# Supplementary material for: Predicting enzyme targets for cancer drugs by profiling human Metabolic reactions in NCI-60 cell lines
Source: BMC Bioinformatics. 2010 Oct 8;11:501. doi: 10.1186/1471-2105-11-501 (PMC2964682; doi:10.1186/1471-2105-11-501)
Supplement: Additional file 2 — Drug-Reaction Network. This file lists the detailed information in Drug-Reaction Network [file 1471-2105-11-501-S2.XLS]

## Sheet: Table S1 - Interactions in DRN
DrugName	Reaction Name	Reaction Equation	Pathway	Enzyme Target
Calcitriol	1-alpha-Vitamin D-25-hydroxylase (D2)	[m] : 25hvitd2 + h + nadph + o2 --&gt; 1a25dhvitd2 + h2o + nadp	Vitamin D	CYP27B1;
Calcidiol	1-alpha-Vitamin D-25-hydroxylase (D2)	[m] : 25hvitd2 + h + nadph + o2 --&gt; 1a25dhvitd2 + h2o + nadp	Vitamin D	CYP27B1;
Ergocalciferol	1-alpha-Vitamin D-25-hydroxylase (D2)	[m] : 25hvitd2 + h + nadph + o2 --&gt; 1a25dhvitd2 + h2o + nadp	Vitamin D	CYP27B1;
Calcitriol	1-alpha-Vitamin D-25-hydroxylase (D3)	[m] : 25hvitd3 + h + nadph + o2 --&gt; 1a25dhvitd3 + h2o + nadp	Vitamin D	CYP27B1;
Calcidiol	1-alpha-Vitamin D-25-hydroxylase (D3)	[m] : 25hvitd3 + h + nadph + o2 --&gt; 1a25dhvitd3 + h2o + nadp	Vitamin D	CYP27B1;
Ergocalciferol	1-alpha-Vitamin D-25-hydroxylase (D3)	[m] : 25hvitd3 + h + nadph + o2 --&gt; 1a25dhvitd3 + h2o + nadp	Vitamin D	CYP27B1;
Vitamin A	3,4-Dihydroxyphenylacetaldehyde:NAD+ oxidoreductase	[c] : 34dhpac + h2o + nad --&gt; 34dhpha + (2) h + nadh	Tyrosine metabolism	ALDH1A3;
Vitamin A	3,4-Dihydroxymandelaldehyde:NAD+ oxidoreductase	[c] : 34dhmald + h2o + nad --&gt; 34dhoxmand + (2) h + nadh	Tyrosine metabolism	ALDH1A3;
Nitisinone	4-Hydroxyphenylpyruvate:oxygen oxidoreductase	[c] : 34hpp + o2 --&gt; co2 + hgentis	Tyrosine metabolism	HPD;
Pyridoxal Phosphate	3-amino-isobutyrate transport, mitochondrial	_3aib[m] --&gt; 3aib[c]	Transport, Mitochondrial	ABAT;
L-Glutamic Acid	3-amino-isobutyrate transport, mitochondrial	_3aib[m] --&gt; 3aib[c]	Transport, Mitochondrial	ABAT;
Pyridoxal Phosphate	3-Hydroxy-L-kynurenine:2-oxoglutarate aminotransferase	[c] : akg + hLkynr --&gt; 42A3HP24DB + glu-L	Tryptophan metabolism	AADAT;CCBL1;
L-Glutamic Acid	3-Hydroxy-L-kynurenine:2-oxoglutarate aminotransferase	[c] : akg + hLkynr --&gt; 42A3HP24DB + glu-L	Tryptophan metabolism	AADAT;
Pyridoxal Phosphate	3-Hydroxy-L-tyrosine carboxy-lyase	[c] : 34dhphe + h --&gt; co2 + dopa	Tyrosine metabolism	DDC;
Pyridoxal Phosphate	3-Hydroxykynurenamine decarboxy-lyase	[c] : h + hLkynr --&gt; 3hxkynam + co2	Tryptophan metabolism	DDC;
Phentermine	3-Hydroxykynurenamine:oxygen oxidoreductase(deaminating)(flavin-containing)	[c] : 3hxkynam + o2 --&gt; 48dhoxquin + h2o2 + nh4	Tryptophan metabolism	MAOA;MAOB;
Vitamin A	3-Methoxy-4-hydroxyphenylacetaldehyde:NAD+ oxidoreductase	[c] : 3mox4hpac + h2o + nad &lt;==&gt; (2) h + homoval + nadh	Tyrosine metabolism	ALDH1A3;
Vitamin A	3-Methoxy-4-hydroxyphenylglycolaldehyde:NAD+ oxidoreductase	[c] : 3m4hpga + h2o + nad --&gt; 3mox4hoxm + (2) h + nadh	Tyrosine metabolism	ALDH1A3;
Vitamin A	3-Methoxy-4-hydroxyphenylglycolaldehyde:NADP+ oxidoreductase	[c] : 3m4hpga + h2o + nadp &lt;==&gt; 3mox4hoxm + (2) h + nadph	Tyrosine metabolism	ALDH1A3;
Phentermine	3-Methoxytyramine:oxygen oxidoreductase (deaminating)	[c] : 3moxtyr + h2o + o2 --&gt; 3mox4hpac + h2o2 + nh4	Tyrosine metabolism	MAOA;MAOB;
Pyridoxal Phosphate	3-Sulfino-L-alanine carboxy-lyase	[c] : 3sala + h --&gt; co2 + hyptaur	Taurine and hypotaurine metabolism	CSAD;GAD1;GAD2;
L-Glutamic Acid	3-Sulfino-L-alanine carboxy-lyase	[c] : 3sala + h --&gt; co2 + hyptaur	Taurine and hypotaurine metabolism	GAD1;GAD2;
Pyridoxal Phosphate	3-sulfino-alanine transaminase (irreversible)	[c] : 3sala + akg + h --&gt; 3snpyr + glu-L	Cysteine Metabolism	GOT1;
L-Glutamic Acid	3-sulfino-alanine transaminase (irreversible)	[c] : 3sala + akg + h --&gt; 3snpyr + glu-L	Cysteine Metabolism	GOT1;
Pyridoxal Phosphate	3-sulfino-alanine transaminase (irreversible), mitochondrial	[m] : 3sala + akg + h --&gt; 3snpyr + glu-L	Cysteine Metabolism	GOT2;
L-Glutamic Acid	3-sulfino-alanine transaminase (irreversible), mitochondrial	[m] : 3sala + akg + h --&gt; 3snpyr + glu-L	Cysteine Metabolism	GOT2;
Phentermine	4-[(1R)-1-Hydroxy-2-(methylamino)ethyl]-1,2-benzenediol:oxygen oxidoreductase(deaminating)(flavin-containing)	[c] : adrnl + h2o + o2 --&gt; 34dhmald + h2o2 + mma	Tyrosine metabolism	MAOA;MAOB;
Phentermine	4-[(1R)-2-Amino-1-hydroxyethyl]-1,2-benzenediol:oxygen oxidoreductase(deaminating)(flavin-containing)	[c] : h2o + nrpphr + o2 --&gt; 34dhmald + h2o2 + nh4	Tyrosine metabolism	MAOA;MAOB;
Phentermine	4-(2-Aminoethyl)-1,2-benzenediol:oxygen oxidoreductase(deaminating)(flavin-containing)	[c] : dopa + h2o + o2 --&gt; 34dhpac + h2o2 + nh4	Tyrosine metabolism	MAOA;MAOB;
Vitamin A	4-Hydroxyphenylacetaldehyde:NADP+ oxidoreductase	[c] : 4hoxpacd + h2o + nadp &lt;==&gt; 4hphac + (2) h + nadph	Tyrosine metabolism	ALDH1A3;
Glibenclamide	glucuronidated compound transport	_5adtststeroneglc[c] + atp[c] + h2o[c] --&gt; 5adtststeroneglc[e] + adp[c] + h[c] + pi[c]	Transport, Extracellular	ABCC1;
Pyridoxal Phosphate	5-Hydroxy-L-tryptophan decarboxy-lyase	[c] : 5htrp + h --&gt; co2 + srtn	Tryptophan metabolism	DDC;
Vitamin A	5-Hydroxyindoleacetaldehyde:NAD+ oxidoreductase	[c] : 5hoxindact + h2o + nad --&gt; 5hoxindoa + (2) h + nadh	Tryptophan metabolism	ALDH1A1;ALDH1A2;
Pyridoxine	5-Hydroxyindoleacetaldehyde:NAD+ oxidoreductase	[c] : 5hoxindact + h2o + nad --&gt; 5hoxindoa + (2) h + nadh	Tryptophan metabolism	ALDH7A1;
Guanidine	5-Hydroxyindoleacetaldehyde:NAD+ oxidoreductase (mito)	[m] : 5hoxindact + h2o + nad --&gt; 5hoxindoa + (2) h + nadh	Tryptophan metabolism	ALDH2;
Phentermine	5-Hydroxytryptamine:oxygen oxidoreductase(deaminating)(flavin-containing)	[c] : h2o + o2 + srtn --&gt; 5hoxindact + h2o2 + nh4	Tryptophan metabolism	MAOA;MAOB;
Pyridoxal Phosphate	5-Hydroxykynurenamine decarboxy-lyase	[c] : 5hxkyn + h --&gt; 5hxkynam + co2	Tryptophan metabolism	DDC;
Phentermine	5-Hydroxykynurenamine:oxygen oxidoreductase(deaminating)(flavin-containing)	[c] : 5hxkynam + o2 --&gt; 46dhoxquin + h2o2 + nh4	Tryptophan metabolism	MAOA;MAOB;
Pyridoxal Phosphate	2-aminoadipate transaminase, irreversible	[c] : L2aadp + akg --&gt; 2oxoadp + glu-L	Lysine Metabolism	AADAT;
L-Glutamic Acid	2-aminoadipate transaminase, irreversible	[c] : L2aadp + akg --&gt; 2oxoadp + glu-L	Lysine Metabolism	AADAT;
Pyridoxal Phosphate	4-aminobutyrate transaminase, reversible (mitochondrial)	[m] : 4abut + akg &lt;==&gt; glu-L + sucsal	Glutamate metabolism	ABAT;
L-Glutamic Acid	4-aminobutyrate transaminase, reversible (mitochondrial)	[m] : 4abut + akg &lt;==&gt; glu-L + sucsal	Glutamate metabolism	ABAT;
Sulfasalazine	acetyl-CoA C-acetyltransferase, mitochondrial	[m] : 2maacoa + coa &lt;==&gt; accoa + ppcoa	Valine, Leucine, and Isoleucine Metabolism	ACAT1;
Sulfasalazine	acetyl-CoA C-acetyltransferase, mitochondrial	[m] : (2) accoa &lt;==&gt; aacoa + coa	Tryptophan metabolism	ACAT1;
Biotin	acetyl-CoA carboxylase	[c] : accoa + atp + hco3 --&gt; adp + h + malcoa + pi	Fatty Acid Metabolism	ACACA;ACACB;
Biotin	Acetyl-Coa carboxylase, beta isoform	[m] : accoa + atp + hco3 --&gt; adp + h + malcoa + pi	Fatty Acid Metabolism	ACACB;
L-Glutamic Acid	N-acteylglutamate synthase, mitochondrial	[m] : accoa + glu-L --&gt; acglu + coa + h	Urea cycle/amino group metabolism	NAGS;
Atropine	Acetylcholinesterase	[e] : ach + h2o --&gt; ac + chol + h	Glycerophospholipid Metabolism	ACHE;
Orlistat	Acetyl-CoA ACP transacylase	[c] : ACP + accoa &lt;==&gt; acACP + coa	Fatty Acid Metabolism	FASN;
L-Carnitine	O-acetylcarnintine transport into mitochondria via diffusion	acrn[c] --&gt; acrn[m]	Transport, Mitochondrial	SLC25A20;
L-Carnitine	carnitine O-palmitoyltransferase	[c] : adrncoa + crn --&gt; adrncrn + coa	Carnitine shuttle	CPT1A;
L-Carnitine	carnitine transferase	[m] : adrncrn + coa --&gt; adrncoa + crn	Carnitine shuttle	CPT2;
L-Carnitine	transport into the mitochondria (carnitine)	adrncrn[c] --&gt; adrncrn[m]	Carnitine shuttle	SLC25A20;
L-Glutamic Acid	N-acetyl-g-glutamyl-phosphate reductase, irreversible, mitochondrial	[m] : acg5p + h + nadph --&gt; acg5sa + nadp + pi	Urea cycle/amino group metabolism	ALDH18A1;
Pyridoxal Phosphate	alanine-glyoxylate transaminase (irreversible), mitochondrial	[m] : ala-L + glx --&gt; gly + pyr	Alanine and Aspartate Metabolism	AGXT2;
Pyridoxal Phosphate	alanine-glyoxylate transaminase (irreversible), (peroxisomal)	[x] : ala-L + glx --&gt; gly + pyr	Alanine and Aspartate Metabolism	AGXT;
Glibenclamide	glucuronidated compound transport	ahandrostanglc[c] + atp[c] + h2o[c] --&gt; adp[c] + ahandrostanglc[e] + h[c] + pi[c]	Transport, Extracellular	ABCC1;
Pyridoxal Phosphate	alanine racemase	[c] : ala-L &lt;==&gt; ala-D	Alanine and Aspartate Metabolism	PROSC;
Pyridoxal Phosphate	5-aminolevulinate synthase	[m] : gly + h + succoa --&gt; 5aop + co2 + coa	Glycine, Serine, and Threonine Metabolism	ALAS1;ALAS2;GCAT;
Pyridoxal Phosphate	L-alanine transaminase	[c] : akg + ala-L &lt;==&gt; glu-L + pyr	Glutamate metabolism	GPT2;
L-Glutamic Acid	L-alanine transaminase	[c] : akg + ala-L &lt;==&gt; glu-L + pyr	Glutamate metabolism	GPT2;
L-Ornithine	Alanine-Sodium symporter	ala-L[e] + na1[e] --&gt; ala-L[c] + na1[c]	Transport, Extracellular	SLC7A1;SLC7A2;SLC7A3;
Vitamin A	aldehyde dehydrogenase (phenylacetaldehyde, NAD)	[c] : h2o + nad + pacald --&gt; (2) h + nadh + pac	Phenylalanine metabolism	ALDH1A3;
Vitamin A	aldehyde dehydrogenase (phenylacetaldehyde, NADP)	[c] : h2o + nadp + pacald --&gt; (2) h + nadph + pac	Phenylalanine metabolism	ALDH1A3;
Vitamin A	aldehyde dehydrogenase (indole-3-acetaldehyde, NAD)	[c] : h2o + id3acald + nad --&gt; (2) h + ind3ac + nadh	Tryptophan metabolism	ALDH1A1;ALDH1A2;
Pyridoxine	aldehyde dehydrogenase (indole-3-acetaldehyde, NAD)	[c] : h2o + id3acald + nad --&gt; (2) h + ind3ac + nadh	Tryptophan metabolism	ALDH7A1;
Guanidine	aldehyde dehydrogenase (indole-3-acetaldehyde, NAD), mitochondrial	[m] : h2o + id3acald + nad --&gt; (2) h + ind3ac + nadh	Tryptophan metabolism	ALDH2;
Vitamin A	aldehyde dehydrogenase (acetaldehyde, NAD)	[c] : acald + h2o + nad --&gt; ac + (2) h + nadh	Glycolysis/Gluconeogenesis	ALDH1A1;ALDH1A2;ALDH1A3;
Pyridoxine	aldehyde dehydrogenase (acetaldehyde, NAD)	[c] : acald + h2o + nad --&gt; ac + (2) h + nadh	Glycolysis/Gluconeogenesis	ALDH7A1;
Guanidine	aldehyde dehydrogenase (acetylaldehyde, NAD), mitochondrial	[m] : acald + h2o + nad --&gt; ac + (2) h + nadh	Glycolysis/Gluconeogenesis	ALDH2;
Vitamin A	aldehyde dehydrogenase (acetaldehyde, NADP)	[c] : acald + h2o + nadp --&gt; ac + (2) h + nadph	Glycolysis/Gluconeogenesis	ALDH1A2;
Vitamin E	Arachidonate 5-lipoxygenase	[c] : arachd + o2 --&gt; 5HPET	Eicosanoid Metabolism	ALOX5;
Hydrocortisone	Arachidonate 5-lipoxygenase	[c] : arachd + o2 --&gt; 5HPET	Eicosanoid Metabolism	ALOX5;
Minocycline	Arachidonate 5-lipoxygenase	[c] : arachd + o2 --&gt; 5HPET	Eicosanoid Metabolism	ALOX5;
Vitamin E	Arachidonate 5-lipoxygenase	[c] : 5HPET --&gt; h2o + leuktrA4	Eicosanoid Metabolism	ALOX5;
Hydrocortisone	Arachidonate 5-lipoxygenase	[c] : 5HPET --&gt; h2o + leuktrA4	Eicosanoid Metabolism	ALOX5;
Minocycline	Arachidonate 5-lipoxygenase	[c] : 5HPET --&gt; h2o + leuktrA4	Eicosanoid Metabolism	ALOX5;
Acarbose	alpha-amylase, extracellular (strch1 -> strch2)	[e] : (8) h2o + strch1 --&gt; (8) glc-D + strch2	Starch and Sucrose Metabolism	AMY2A;
Acarbose	alpha-amylase, extracellular (glygn2 -> glygn4)	[e] : glygn2 + (8) h2o --&gt; (8) glc-D + glygn4	Starch and Sucrose Metabolism	AMY2A;
Glibenclamide	glucuronidated compound transport	andrstrnglc[c] + atp[c] + h2o[c] --&gt; adp[c] + andrstrnglc[e] + h[c] + pi[c]	Transport, Extracellular	ABCC1;
Pyridoxal Phosphate	3-Aminopropanoate:2-oxoglutarate aminotransferase (m)	[m] : akg + ala-B &lt;==&gt; glu-L + msa	beta-Alanine metabolism	ABAT;
L-Glutamic Acid	3-Aminopropanoate:2-oxoglutarate aminotransferase (m)	[m] : akg + ala-B &lt;==&gt; glu-L + msa	beta-Alanine metabolism	ABAT;
Phentermine	N-acetylputrescine: oxygen oxireductase (deaminating)	[c] : aprut + h2o + o2 --&gt; h2o2 + n4abutn + nh4	Arginine and Proline Metabolism	MAOA;MAOB;
L-Carnitine	carnitine transferase	[c] : arachcoa + crn --&gt; arachcrn + coa	Carnitine shuttle	CPT1A;
L-Carnitine	carnitine transferase	[m] : arachcrn + coa --&gt; arachcoa + crn	Carnitine shuttle	CPT2;
L-Carnitine	transport into the mitochondria (carnitine)	arachcrn[c] --&gt; arachcrn[m]	Carnitine shuttle	SLC25A20;
L-Ornithine	arginase	[c] : arg-L + h2o --&gt; orn + urea	Urea cycle/amino group metabolism	ARG1;
L-Ornithine	arginase (m)	[m] : arg-L + h2o --&gt; orn + urea	Urea cycle/amino group metabolism	ARG2;
L-Ornithine	L-arginine transport via diffusion (extracellular to cytosol)	arg-L[e] --&gt; arg-L[c]	Transport, Extracellular	SLC7A1;SLC7A2;SLC7A3;
L-Ornithine	arginine mitochondrial transport via ornithine carrier	arg-L[c] + h[m] &lt;==&gt; arg-L[m] + h[c]	Transport, Mitochondrial	SLC25A15;SLC25A2;
Vitamin C	L-ascorbate transport via proton symport	ascb-L[e] + na1[e] &lt;==&gt; ascb-L[c] + na1[c]	Transport, Extracellular	SLC23A1;
L-Glutamic Acid	asparagine synthase (glutamine-hydrolysing)	[c] : asp-L + atp + gln-L + h2o --&gt; amp + asn-L + glu-L + h + ppi	Alanine and Aspartate Metabolism	ASNS;
Pyridoxal Phosphate	aspartate 1-decarboxylase	[c] : asp-L + h --&gt; ala-B + co2	beta-Alanine metabolism	GAD1;
L-Glutamic Acid	aspartate 1-decarboxylase	[c] : asp-L + h --&gt; ala-B + co2	beta-Alanine metabolism	GAD1;
L-Glutamic Acid	D-aspartate transport via Na, H symport and K antiport	asp-D[e] + h[e] + k[c] + (3) na1[e] --&gt; asp-D[c] + h[c] + k[e] + (3) na1[c]	Transport, Extracellular	SLC1A1;SLC1A2;SLC1A3;SLC1A6;SLC1A7;
Pyridoxal Phosphate	aspartate transaminase	[c] : akg + asp-L &lt;==&gt; glu-L + oaa	Alanine and Aspartate Metabolism	GOT1;
L-Glutamic Acid	aspartate transaminase	[c] : akg + asp-L &lt;==&gt; glu-L + oaa	Alanine and Aspartate Metabolism	GOT1;
Pyridoxal Phosphate	aspartate transaminase	[m] : akg + asp-L &lt;==&gt; glu-L + oaa	Alanine and Aspartate Metabolism	GOT2;
L-Glutamic Acid	aspartate transaminase	[m] : akg + asp-L &lt;==&gt; glu-L + oaa	Alanine and Aspartate Metabolism	GOT2;
L-Glutamic Acid	L-aspartate transport via Na, H symport and K antiport	asp-L[e] + h[e] + k[c] + (3) na1[e] --&gt; asp-L[c] + h[c] + k[e] + (3) na1[c]	Transport, Extracellular	SLC1A1;SLC1A2;SLC1A3;SLC1A6;SLC1A7;
Biotin	biotin-[acetyl-CoA-carboxylase] ligase	[c] : atp + btn + h --&gt; btamp + ppi	Biotin Metabolism	HLCS;
Biotin	biotin-[acetyl-CoA-carboxylase] ligase, mitochondrial	[m] : atp + btn + h --&gt; btamp + ppi	Biotin Metabolism	HLCS;
Vitamin A	beta-Aminopropion aldehyde:NAD+ oxidoreductase	[c] : bamppald + h2o + nad --&gt; ala-B + (2) h + nadh	beta-Alanine metabolism	ALDH1A1;ALDH1A2;
Pyridoxine	beta-Aminopropion aldehyde:NAD+ oxidoreductase	[c] : bamppald + h2o + nad --&gt; ala-B + (2) h + nadh	beta-Alanine metabolism	ALDH7A1;
Guanidine	beta-Aminopropion aldehyde:NAD+ oxidoreductase (m)	[m] : bamppald + h2o + nad --&gt; ala-B + (2) h + nadh	beta-Alanine metabolism	ALDH2;
Vitamin C	4-Trimethylammoniobutanoate,2-oxoglutarate:oxygen oxidoreductase (3-hydroxylating)	[c] : 4tmeabutn + akg + o2 --&gt; co2 + crn + succ	Lysine Metabolism	BBOX1;
Glibenclamide	bilirubin beta-diglucuronide transport MDR	atp[c] + bildglcur[c] + h2o[c] &lt;==&gt; adp[c] + bildglcur[e] + h[c] + pi[c]	Transport, Extracellular	ABCC1;
Glibenclamide	bilirubin monoglucuronide transport MDR	atp[c] + bilglcur[c] + h2o[c] &lt;==&gt; adp[c] + bilglcur[e] + h[c] + pi[c]	Transport, Extracellular	ABCC1;
Riboflavin	Nad(p)h biliverdin reductase	[c] : biliverd + h + nadph --&gt; bilirub + nadp	Heme Degradation	BLVRB;
Biotin	holocarboxylase synthestase (biotin protein ligase)	[c] : apoC-Lys + btamp --&gt; amp + apoC-Lys_btn + h	Biotin Metabolism	HLCS;
Biotin	holocarboxylase synthestase (biotin protein ligase), mitochondrial	[m] : apoC-Lys + btamp --&gt; amp + apoC-Lys_btn + h	Biotin Metabolism	HLCS;
L-Carnitine	carnitine O-palmitoyltransferase	[c] : crn + pmtcoa --&gt; coa + pmtcrn	Carnitine shuttle	CPT1A;
L-Carnitine	C160 transport into the mitochondria	[m] : coa + pmtcrn --&gt; crn + pmtcoa	Carnitine shuttle	CPT2;
L-Carnitine	C160 transport into the mitochondria	pmtcrn[c] --&gt; pmtcrn[m]	Carnitine shuttle	SLC25A20;
L-Carnitine	carnitine O-palmitoyltransferase	[c] : crn + hdcoa --&gt; coa + hdcecrn	Carnitine shuttle	CPT1A;
L-Carnitine	carnitine O-palmitoyltransferase	[c] : crn + hdd2coa --&gt; coa + hdd2crn	Carnitine shuttle	CPT1A;
L-Carnitine	C161 transport into the mitochondria	[m] : coa + hdcecrn --&gt; crn + hdcoa	Carnitine shuttle	CPT2;
L-Carnitine	C161 transport into the mitochondria	[m] : coa + hdd2crn --&gt; crn + hdd2coa	Carnitine shuttle	CPT2;
L-Carnitine	C161 transport into the mitochondria	hdd2crn[c] --&gt; hdd2crn[m]	Carnitine shuttle	SLC25A20;
L-Carnitine	C161 transport into the mitochondria	hdcecrn[c] --&gt; hdcecrn[m]	Carnitine shuttle	SLC25A20;
L-Carnitine	carnitine O-stearoyl transferase	[c] : crn + stcoa --&gt; coa + stcrn	Carnitine shuttle	CPT1A;
L-Carnitine	carnitine O-stearoyl transferase	[m] : coa + stcrn --&gt; crn + stcoa	Carnitine shuttle	CPT2;
L-Carnitine	C180 transport into the mitochondria	stcrn[c] --&gt; stcrn[m]	Carnitine shuttle	SLC25A20;
L-Carnitine	carnitine octadecenoyl transferase	[c] : crn + odecoa --&gt; coa + odecrn	Carnitine shuttle	CPT1A;
L-Carnitine	carnitine octadecenoyl transferase	[m] : coa + odecrn --&gt; crn + odecoa	Carnitine shuttle	CPT2;
L-Carnitine	C181 transport into the mitochondria	odecrn[c] --&gt; odecrn[m]	Carnitine shuttle	SLC25A20;
L-Carnitine	carnitine C20:4 transferase	[c] : arachdcoa + crn --&gt; arachdcrn + coa	Carnitine shuttle	CPT1A;
L-Carnitine	arachidonic acid transport into the mitochondria	[m] : arachdcrn + coa --&gt; arachdcoa + crn	Carnitine shuttle	CPT2;
L-Carnitine	carnitine C22:6 transferase	[c] : c226coa + crn --&gt; c226crn + coa	Carnitine shuttle	CPT1A;
L-Carnitine	C226 transport into the mitochondria	[m] : c226crn + coa --&gt; c226coa + crn	Carnitine shuttle	CPT2;
Glibenclamide	ABC bile acid transporter	atp[c] + cholate[c] + h2o[c] --&gt; adp[c] + cholate[e] + h[c] + pi[c]	Transport, Extracellular	ABCB11;ABCC3;
L-Carnitine	Choline uniport	chol[e] &lt;==&gt; chol[c]	Transport, Extracellular	SLC22A5;
Glibenclamide	cholesterol efflux (ATP depedent)	atp[c] + chsterol[c] + h2o[c] --&gt; adp[c] + chsterol[e] + h[c] + pi[c]	Transport, Extracellular	ABCA1;
Glibenclamide	cholesterol efflux (ATP depedent), golgi	atp[c] + chsterol[g] + h2o[c] --&gt; adp[c] + chsterol[c] + h[c] + pi[c]	Transport, Golgi Apparatus	ABCA1;
L-Ornithine	citrulline mitochondrial transport via proton antiport	citr-L[m] &lt;==&gt; citr-L[c]	Transport, Mitochondrial	SLC25A15;SLC25A2;
L-Carnitine	carnitine O-palmitoyltransferase	[c] : clpndcoa + crn --&gt; clpndcrn + coa	Carnitine shuttle	CPT1A;
L-Carnitine	carnitine transferase	[m] : clpndcrn + coa --&gt; clpndcoa + crn	Carnitine shuttle	CPT2;
L-Carnitine	transport into the mitochondria (carnitine)	clpndcrn[c] --&gt; clpndcrn[m]	Carnitine shuttle	SLC25A20;
L-Carnitine	L-carnitine reversible transport	crn[e] &lt;==&gt; crn[c]	Transport, Extracellular	SLC22A5;
L-Carnitine	L-carnitine outward transport (H+ antiport)	crn[c] + h[e] --&gt; crn[e] + h[c]	Transport, Extracellular	SLC22A4;
L-Carnitine	L-carnitine transport out of mitochondria via diffusion	crn[m] --&gt; crn[c]	Transport, Mitochondrial	SLC25A20;
L-Carnitine	L-carnitine inward uniport	crn[e] --&gt; crn[c]	Transport, Extracellular	SLC22A4;
L-Carnitine	L-carnitine inward transport by Na+ symport	crn[e] + na1[e] --&gt; crn[c] + na1[c]	Transport, Extracellular	SLC22A5;
L-Carnitine	carnitine O-aceyltransferase, mitochondrial	[m] : coa + pcrn &lt;==&gt; crn + ppcoa	Carnitine shuttle	CRAT;
L-Carnitine	carnitine dimethyl nonanoyl transferase, revsible, peroxisomal	[x] : crn + dmnoncoa &lt;==&gt; coa + dmnoncrn	Fatty Acid Metabolism	CROT;
L-Carnitine	carnitine O-aceyltransferase, peroxisomal	[x] : crn + ppcoa &lt;==&gt; coa + pcrn	Carnitine shuttle	CRAT;
L-Carnitine	carnitine O-acetyltransferase, endolasmic reticulum	[r] : accoa + crn &lt;==&gt; acrn + coa	Fatty Acid Metabolism	CRAT;
L-Carnitine	carnitine O-aceyltransferase, mitochondrial	[m] : acrn + coa &lt;==&gt; accoa + crn	Fatty Acid Metabolism	CRAT;
L-Carnitine	carnitine O-acetyltransferase, reverse direction, peroxisomal	[x] : accoa + crn &lt;==&gt; acrn + coa	Fatty Acid Metabolism	CRAT;
Pyridoxal Phosphate	cysteine transaminase	[c] : akg + cys-L &lt;==&gt; glu-L + mercppyr	Cysteine Metabolism	GOT1;
L-Glutamic Acid	cysteine transaminase	[c] : akg + cys-L &lt;==&gt; glu-L + mercppyr	Cysteine Metabolism	GOT1;
Pyridoxal Phosphate	cysteine transaminase (mitochondrial)	[m] : akg + cys-L &lt;==&gt; glu-L + mercppyr	Cysteine Metabolism	GOT2;
L-Glutamic Acid	cysteine transaminase (mitochondrial)	[m] : akg + cys-L &lt;==&gt; glu-L + mercppyr	Cysteine Metabolism	GOT2;
Pyridoxal Phosphate	cystathionine g-lyase	[c] : cyst-L + h2o --&gt; 2obut + cys-L + nh4	Cysteine Metabolism	CTH;
L-Glutamic Acid	L-cystine/L-glutamate exchanger	Lcystin[e] + glu-L[c] --&gt; Lcystin[c] + glu-L[e]	Transport, Extracellular	SLC7A11;
Sulfasalazine	L-cystine/L-glutamate exchanger	Lcystin[e] + glu-L[c] --&gt; Lcystin[c] + glu-L[e]	Transport, Extracellular	SLC7A11;
Pyridoxal Phosphate	cystathionine beta-synthase	[c] : hcys-L + ser-L --&gt; cyst-L + h2o	Methionine Metabolism	CBS;
Pyridoxine	cystathionine beta-synthase	[c] : hcys-L + ser-L --&gt; cyst-L + h2o	Methionine Metabolism	CBS;
Vitamin E	Diacylglycerol phosphate kinase (homo sapiens)	[c] : atp + dag_hs &lt;==&gt; adp + h + pa_hs	Glycerophospholipid Metabolism	DGKA;
L-Carnitine	carnitine O-palmitoyltransferase	[c] : crn + dcsptn1coa --&gt; coa + dcsptn1crn	Carnitine shuttle	CPT1A;
L-Carnitine	carnitine transferase	[m] : coa + dcsptn1crn --&gt; crn + dcsptn1coa	Carnitine shuttle	CPT2;
L-Carnitine	transport into the mitochondria (carnitine)	dcsptn1crn[c] --&gt; dcsptn1crn[m]	Carnitine shuttle	SLC25A20;
L-Carnitine	carnitine O-palmitoyltransferase	[c] : crn + dlnlcgcoa --&gt; coa + dlnlcgcrn	Carnitine shuttle	CPT1A;
L-Carnitine	carnitine transferase	[m] : coa + dlnlcgcrn --&gt; crn + dlnlcgcoa	Carnitine shuttle	CPT2;
L-Carnitine	transport into the mitochondria (carnitine)	dlnlcgcrn[c] --&gt; dlnlcgcrn[m]	Carnitine shuttle	SLC25A20;
Vitamin C	dopamine beta-monooxygenase	[c] : ascb-L + dopa + o2 --&gt; dhdascb + h2o + nrpphr	Tyrosine metabolism	DBH;
Phentermine	Dopamine reversible transport in via sodium symport (1:2)	dopa[e] + (2) na1[e] &lt;==&gt; dopa[c] + (2) na1[c]	Transport, Extracellular	SLC6A2;SLC6A3;
Mazindol	Dopamine reversible transport in via sodium symport (1:2)	dopa[e] + (2) na1[e] &lt;==&gt; dopa[c] + (2) na1[c]	Transport, Extracellular	SLC6A2;SLC6A3;
Diethylpropion	Dopamine reversible transport in via sodium symport (1:2)	dopa[e] + (2) na1[e] &lt;==&gt; dopa[c] + (2) na1[c]	Transport, Extracellular	SLC6A2;SLC6A3;
Sibutramine	Dopamine reversible transport in via sodium symport (1:2)	dopa[e] + (2) na1[e] &lt;==&gt; dopa[c] + (2) na1[c]	Transport, Extracellular	SLC6A2;
Pyridoxal Phosphate	L-erythro-4-Hydroxyglutamate:2-oxoglutarate aminotransferase	[c] : akg + e4hglu --&gt; 4h2oglt + glu-L	Arginine and Proline Metabolism	GOT1;
L-Glutamic Acid	L-erythro-4-Hydroxyglutamate:2-oxoglutarate aminotransferase	[c] : akg + e4hglu --&gt; 4h2oglt + glu-L	Arginine and Proline Metabolism	GOT1;
Pyridoxal Phosphate	L-erythro-4-Hydroxyglutamate:2-oxoglutarate aminotransferase 2, mitochondrial	[m] : e4hglu + oaa --&gt; 4h2oglt + asp-L	Arginine and Proline Metabolism	GOT2;
L-Glutamic Acid	L-erythro-4-Hydroxyglutamate:2-oxoglutarate aminotransferase 2, mitochondrial	[m] : e4hglu + oaa --&gt; 4h2oglt + asp-L	Arginine and Proline Metabolism	GOT2;
Pyridoxal Phosphate	L-erythro-4-Hydroxyglutamate:2-oxoglutarate aminotransferase, mitochondrial	[m] : akg + e4hglu --&gt; 4h2oglt + glu-L	Arginine and Proline Metabolism	GOT2;
L-Glutamic Acid	L-erythro-4-Hydroxyglutamate:2-oxoglutarate aminotransferase, mitochondrial	[m] : akg + e4hglu --&gt; 4h2oglt + glu-L	Arginine and Proline Metabolism	GOT2;
L-Carnitine	carnitine O-palmitoyltransferase	[c] : crn + eicostetcoa --&gt; coa + eicostetcrn	Carnitine shuttle	CPT1A;
L-Carnitine	carnitine transferase	[m] : coa + eicostetcrn --&gt; crn + eicostetcoa	Carnitine shuttle	CPT2;
L-Carnitine	transport into the mitochondria (carnitine)	eicostetcrn[c] --&gt; eicostetcrn[m]	Carnitine shuttle	SLC25A20;
L-Carnitine	carnitine O-palmitoyltransferase	[c] : crn + od2coa --&gt; coa + elaidcrn	Carnitine shuttle	CPT1A;
L-Carnitine	carnitine transferase	[m] : coa + elaidcrn --&gt; crn + od2coa	Carnitine shuttle	CPT2;
L-Carnitine	transport into the mitochondria (carnitine)	elaidcrn[c] --&gt; elaidcrn[m]	Carnitine shuttle	SLC25A20;
Glibenclamide	glucuronidated compound transport	atp[c] + estriolglc[c] + h2o[c] --&gt; adp[c] + estriolglc[e] + h[c] + pi[c]	Transport, Extracellular	ABCC1;
Glibenclamide	ABC transporter	atp[c] + estroneglc[c] + h2o[c] --&gt; adp[c] + estroneglc[e] + h[c] + pi[c]	Transport, Extracellular	ABCC3;
Orlistat	fatty acyl-CoA synthase (n-C10:0CoA)	[c] : (3) h + malcoa + (2) nadph + occoa --&gt; co2 + coa + dcacoa + h2o + (2) nadp	Fatty acid elongation	FASN;
Orlistat	fatty-acyl-CoA synthase (n-C12:0CoA)	[c] : dcacoa + (3) h + malcoa + (2) nadph --&gt; co2 + coa + ddcacoa + h2o + (2) nadp	Fatty acid elongation	FASN;
Orlistat	fatty-acyl-CoA synthase (n-C14:0CoA)	[c] : ddcacoa + (3) h + malcoa + (2) nadph --&gt; co2 + coa + h2o + (2) nadp + tdcoa	Fatty acid elongation	FASN;
Orlistat	fatty-acyl-CoA synthase (n-C16:0CoA)	[c] : (3) h + malcoa + (2) nadph + tdcoa --&gt; co2 + coa + h2o + (2) nadp + pmtcoa	Fatty acid elongation	FASN;
Orlistat	fatty-acyl-CoA synthase (n-C18:0CoA)	[c] : (3) h + malcoa + (2) nadph + pmtcoa --&gt; co2 + coa + h2o + (2) nadp + stcoa	Fatty acid elongation	FASN;
Orlistat	fatty acyl-CoA synthase (n-C8:0CoA), lumped reaction	[c] : accoa + (9) h + (3) malcoa + (6) nadph --&gt; (3) co2 + (3) coa + (3) h2o + (6) nadp + occoa	Fatty acid elongation	FASN;
L-Glutamic Acid	folylpolyglutamate synthetase	[c] : (4) atp + (4) glu-L + thf --&gt; 5thf + (4) adp + (4) h + (4) pi	Folate Metabolism	FPGS;
L-Glutamic Acid	folylpolyglutamate synthetase	[c] : 5thf + atp + glu-L --&gt; 6thf + adp + h + pi	Folate Metabolism	FPGS;
L-Glutamic Acid	folylpolyglutamate synthetase, mitochondrial	[m] : 5thf + atp + glu-L --&gt; 6thf + adp + h + pi	Folate Metabolism	FPGS;
L-Glutamic Acid	folylpolyglutamate synthetase	[c] : 6thf + atp + glu-L --&gt; 7thf + adp + h + pi	Folate Metabolism	FPGS;
L-Glutamic Acid	folylpolyglutamate synthetase, mitochondrial	[m] : 6thf + atp + glu-L --&gt; 7thf + adp + h + pi	Folate Metabolism	FPGS;
L-Glutamic Acid	folylpolyglutamate synthetase (DHF)	[c] : (4) atp + dhf + (4) glu-L --&gt; 5dhf + (4) adp + (4) h + (4) pi	Folate Metabolism	FPGS;
L-Glutamic Acid	folylpolyglutamate synthetase (DHF), mitochondrial	[m] : (4) atp + dhf + (4) glu-L --&gt; 5dhf + (4) adp + (4) h + (4) pi	Folate Metabolism	FPGS;
L-Glutamic Acid	folylpolyglutamate synthetase (DHF)	[c] : 5dhf + atp + glu-L --&gt; 6dhf + adp + h + pi	Folate Metabolism	FPGS;
L-Glutamic Acid	folylpolyglutamate synthetase (DHF), mitochondrial	[m] : 5dhf + atp + glu-L --&gt; 6dhf + adp + h + pi	Folate Metabolism	FPGS;
L-Glutamic Acid	folylpolyglutamate synthetase (DHF)	[c] : 6dhf + atp + glu-L --&gt; 7dhf + adp + h + pi	Folate Metabolism	FPGS;
L-Glutamic Acid	folylpolyglutamate synthetase (DHF), mitochondrial	[m] : 6dhf + atp + glu-L --&gt; 7dhf + adp + h + pi	Folate Metabolism	FPGS;
L-Glutamic Acid	folylpolyglutamate synthetase (10fthf)	[c] : 10fthf + (4) atp + (4) glu-L --&gt; 10fthf5glu + (4) adp + (4) h + (4) pi	Folate Metabolism	FPGS;
L-Glutamic Acid	folylpolyglutamate synthetase (10fthf), mitochondrial	[m] : 10fthf + (4) atp + (4) glu-L --&gt; 10fthf5glu + (4) adp + (4) h + (4) pi	Folate Metabolism	FPGS;
L-Glutamic Acid	folylpolyglutamate synthetase (10fthf)	[c] : 10fthf5glu + atp + glu-L --&gt; 10fthf6glu + adp + h + pi	Folate Metabolism	FPGS;
L-Glutamic Acid	folylpolyglutamate synthetase (10fthf), mitochondrial	[m] : 10fthf5glu + atp + glu-L --&gt; 10fthf6glu + adp + h + pi	Folate Metabolism	FPGS;
L-Glutamic Acid	folylpolyglutamate synthetase (10fthf)	[c] : 10fthf6glu + atp + glu-L --&gt; 10fthf7glu + adp + h + pi	Folate Metabolism	FPGS;
L-Glutamic Acid	folylpolyglutamate synthetase (10fthf), mitochondrial	[m] : 10fthf6glu + atp + glu-L --&gt; 10fthf7glu + adp + h + pi	Folate Metabolism	FPGS;
L-Glutamic Acid	folylpolyglutamate synthetase, mitochondrial	[m] : (4) atp + (4) glu-L + thf --&gt; 5thf + (4) adp + (4) h + (4) pi	Folate Metabolism	FPGS;
Pyridoxal Phosphate	formimidoyltransferase cyclodeaminase	[c] : 5forthf + (2) h --&gt; methf + nh4	Folate Metabolism	FTCD;
L-Glutamic Acid	formimidoyltransferase cyclodeaminase	[c] : 5forthf + (2) h --&gt; methf + nh4	Folate Metabolism	FTCD;
L-Glutamic Acid	glutamate-5-semialdehyde dehydrogenase (m)	[m] : glu5p + h + nadph --&gt; glu5sa + nadp + pi	Urea cycle/amino group metabolism	ALDH18A1;
Acarbose	glucoamylase, extracellular (glygn5 -> malt)	[e] : glygn5 + h2o --&gt; Tyr-ggn + malt	Starch and Sucrose Metabolism	MGAM;
Miglitol	glucoamylase, extracellular (glygn5 -> malt)	[e] : glygn5 + h2o --&gt; Tyr-ggn + malt	Starch and Sucrose Metabolism	MGAM;
Vitamin A	Glycolaldehyde dehydrogenase	[c] : gcald + h2o + nad --&gt; glyclt + (2) h + nadh	Glyoxylate and Dicarboxylate Metabolism	ALDH1A1;ALDH1A2;ALDH1A3;
Pyridoxine	Glycolaldehyde dehydrogenase	[c] : gcald + h2o + nad --&gt; glyclt + (2) h + nadh	Glyoxylate and Dicarboxylate Metabolism	ALDH7A1;
L-Glutamic Acid	Glycolaldehyde dehydrogenase, mitochondrial	[m] : gcald + h2o + nad --&gt; glyclt + (2) h + nadh	Glyoxylate and Dicarboxylate Metabolism	ALDH18A1;
Guanidine	Glycolaldehyde dehydrogenase, mitochondrial	[m] : gcald + h2o + nad --&gt; glyclt + (2) h + nadh	Glyoxylate and Dicarboxylate Metabolism	ALDH2;
Pyridoxal Phosphate	glycine-cleavage complex (lipoamide), mitochondrial	[m] : gly + h + lpam &lt;==&gt; alpam + co2	Glycine, Serine, and Threonine Metabolism	GLDC;
Pyridoxal Phosphate	glycine-cleavage system (lipoamide) irreversible, mitochondrial	[m] : alpam + thf --&gt; dhlam + mlthf + nh4	Glycine, Serine, and Threonine Metabolism	GLDC;
Pyridoxal Phosphate	glycine-cleavage complex (lipoamide), mitochondrial	[m] : dhlam + nad &lt;==&gt; h + lpam + nadh	Glycine, Serine, and Threonine Metabolism	GLDC;
Pyridoxal Phosphate	glycine-cleavage complex (lipoylprotein), mitochondrial	[m] : gly + h + lpro &lt;==&gt; alpro + co2	Glycine, Serine, and Threonine Metabolism	GLDC;
Pyridoxal Phosphate	glycine-cleavage complex (lipoylprotein) irreversible, mitochondrial	[m] : alpro + thf --&gt; dhlpro + mlthf + nh4	Glycine, Serine, and Threonine Metabolism	GLDC;
Pyridoxal Phosphate	glycine-cleavage complex (lipoylprotein), mitochondrial	[m] : dhlpro + nad &lt;==&gt; h + lpro + nadh	Glycine, Serine, and Threonine Metabolism	GLDC;
Glibenclamide	ABC bile acid transporter	atp[c] + gchola[c] + h2o[c] --&gt; adp[c] + gchola[e] + h[c] + pi[c]	Transport, Extracellular	ABCB11;ABCC3;
L-Glutamic Acid	Gamma-glutamyl hydrolase (10FTHF5GLU), extracellular	[e] : 10fthf5glu + (4) h2o --&gt; 10fthf + (4) glu-L	Folate Metabolism	GGH;
L-Glutamic Acid	Gamma-glutamyl hydrolase (10FTHF5GLU), lysosomal	[l] : 10fthf5glu + (4) h2o --&gt; 10fthf + (4) glu-L	Folate Metabolism	GGH;
L-Glutamic Acid	Gamma-glutamyl hydrolase (10FTHF6GLU), extracellular	[e] : 10fthf6glu + h2o --&gt; 10fthf5glu + glu-L	Folate Metabolism	GGH;
L-Glutamic Acid	Gamma-glutamyl hydrolase (10FTHF6GLU), lysosomal	[l] : 10fthf6glu + h2o --&gt; 10fthf5glu + glu-L	Folate Metabolism	GGH;
L-Glutamic Acid	Gamma-glutamyl hydrolase (10FTHF7GLU), extracellular	[e] : 10fthf7glu + h2o --&gt; 10fthf6glu + glu-L	Folate Metabolism	GGH;
L-Glutamic Acid	Gamma-glutamyl hydrolase (10FTHF7GLU), lysosomal	[l] : 10fthf7glu + h2o --&gt; 10fthf6glu + glu-L	Folate Metabolism	GGH;
L-Glutamic Acid	Gamma-glutamyl hydrolase (5DHF), extracellular	[e] : 5dhf + (4) h2o --&gt; dhf + (4) glu-L	Folate Metabolism	GGH;
L-Glutamic Acid	Gamma-glutamyl hydrolase (5DHF), lysosomal	[l] : 5dhf + (4) h2o --&gt; dhf + (4) glu-L	Folate Metabolism	GGH;
L-Glutamic Acid	Gamma-glutamyl hydrolase (5THF), extracellular	[e] : 5thf + (4) h2o --&gt; (4) glu-L + thf	Folate Metabolism	GGH;
L-Glutamic Acid	Gamma-glutamyl hydrolase (5THF), lysosomal	[l] : 5thf + (4) h2o --&gt; (4) glu-L + thf	Folate Metabolism	GGH;
L-Glutamic Acid	Gamma-glutamyl hydrolase (6DHF), extracellular	[e] : 6dhf + h2o --&gt; 5dhf + glu-L	Folate Metabolism	GGH;
L-Glutamic Acid	Gamma-glutamyl hydrolase (6DHF), lysosomal	[l] : 6dhf + h2o --&gt; 5dhf + glu-L	Folate Metabolism	GGH;
L-Glutamic Acid	Gamma-glutamyl hydrolase (6THF), extracellular	[e] : 6thf + h2o --&gt; 5thf + glu-L	Folate Metabolism	GGH;
L-Glutamic Acid	Gamma-glutamyl hydrolase (6THF), lysosomal	[l] : 6thf + h2o --&gt; 5thf + glu-L	Folate Metabolism	GGH;
L-Glutamic Acid	Gamma-glutamyl hydrolase (7DHF), extracellular	[e] : 7dhf + h2o --&gt; 6dhf + glu-L	Folate Metabolism	GGH;
L-Glutamic Acid	Gamma-glutamyl hydrolase (7DHF), lysosomal	[l] : 7dhf + h2o --&gt; 6dhf + glu-L	Folate Metabolism	GGH;
L-Glutamic Acid	Gamma-glutamyl hydrolase (7THF), extracellular	[e] : 7thf + h2o --&gt; 6thf + glu-L	Folate Metabolism	GGH;
L-Glutamic Acid	Gamma-glutamyl hydrolase (7THF), lysosomal	[l] : 7thf + h2o --&gt; 6thf + glu-L	Folate Metabolism	GGH;
Pyridoxal Phosphate	glycine hydroxymethyltransferase, reversible	[c] : ser-L + thf &lt;==&gt; gly + h2o + mlthf	Glycine, Serine, and Threonine Metabolism	SHMT1;
Pyridoxal Phosphate	glycine hydroxymethyltransferase, reversible, mitochondrial	[m] : ser-L + thf &lt;==&gt; gly + h2o + mlthf	Glycine, Serine, and Threonine Metabolism	SHMT2;
Pyridoxal Phosphate	glycine hydroxymethyltransferase	[c] : 3htmelys + h --&gt; 4tmeabut + gly	Lysine Metabolism	SHMT1;
Pyridoxal Phosphate	glycine hydroxymethyltransferase, mitochondrial	[m] : 3htmelys + h --&gt; 4tmeabut + gly	Lysine Metabolism	SHMT2;
Vitamin A	D-Glucuronolactone:NAD+ oxidoreductase	[c] : glac + (2) h2o + nad --&gt; glcr + (3) h + nadh	Ascorbate and Aldarate Metabolism	ALDH1A1;ALDH1A2;ALDH1A3;
Guanidine	D-Glucuronolactone:NAD+ oxidoreductase, mitochondrial	[m] : glac + (2) h2o + nad --&gt; glcr + (3) h + nadh	Ascorbate and Aldarate Metabolism	ALDH2;
L-Glutamic Acid	glutamine synthetase	[c] : atp + glu-L + nh4 --&gt; adp + gln-L + h + pi	Glutamate metabolism	GLUL;GLULD1;
Pyridoxal Phosphate	glycogen phosphorylase (glygn2 -> dxtrn)	[c] : glygn2 + (3) pi --&gt; dxtrn + (3) g1p	Starch and Sucrose Metabolism	PYGB;PYGL;PYGM;
Riboflavin	glycogen phosphorylase (glygn2 -> dxtrn)	[c] : glygn2 + (3) pi --&gt; dxtrn + (3) g1p	Starch and Sucrose Metabolism	PYGL;
Pyridoxal Phosphate	glycogen phosphorylase (amyls -> glc-D)	[c] : glygn3 + (7) h2o --&gt; Tyr-ggn + (7) glc-D	Starch and Sucrose Metabolism	PYGB;PYGL;PYGM;
Riboflavin	glycogen phosphorylase (amyls -> glc-D)	[c] : glygn3 + (7) h2o --&gt; Tyr-ggn + (7) glc-D	Starch and Sucrose Metabolism	PYGL;
L-Glutamic Acid	glutamate 5-kinase (m)	[m] : atp + glu-L --&gt; adp + glu5p	Urea cycle/amino group metabolism	ALDH18A1;
L-Glutamic Acid	gamma-glutamylcysteine synthetase	[c] : atp + cys-L + glu-L --&gt; adp + glucys + h + pi	Glutathione Metabolism	GCLC;GCLM;
Pyridoxal Phosphate	Glutamate Decarboxylase	[c] : glu-L + h --&gt; 4abut + co2	Glutamate metabolism	GAD1;GAD2;
L-Glutamic Acid	Glutamate Decarboxylase	[c] : glu-L + h --&gt; 4abut + co2	Glutamate metabolism	GAD1;GAD2;
L-Glutamic Acid	glutamate dehydrogenase (NAD) (mitochondrial)	[m] : glu-L + h2o + nad &lt;==&gt; akg + h + nadh + nh4	Glutamate metabolism	GLUD1;GLUD2;
L-Glutamic Acid	glutamate dehydrogenase (NADP), mitochondrial	[m] : glu-L + h2o + nadp &lt;==&gt; akg + h + nadph + nh4	Glutamate metabolism	GLUD1;GLUD2;
L-Glutamic Acid	glutaminase (mitochondrial)	[m] : gln-L + h2o --&gt; glu-L + nh4	Glutamate metabolism	GLS;
L-Glutamic Acid	L-glutamate reversible transport via proton symport, mitochondrial	glu-L[c] + h[c] &lt;==&gt; glu-L[m] + h[m]	Transport, Mitochondrial	SLC25A18;SLC25A22;
L-Glutamic Acid	Glutamate transport via Na, H symport and K antiport	glu-L[e] + h[e] + k[c] + (3) na1[e] --&gt; glu-L[c] + h[c] + k[e] + (3) na1[c]	Transport, Extracellular	SLC1A1;SLC1A2;SLC1A3;SLC1A6;SLC1A7;
L-Ornithine	glycine amidinotransferase (c)	[c] : arg-L + gly &lt;==&gt; gudac + orn	Urea cycle/amino group metabolism	GATM;
Pyridoxal Phosphate	glycine C-acetyltransferase	[m] : accoa + gly &lt;==&gt; 2aobut + coa	Glycine, Serine, and Threonine Metabolism	GCAT;
L-Glutamic Acid	GMP synthase	[c] : atp + gln-L + h2o + xmp --&gt; amp + glu-L + gmp + (2) h + ppi	Nucleotides	GMPS;
Pyridoxal Phosphate	Glutamate formimidoyltransferase	[c] : forglu + h + thf --&gt; 5forthf + glu-L	Histidine Metabolism	FTCD;
L-Glutamic Acid	Glutamate formimidoyltransferase	[c] : forglu + h + thf --&gt; 5forthf + glu-L	Histidine Metabolism	FTCD;
L-Carnitine	carnitine O-palmitoyltransferase	[c] : crn + hexccoa --&gt; coa + hexccrn	Carnitine shuttle	CPT1A;
L-Carnitine	carnitine transferase	[m] : coa + hexccrn --&gt; crn + hexccoa	Carnitine shuttle	CPT2;
L-Carnitine	transport into the mitochondria (carnitine)	hexccrn[c] --&gt; hexccrn[m]	Carnitine shuttle	SLC25A20;
Pyridoxal Phosphate	histidine decarboxylase	[c] : h + his-L --&gt; co2 + hista	Histidine Metabolism	DDC;HDC;
Pyridoxal Phosphate	3-Hydroxy-L-kynurenine hydrolase	[c] : h2o + hLkynr --&gt; 3hanthrn + ala-L	Tryptophan metabolism	KYNU;
Pantoprazole	H+/K+ gastric/non-gastric P-ATPase and ABC ATPase	atp[c] + h2o[c] + k[e] --&gt; adp[c] + h[e] + k[c] + pi[c]	Transport, Extracellular	ATP4A;
Omeprazole	H+/K+ gastric/non-gastric P-ATPase and ABC ATPase	atp[c] + h2o[c] + k[e] --&gt; adp[c] + h[e] + k[c] + pi[c]	Transport, Extracellular	ATP4A;
Lansoprazole	H+/K+ gastric/non-gastric P-ATPase and ABC ATPase	atp[c] + h2o[c] + k[e] --&gt; adp[c] + h[e] + k[c] + pi[c]	Transport, Extracellular	ATP4A;
Esomeprazole	H+/K+ gastric/non-gastric P-ATPase and ABC ATPase	atp[c] + h2o[c] + k[e] --&gt; adp[c] + h[e] + k[c] + pi[c]	Transport, Extracellular	ATP4A;
Rabeprazole	H+/K+ gastric/non-gastric P-ATPase and ABC ATPase	atp[c] + h2o[c] + k[e] --&gt; adp[c] + h[e] + k[c] + pi[c]	Transport, Extracellular	ATP4A;ATP4B;
L-Ornithine	L-homoserine via sodium symport	hom-L[e] + na1[e] --&gt; hom-L[c] + na1[c]	Transport, Extracellular	SLC7A1;SLC7A2;SLC7A3;
L-Carnitine	carnitine fatty-acyl transferase	[c] : crn + hpdcacoa --&gt; coa + hpdcacrn	Carnitine shuttle	CPT1A;
L-Carnitine	heptadecanoate transport into the mitochondria	[m] : coa + hpdcacrn --&gt; crn + hpdcacoa	Carnitine shuttle	CPT2;
L-Carnitine	heptadecanoate transport into the mitochondria	hpdcacrn[c] --&gt; hpdcacrn[m]	Carnitine shuttle	SLC25A20;
Pyridoxal Phosphate	hypothetical enyme	[c] : h2o + pyam5p --&gt; pi + pydam	Vitamin B6 Metabolism	PDXP;
Pyridoxal	hypothetical enyme	[c] : h2o + pyam5p --&gt; pi + pydam	Vitamin B6 Metabolism	PDXP;
Pyridoxine	hypothetical enyme	[c] : h2o + pyam5p --&gt; pi + pydam	Vitamin B6 Metabolism	PDXP;
Pyridoxal Phosphate	isoleucine transaminase	[c] : akg + ile-L &lt;==&gt; 3mop + glu-L	Valine, Leucine, and Isoleucine Metabolism	BCAT1;
L-Glutamic Acid	isoleucine transaminase	[c] : akg + ile-L &lt;==&gt; 3mop + glu-L	Valine, Leucine, and Isoleucine Metabolism	BCAT1;
Pyridoxal Phosphate	isoleucine transaminase, mitochondrial	[m] : akg + ile-L &lt;==&gt; 3mop + glu-L	Valine, Leucine, and Isoleucine Metabolism	BCAT2;
L-Glutamic Acid	isoleucine transaminase, mitochondrial	[m] : akg + ile-L &lt;==&gt; 3mop + glu-L	Valine, Leucine, and Isoleucine Metabolism	BCAT2;
Vitamin A	Imidazole acetaldeyde dehydrogenase	[c] : h2o + im4act + nad --&gt; (2) h + im4ac + nadh	Histidine Metabolism	ALDH1A1;ALDH1A2;
Pyridoxine	Imidazole acetaldeyde dehydrogenase	[c] : h2o + im4act + nad --&gt; (2) h + im4ac + nadh	Histidine Metabolism	ALDH7A1;
Guanidine	Imidazole acetaldeyde dehydrogenase (mito)	[m] : h2o + im4act + nad --&gt; (2) h + im4ac + nadh	Histidine Metabolism	ALDH2;
Orlistat	b-ketoacyl synthetase (palmitate, n-C16:0)	[c] : accoa + (20) h + (7) malcoa + (14) nadph --&gt; (7) co2 + (8) coa + (6) h2o + hdca + (14) nadp	Fatty acid elongation	FASN;
Potassium Chloride	K+-Cl- cotransporter (NH4+)	cl[e] + nh4[e] &lt;==&gt; cl[c] + nh4[c]	Transport, Extracellular	SLC12A4;SLC12A6;SLC12A7;
Potassium Chloride	K+-Cl- cotransport	cl[e] + k[e] &lt;==&gt; cl[c] + k[c]	Transport, Extracellular	SLC12A4;SLC12A5;SLC12A6;SLC12A7;
Pyridoxal Phosphate	kynureninase	[c] : Lkynr + h2o --&gt; ala-L + anth + h	Tryptophan metabolism	KYNU;
Pyridoxal Phosphate	L-Kynurenine:2-oxoglutarate aminotransferase	[c] : Lkynr + akg --&gt; 4aphdob + glu-L	Tryptophan metabolism	AADAT;CCBL1;
L-Glutamic Acid	L-Kynurenine:2-oxoglutarate aminotransferase	[c] : Lkynr + akg --&gt; 4aphdob + glu-L	Tryptophan metabolism	AADAT;
Vitamin A	lactaldehyde dehydrogenase	[c] : h2o + lald-L + nad --&gt; (2) h + lac-L + nadh	Pyruvate Metabolism	ALDH1A1;ALDH1A2;ALDH1A3;
Pyridoxine	lactaldehyde dehydrogenase	[c] : h2o + lald-L + nad --&gt; (2) h + lac-L + nadh	Pyruvate Metabolism	ALDH7A1;
Vitamin A	lactaldehyde dehydrogenase	[c] : h2o + lald-D + nad --&gt; (2) h + lac-D + nadh	Pyruvate Metabolism	ALDH1A1;ALDH1A2;ALDH1A3;
Pyridoxine	lactaldehyde dehydrogenase	[c] : h2o + lald-D + nad --&gt; (2) h + lac-D + nadh	Pyruvate Metabolism	ALDH7A1;
L-Glutamic Acid	lactaldehyde dehydrogenase, mitochondrial	[m] : h2o + lald-D + nad --&gt; (2) h + lac-D + nadh	Pyruvate Metabolism	ALDH18A1;
Guanidine	lactaldehyde dehydrogenase, mitochondrial	[m] : h2o + lald-D + nad --&gt; (2) h + lac-D + nadh	Pyruvate Metabolism	ALDH2;
L-Glutamic Acid	lactaldehyde dehydrogenase, mitochondrial	[m] : h2o + lald-L + nad --&gt; (2) h + lac-L + nadh	Pyruvate Metabolism	ALDH18A1;
Guanidine	lactaldehyde dehydrogenase, mitochondrial	[m] : h2o + lald-L + nad --&gt; (2) h + lac-L + nadh	Pyruvate Metabolism	ALDH2;
Pyridoxal Phosphate	L-Cysteate:2-oxoglutarate aminotransferase	[c] : Lcyst + akg &lt;==&gt; 3spyr + glu-L	Cysteine Metabolism	GOT1;
L-Glutamic Acid	L-Cysteate:2-oxoglutarate aminotransferase	[c] : Lcyst + akg &lt;==&gt; 3spyr + glu-L	Cysteine Metabolism	GOT1;
Pyridoxal Phosphate	L-Cysteate:2-oxoglutarate aminotransferase, mitochondrial	[m] : Lcyst + akg &lt;==&gt; 3spyr + glu-L	Cysteine Metabolism	GOT2;
L-Glutamic Acid	L-Cysteate:2-oxoglutarate aminotransferase, mitochondrial	[m] : Lcyst + akg &lt;==&gt; 3spyr + glu-L	Cysteine Metabolism	GOT2;
Pyridoxal Phosphate	3-Sulfoalanine carboxy-lyase	[c] : Lcyst + h --&gt; co2 + taur	Taurine and hypotaurine metabolism	CSAD;GAD1;GAD2;
L-Glutamic Acid	3-Sulfoalanine carboxy-lyase	[c] : Lcyst + h --&gt; co2 + taur	Taurine and hypotaurine metabolism	GAD1;GAD2;
Pyridoxal Phosphate	leucine transaminase	[c] : akg + leu-L &lt;==&gt; 4mop + glu-L	Valine, Leucine, and Isoleucine Metabolism	BCAT1;
L-Glutamic Acid	leucine transaminase	[c] : akg + leu-L &lt;==&gt; 4mop + glu-L	Valine, Leucine, and Isoleucine Metabolism	BCAT1;
Pyridoxal Phosphate	leucine transaminase, mitochondrial	[m] : akg + leu-L &lt;==&gt; 4mop + glu-L	Valine, Leucine, and Isoleucine Metabolism	BCAT2;
L-Glutamic Acid	leucine transaminase, mitochondrial	[m] : akg + leu-L &lt;==&gt; 4mop + glu-L	Valine, Leucine, and Isoleucine Metabolism	BCAT2;
L-Ornithine	L-leucine transport in via sodium symport	leu-L[e] + na1[e] --&gt; leu-L[c] + na1[c]	Transport, Extracellular	SLC7A1;SLC7A2;SLC7A3;
Pyridoxal Phosphate	L-Formylkynurenine hydrolase	[c] : Lfmkynr + h2o --&gt; ala-L + h + nformanth	Tryptophan metabolism	KYNU;
L-Carnitine	carnitine O-palmitoyltransferase	[c] : crn + lgnccoa --&gt; coa + lgnccrn	Carnitine shuttle	CPT1A;
L-Carnitine	transport into the mitochondria (carnitine)	[m] : coa + lgnccrn --&gt; crn + lgnccoa	Carnitine shuttle	CPT2;
L-Carnitine	transport into the mitochondria (carnitine)	lgnccrn[c] --&gt; lgnccrn[m]	Carnitine shuttle	SLC25A20;
L-Carnitine	carnitine O-palmitoyltransferase	[c] : crn + lneldccoa --&gt; coa + lneldccrn	Carnitine shuttle	CPT1A;
L-Carnitine	carnitine transferase	[m] : coa + lneldccrn --&gt; crn + lneldccoa	Carnitine shuttle	CPT2;
L-Carnitine	transport into the mitochondria (carnitine)	lneldccrn[c] --&gt; lneldccrn[m]	Carnitine shuttle	SLC25A20;
L-Carnitine	carnitine O-palmitoyltransferase	[c] : crn + lnlccoa --&gt; coa + lnlccrn	Carnitine shuttle	CPT1A;
L-Carnitine	carnitine transferase	[m] : coa + lnlccrn --&gt; crn + lnlccoa	Carnitine shuttle	CPT2;
L-Carnitine	transport into the mitochondria (carnitine)	lnlccrn[c] --&gt; lnlccrn[m]	Carnitine shuttle	SLC25A20;
L-Carnitine	carnitine O-palmitoyltransferase	[c] : crn + lnlncacoa --&gt; coa + lnlncacrn	Carnitine shuttle	CPT1A;
L-Carnitine	carnitine transferase	[m] : coa + lnlncacrn --&gt; crn + lnlncacoa	Carnitine shuttle	CPT2;
L-Carnitine	transport into the mitochondria (carnitine)	lnlncacrn[c] --&gt; lnlncacrn[m]	Carnitine shuttle	SLC25A20;
L-Carnitine	carnitine O-palmitoyltransferase	[c] : crn + lnlncgcoa --&gt; coa + lnlncgcrn	Carnitine shuttle	CPT1A;
L-Carnitine	carnitine transferase	[m] : coa + lnlncgcrn --&gt; crn + lnlncgcoa	Carnitine shuttle	CPT2;
L-Carnitine	transport into the mitochondria (carnitine)	lnlncgcrn[c] --&gt; lnlncgcrn[m]	Carnitine shuttle	SLC25A20;
Miconazole	cytochrome P450 lanosterol 14-alpha-demethylase	[r] : (2) h + lanost + (3) nadph + (3) o2 --&gt; 44mctr + for + (4) h2o + (3) nadp	Cholesterol Metabolism	CYP51A1;
Orlistat	lipase	[c] : h2o + tag_hs --&gt; Rtotal3 + dag_hs + h	Triacylglycerol Synthesis	LPL;
Orlistat	lipase	[c] : dag_hs + h2o --&gt; Rtotal + h + mag_hs	Triacylglycerol Synthesis	LPL;
Orlistat	lipase	[e] : h2o + tag_hs --&gt; Rtotal3 + dag_hs + h	Triacylglycerol Synthesis	PNLIP;
Vitamin A	Lecithin retinol acyltransferase	[c] : pchol_hs + retinol --&gt; lpchol_hs + retfa	Vitamin A Metabolism	LRAT;
Pyridoxal Phosphate	L-Tryptophan decarboxy-lyase	[c] : h + trp-L --&gt; co2 + trypta	Tryptophan metabolism	DDC;
L-Carnitine	L-lysine transport in via sodium symport	lys-L[e] + na1[e] --&gt; lys-L[c] + na1[c]	Transport, Extracellular	SLC22A5;
L-Ornithine	L-lysine transport via diffusion (extracellular to cytosol)	lys-L[e] --&gt; lys-L[c]	Transport, Extracellular	SLC7A1;SLC7A2;SLC7A3;
L-Ornithine	Lysine mitochondrial transport via ornithine carrier	h[m] + lys-L[c] &lt;==&gt; h[c] + lys-L[m]	Transport, Mitochondrial	SLC25A15;SLC25A2;
Vitamin A	3-Methylimidazole acetaldehyde:NAD+ oxidoreductase	[c] : 3mldz + h2o + nad --&gt; 3mlda + (2) h + nadh	Histidine Metabolism	ALDH1A3;
Phentermine	3-Methylimidazole acetaldehyde:NAD+ oxidoreductase	[c] : 3mldz + h2o + nad --&gt; 3mlda + (2) h + nadh	Histidine Metabolism	MAOB;
Acarbose	alpha-glucosidase, extracellular	[e] : h2o + malt --&gt; (2) glc-D	Starch and Sucrose Metabolism	MGAM;
Miglitol	alpha-glucosidase, extracellular	[e] : h2o + malt --&gt; (2) glc-D	Starch and Sucrose Metabolism	MGAM;
Acarbose	alpha-glucosidase, lysosomal	[l] : h2o + malt --&gt; (2) glc-D	Starch and Sucrose Metabolism	GAA;
Phentermine	monoamine oxidase (L-Normetanephrine)	[c] : h2o + normete-L + o2 --&gt; 3m4hpga + h2o2 + nh4	Tyrosine metabolism	MAOA;MAOB;
Biotin	methylcrotonoyl-CoA carboxylase, mitochondrial	[m] : 3mb2coa + atp + hco3 &lt;==&gt; 3mgcoa + adp + h + pi	Valine, Leucine, and Isoleucine Metabolism	MCCC1;MCCC2;
Orlistat	Malonyl-CoA-ACP transacylase	[c] : ACP + malcoa &lt;==&gt; coa + malACP	Fatty Acid Metabolism	FASN;
L-Carnitine	L-methionine transport in via sodium symport	met-L[e] + na1[e] --&gt; met-L[c] + na1[c]	Transport, Extracellular	SLC22A5;
Acarbose	Maltodextrin glucosidase (maltotriose), extracellular	[e] : h2o + malttr --&gt; glc-D + malt	Starch and Sucrose Metabolism	MGAM;
Miglitol	Maltodextrin glucosidase (maltotriose), extracellular	[e] : h2o + malttr --&gt; glc-D + malt	Starch and Sucrose Metabolism	MGAM;
Acarbose	Maltodextrin glucosidase (maltotriose), lysosome	[l] : h2o + malttr --&gt; glc-D + malt	Starch and Sucrose Metabolism	GAA;
Vitamin A	N4-Acetylaminobutanal:NAD+ oxidoreductase	[c] : h2o + n4abutn + nad --&gt; 4aabutn + (2) h + nadh	Arginine and Proline Metabolism	ALDH1A1;ALDH1A2;
Pyridoxine	N4-Acetylaminobutanal:NAD+ oxidoreductase	[c] : h2o + n4abutn + nad --&gt; 4aabutn + (2) h + nadh	Arginine and Proline Metabolism	ALDH7A1;
Guanidine	N4-Acetylaminobutanal:NAD+ oxidoreductase (m)	[m] : h2o + n4abutn + nad --&gt; 4aabutn + (2) h + nadh	Arginine and Proline Metabolism	ALDH2;
L-Glutamic Acid	NAD synthase (glutamine-hydrolysing)	[c] : atp + dnad + gln-L + h2o --&gt; amp + glu-L + h + nad + ppi	NAD Metabolism	NADSYN1;
Potassium Chloride	Na+-K+-Cl- cotransport (NH4+)	(2) cl[e] + na1[e] + nh4[e] &lt;==&gt; (2) cl[c] + na1[c] + nh4[c]	Transport, Extracellular	SLC12A1;SLC12A2;
Potassium Chloride	Na+-K+-Cl- cotransport	(2) cl[e] + k[e] + na1[e] &lt;==&gt; (2) cl[c] + k[c] + na1[c]	Transport, Extracellular	SLC12A1;SLC12A2;
Hydrocortisone	Nitric Oxide Synthase (intermediate forming)	[c] : arg-L + h + nadph + o2 --&gt; h2o + nadp + nwharg	Arginine and Proline Metabolism	NOS2A;
Dexamethasone	Nitric Oxide Synthase (intermediate forming)	[c] : arg-L + h + nadph + o2 --&gt; h2o + nadp + nwharg	Arginine and Proline Metabolism	NOS2A;
Hydrocortisone	Nitric Oxide Synthase (NO forming)	[c] : nadph + (2) nwharg + (2) o2 --&gt; (2) citr-L + h + (2) h2o + nadp + (2) no	Arginine and Proline Metabolism	NOS2A;
Dexamethasone	Nitric Oxide Synthase (NO forming)	[c] : nadph + (2) nwharg + (2) o2 --&gt; (2) citr-L + h + (2) h2o + nadp + (2) no	Arginine and Proline Metabolism	NOS2A;
Phentermine	Norepinephrine reversible transport in via sodium symport (1:2)	(2) na1[e] + nrpphr[e] &lt;==&gt; (2) na1[c] + nrpphr[c]	Transport, Extracellular	SLC6A2;SLC6A3;
Mazindol	Norepinephrine reversible transport in via sodium symport (1:2)	(2) na1[e] + nrpphr[e] &lt;==&gt; (2) na1[c] + nrpphr[c]	Transport, Extracellular	SLC6A2;SLC6A3;
Diethylpropion	Norepinephrine reversible transport in via sodium symport (1:2)	(2) na1[e] + nrpphr[e] &lt;==&gt; (2) na1[c] + nrpphr[c]	Transport, Extracellular	SLC6A2;SLC6A3;
Sibutramine	Norepinephrine reversible transport in via sodium symport (1:2)	(2) na1[e] + nrpphr[e] &lt;==&gt; (2) na1[c] + nrpphr[c]	Transport, Extracellular	SLC6A2;
L-Carnitine	carnitine O-palmitoyltransferase	[c] : crn + nrvnccoa --&gt; coa + nrvnccrn	Carnitine shuttle	CPT1A;
L-Carnitine	carnitine transferase	[m] : coa + nrvnccrn --&gt; crn + nrvnccoa	Carnitine shuttle	CPT2;
L-Carnitine	transport into the mitochondria (carnitine)	nrvnccrn[c] --&gt; nrvnccrn[m]	Carnitine shuttle	SLC25A20;
Pantoprazole	Na+/K+ exchanging ATPase	atp[c] + h2o[c] + (2) k[e] + (3) na1[c] --&gt; adp[c] + h[c] + (2) k[c] + (3) na1[e] + pi[c]	Transport, Extracellular	ATP1A1;
Esomeprazole	Na+/K+ exchanging ATPase	atp[c] + h2o[c] + (2) k[e] + (3) na1[c] --&gt; adp[c] + h[c] + (2) k[c] + (3) na1[e] + pi[c]	Transport, Extracellular	ATP1A1;
Aluminium	Na+/K+ exchanging ATPase	atp[c] + h2o[c] + (2) k[e] + (3) na1[c] --&gt; adp[c] + h[c] + (2) k[c] + (3) na1[e] + pi[c]	Transport, Extracellular	ATP1A1;
Acarbose	oligo-1,6-glucosidase (glygn4 -> glygn5), extracellular	[e] : glygn4 + h2o --&gt; glc-D + glygn5	Starch and Sucrose Metabolism	SI;
Acarbose	oligo-1,6-glucosidase (strch2 ->strch3), extracellular	[e] : h2o + strch2 --&gt; glc-D + malt	Starch and Sucrose Metabolism	SI;
L-Ornithine	ornithine carbamoyltransferase, irreversible	[m] : cbp + orn --&gt; citr-L + h + pi	Urea cycle/amino group metabolism	OTC;
L-Glutamic Acid	5-Oxoproline amidohydrolase (ATP-hydrolysing) (ir)	[c] : 5oxpro + atp + (2) h2o --&gt; adp + glu-L + h + pi	Glutathione Metabolism	OPLAH;
Pyridoxal Phosphate	Ornithine Decarboxylase	[c] : h + orn --&gt; co2 + ptrc	Urea cycle/amino group metabolism	ODC1;
Pyridoxal Phosphate	ornithine transaminase reversible (m)	[m] : akg + orn &lt;==&gt; glu-L + glu5sa	Urea cycle/amino group metabolism	OAT;
L-Ornithine	ornithine transaminase reversible (m)	[m] : akg + orn &lt;==&gt; glu-L + glu5sa	Urea cycle/amino group metabolism	OAT;
L-Ornithine	ornithine mitochondrial transport via proton antiport	h[c] + orn[m] &lt;==&gt; h[m] + orn[c]	Transport, Mitochondrial	SLC25A15;SLC25A2;
L-Ornithine	ornithine mitochondrial transport exchange with citruline	citr-L[c] + h[c] + orn[m] &lt;==&gt; citr-L[m] + h[m] + orn[c]	Transport, Mitochondrial	SLC25A15;SLC25A2;
L-Ornithine	ornithine transport via diffusion (extracellular to cytosol)	orn[e] --&gt; orn[c]	Transport, Extracellular	SLC7A1;SLC7A2;SLC7A3;
Cholecalciferol	5-beta-cholestane-3-alpha,7-alpha,12-alpha-triol 27-hydroxylase	[m] : h + nadph + o2 + xoltriol --&gt; h2o + nadp + xoltetrol	Bile Acid Biosynthesis	CYP27A1;
Cholecalciferol	5-beta-cholestane-3-alpha,7-alpha,12-alpha-triol 27-hydroxylase	[m] : nadp + xoltetrol --&gt; h + nadph + thcholst	Bile Acid Biosynthesis	CYP27A1;
Cholecalciferol	5-beta-cholestane-3-alpha,7-alpha,12-alpha-triol 27-hydroxylase	[m] : nadph + o2 + thcholst --&gt; h2o + nadp + thcholstoic	Bile Acid Biosynthesis	CYP27A1;
Cholecalciferol	5-beta-cytochrome P450, family 27, subfamily A, polypeptide 1	[m] : h + nadph + o2 + xol7ah2 --&gt; h2o + nadp + xol7ah3	Bile Acid Biosynthesis	CYP27A1;
Cholecalciferol	5-beta-cytochrome P450, family 27, subfamily A, polypeptide 1	[m] : h + nadph + o2 + xol7ah3 --&gt; (2) h2o + nadp + xol7ah2al	Bile Acid Biosynthesis	CYP27A1;
Cholecalciferol	Cytochrome P450 27	[m] : nadph + o2 + xol7ah2al --&gt; dhcholestanate + h2o + nadp	Bile Acid Biosynthesis	CYP27A1;
Cholecalciferol	Cytochrome P450 27	[m] : chsterol + h + nadph + o2 --&gt; h2o + nadp + xol27oh	Bile Acid Biosynthesis	CYP27A1;
Vitamin C	Procollagen-lysine 1, 2-oxoglutarate 5-dioxygenase	[c] : akg + o2 + pcollglys --&gt; co2 + pcollg5hlys + succ	Lysine Metabolism	PLOD2;PLOD3;
Biotin	pyruvate carboxylase	[m] : atp + hco3 + pyr --&gt; adp + h + oaa + pi	Pyruvate Metabolism	PC;
Papaverine	3',5'-cyclic-nucleotide phosphodiesterase	[c] : camp + h2o --&gt; amp + h	Nucleotides	PDE4B;
Pyridoxal Phosphate	pyridoxine 5'-phosphate oxidase	[c] : o2 + pdx5p &lt;==&gt; h2o2 + pydx5p	Vitamin B6 Metabolism	PNPO;
Pyridoxal Phosphate	Pyridoxine 5-phosphate phosphatase	[c] : h2o + pdx5p --&gt; pi + pydxn	Vitamin B6 Metabolism	PDXP;
Pyridoxal	Pyridoxine 5-phosphate phosphatase	[c] : h2o + pdx5p --&gt; pi + pydxn	Vitamin B6 Metabolism	PDXP;
Pyridoxine	Pyridoxine 5-phosphate phosphatase	[c] : h2o + pdx5p --&gt; pi + pydxn	Vitamin B6 Metabolism	PDXP;
Phentermine	Phenethylamine oxidase	[c] : h2o + o2 + peamn --&gt; h2o2 + nh4 + pacald	Phenylalanine metabolism	MAOA;MAOB;
Mesalazine	Prostaglandin G/H synthase	[c] : arachd + h + nadph + (2) o2 --&gt; h2o + nadp + prostgh2	Eicosanoid Metabolism	PTGS1;PTGS2;
Aspirin	Prostaglandin G/H synthase	[c] : arachd + h + nadph + (2) o2 --&gt; h2o + nadp + prostgh2	Eicosanoid Metabolism	PTGS1;PTGS2;
Balsalazide	Prostaglandin G/H synthase	[c] : arachd + h + nadph + (2) o2 --&gt; h2o + nadp + prostgh2	Eicosanoid Metabolism	PTGS1;PTGS2;
Mesalazine	Prostaglandin G/H synthase	[r] : arachd + h + nadph + (2) o2 --&gt; h2o + nadp + prostgh2	Eicosanoid Metabolism	PTGS1;PTGS2;
Aspirin	Prostaglandin G/H synthase	[r] : arachd + h + nadph + (2) o2 --&gt; h2o + nadp + prostgh2	Eicosanoid Metabolism	PTGS1;PTGS2;
Balsalazide	Prostaglandin G/H synthase	[r] : arachd + h + nadph + (2) o2 --&gt; h2o + nadp + prostgh2	Eicosanoid Metabolism	PTGS1;PTGS2;
Pyridoxal Phosphate	phenylalanine transaminase	[c] : akg + phe-L &lt;==&gt; glu-L + phpyr	Phenylalanine metabolism	GOT1;
L-Glutamic Acid	phenylalanine transaminase	[c] : akg + phe-L &lt;==&gt; glu-L + phpyr	Phenylalanine metabolism	GOT1;
Pyridoxal Phosphate	phenylalanine transaminase (m)	[m] : akg + phe-L &lt;==&gt; glu-L + phpyr	Phenylalanine metabolism	GOT2;TAT;
L-Glutamic Acid	phenylalanine transaminase (m)	[m] : akg + phe-L &lt;==&gt; glu-L + phpyr	Phenylalanine metabolism	GOT2;TAT;
Epinephrine	L-Phenylalanine,tetrahydrobiopterin:oxygen oxidoreductase (4-hydroxylating)	[c] : o2 + phe-L + thbpt --&gt; thbpt4acam + tyr-L	Tyr, Phe, Trp Biosynthesis	PAH;
L-Ornithine	L-phenylalanine transport in via sodium symport	na1[e] + phe-L[e] --&gt; na1[c] + phe-L[c]	Transport, Extracellular	SLC7A1;SLC7A2;SLC7A3;
Pyridoxal Phosphate	L-Phenylalanine carboxy-lyase	[c] : h + phe-L --&gt; co2 + peamn	Phenylalanine metabolism	DDC;
Vitamin C	Phytanoyl-CoA dioxygenase, peroxisomal	[x] : akg + o2 + phytcoa --&gt; co2 + phyt2ohcoa + succ	Fatty acid oxidation, peroxisome	PHYH;
Biotin	Propionyl-CoA carboxylase, mitochondrial	[m] : atp + hco3 + ppcoa --&gt; adp + h + mmcoa-S + pi	Valine, Leucine, and Isoleucine Metabolism	PCCA;PCCB;
Nitisinone	Phenylpyruvate:oxygen oxidoreductase (hydroxylating,decarboxylating)	[c] : o2 + phpyr --&gt; 2hyoxplac + co2	Phenylalanine metabolism	HPD;
L-Glutamic Acid	phosphoribosylformylglycinamidine synthase	[c] : atp + fgam + gln-L + h2o --&gt; adp + fpram + glu-L + h + pi	IMP Biosynthesis	PFAS;
Vitamin C	L-Proline,2-oxoglutarate:oxygen oxidoreductase (4-hydroxylating) (ER)	[r] : akg + o2 + pro-L --&gt; 4hpro-LT + co2 + succ	Arginine and Proline Metabolism	P4HA1;
Pyridoxal Phosphate	phosphoserine transaminase	[c] : 3php + glu-L --&gt; akg + pser-L	Glycine, Serine, and Threonine Metabolism	PSAT1;
L-Glutamic Acid	phosphoserine transaminase	[c] : 3php + glu-L --&gt; akg + pser-L	Glycine, Serine, and Threonine Metabolism	PSAT1;
Pyridoxine	phosphoserine transaminase	[c] : 3php + glu-L --&gt; akg + pser-L	Glycine, Serine, and Threonine Metabolism	PSAT1;
L-Carnitine	carnitine fatty-acyl transferase	[c] : crn + ptdcacoa --&gt; coa + ptdcacrn	Carnitine shuttle	CPT1A;
L-Carnitine	pentadecanoate transport into the mitochondria	[m] : coa + ptdcacrn --&gt; crn + ptdcacoa	Carnitine shuttle	CPT2;
L-Carnitine	pentadecanoate transport into the mitochondria	ptdcacrn[c] --&gt; ptdcacrn[m]	Carnitine shuttle	SLC25A20;
Pyridoxal Phosphate	pyridoxamine 5'-phosphate oxidase	[c] : h2o + o2 + pyam5p &lt;==&gt; h2o2 + nh4 + pydx5p	Vitamin B6 Metabolism	PNPO;
Pyridoxal	pyridoxamine kinase	[c] : atp + pydam --&gt; adp + h + pyam5p	Vitamin B6 Metabolism	PDXK;
Pyridoxine	pyridoxamine kinase	[c] : atp + pydam --&gt; adp + h + pyam5p	Vitamin B6 Metabolism	PDXK;
Pyridoxal	pyridoxal kinase	[c] : atp + pydx --&gt; adp + h + pydx5p	Vitamin B6 Metabolism	PDXK;
Pyridoxine	pyridoxal kinase	[c] : atp + pydx --&gt; adp + h + pydx5p	Vitamin B6 Metabolism	PDXK;
Pyridoxal	pyridoxine kinase	[c] : atp + pydxn --&gt; adp + h + pdx5p	Vitamin B6 Metabolism	PDXK;
Pyridoxine	pyridoxine kinase	[c] : atp + pydxn --&gt; adp + h + pdx5p	Vitamin B6 Metabolism	PDXK;
Pyridoxal Phosphate	Pyridoxal 5-phosphate phosphatase	[c] : h2o + pydx5p --&gt; pi + pydx	Vitamin B6 Metabolism	PDXP;
Pyridoxal	Pyridoxal 5-phosphate phosphatase	[c] : h2o + pydx5p --&gt; pi + pydx	Vitamin B6 Metabolism	PDXP;
Pyridoxine	Pyridoxal 5-phosphate phosphatase	[c] : h2o + pydx5p --&gt; pi + pydx	Vitamin B6 Metabolism	PDXP;
Vitamin A	Perillyl aldehyde:NAD+ oxidoreductase	[c] : h2o + nad + pylald --&gt; (2) h + nadh + peracd	Limonene and pinene degradation	ALDH1A1;ALDH1A2;
Pyridoxine	Perillyl aldehyde:NAD+ oxidoreductase	[c] : h2o + nad + pylald --&gt; (2) h + nadh + peracd	Limonene and pinene degradation	ALDH7A1;
Guanidine	Perillyl aldehyde:NAD+ oxidoreductase (m)	[m] : h2o + nad + pylald --&gt; (2) h + nadh + peracd	Limonene and pinene degradation	ALDH2;
Riboflavin	riboflavin kinase	[c] : atp + ribflv --&gt; adp + fmn + h	Riboflavin Metabolism	RFK;
Vitamin A	retinol dehydrogenase (all-trans)	[c] : nad + retinol &lt;==&gt; h + nadh + retinal	Vitamin A Metabolism	RDH5;
Vitamin A	retinol dehydrogenase (all-trans,NADPH)	[c] : nadp + retinol &lt;==&gt; h + nadph + retinal	Vitamin A Metabolism	RDH11;RDH12;RDH13;RDH14;RDH8;
Vitamin A	retinol dehydrogenase (9-cis,NADH)	[c] : nad + retinol-9-cis &lt;==&gt; h + nadh + retinal-cis-9	Vitamin A Metabolism	RDH5;
Vitamin A	retinol dehydrogenase (9-cis,NADPH)	[c] : nadp + retinol-9-cis &lt;==&gt; h + nadph + retinal-cis-9	Vitamin A Metabolism	RDH11;RDH12;RDH13;RDH14;RDH8;
Vitamin A	retinol dehydrogenase (11-cis,NADH)	[c] : nad + retinol-cis-11 &lt;==&gt; h + nadh + retinal-11-cis	Vitamin A Metabolism	RDH5;
Vitamin A	retinol dehydrogenase (11-cis,NADPH)	[c] : nadp + retinol-cis-11 &lt;==&gt; h + nadph + retinal-11-cis	Vitamin A Metabolism	RDH11;RDH12;RDH13;RDH14;
Vitamin A	retinol dehydrogenase (13-cis,NADH)	[c] : nad + retinol-cis-13 &lt;==&gt; h + nadh + retinal-cis-13	Vitamin A Metabolism	RDH5;
L-Carnitine	carnitine fatty-acyl transferase	[c] : Rtotal2coa + crn --&gt; Rtotal2crn + coa	Carnitine shuttle	CPT1A;
L-Carnitine	R group transport into the mitochondria	[m] : Rtotal2crn + coa --&gt; Rtotal2coa + crn	Carnitine shuttle	CPT2;
L-Carnitine	R group transport into the mitochondria	Rtotal2crn[c] --&gt; Rtotal2crn[m]	Carnitine shuttle	SLC25A20;
L-Carnitine	carnitine fatty-acyl transferase	[c] : Rtotal3coa + crn --&gt; Rtotal3crn + coa	Carnitine shuttle	CPT1A;
L-Carnitine	R group transport into the mitochondria	[m] : Rtotal3crn + coa --&gt; Rtotal3coa + crn	Carnitine shuttle	CPT2;
L-Carnitine	R group transport into the mitochondria	Rtotal3crn[c] --&gt; Rtotal3crn[m]	Carnitine shuttle	SLC25A20;
L-Carnitine	carnitine fatty-acyl transferase	[c] : Rtotalcoa + crn --&gt; Rtotalcrn + coa	Carnitine shuttle	CPT1A;
L-Carnitine	R group transport into the mitochondria	[m] : Rtotalcrn + coa --&gt; Rtotalcoa + crn	Carnitine shuttle	CPT2;
L-Carnitine	R group transport into the mitochondria	Rtotalcrn[c] --&gt; Rtotalcrn[m]	Carnitine shuttle	SLC25A20;
L-Glutamic Acid	saccharopine dehydrogenase (NADP, L-lysine forming), mitochondrial	[m] : akg + h + lys-L + nadph --&gt; h2o + nadp + saccrp-L	Lysine Metabolism	AASS;
L-Glutamic Acid	saccharopine dehydrogenase (NAD, L-glutamate forming), mitochondrial	[m] : h2o + nadp + saccrp-L --&gt; L2aadp6sa + glu-L + h + nadph	Lysine Metabolism	AASS;
Pyridoxal Phosphate	selenocysteine lyase	[c] : dtt + selcys --&gt; ala-L + dttOX + h + seln	Selenoamino acid metabolism	SCLY;
Pyridoxal Phosphate	selenocysteine lyase	[c] : pdx5p + selcys --&gt; ala-L + h + pydx5p + seln	Selenoamino acid metabolism	SCLY;
Pyridoxal Phosphate	selanocystathionine g-lyase	[c] : h2o + selcyst --&gt; 2obut + nh4 + selcys	Selenoamino acid metabolism	CTH;
Pyridoxal Phosphate	selanocystathionine beta-synthase	[c] : selhcys + ser-L --&gt; h2o + selcyst	Selenoamino acid metabolism	CBS;
Pyridoxine	selanocystathionine beta-synthase	[c] : selhcys + ser-L --&gt; h2o + selcyst	Selenoamino acid metabolism	CBS;
Pyridoxal Phosphate	L-Serine hydro-lyase	[c] : ser-L --&gt; 2amac + h2o	Glycine, Serine, and Threonine Metabolism	SDS;
Pyridoxal Phosphate	serine C-palmitoyltransferase	[c] : h + pmtcoa + ser-L --&gt; 3dsphgn + co2 + coa	Sphingolipid Metabolism	SPTLC1;SPTLC2;
Pyridoxal Phosphate	Sphingosine-1-phosphate lyase 1	[r] : sph1p --&gt; ethamp + hxdcal	Sphingolipid Metabolism	SGPL1;
Pyridoxal Phosphate	Sphingosine-1-phosphate lyase	[r] : h2o + sphs1p --&gt; ethamp + h + hdca	Sphingolipid Metabolism	SGPL1;
Pyridoxal Phosphate	serine-pyruvate aminotransferase (irreversible), peroxisomal	[x] : pyr + ser-L --&gt; ala-L + hpyr	Glycine, Serine, and Threonine Metabolism	AGXT;
Phentermine	Seratonin reversible transport in via sodium symport/potassium antiport (1:2)	(2) k[c] + (2) na1[e] + srtn[e] &lt;==&gt; (2) k[e] + (2) na1[c] + srtn[c]	Transport, Extracellular	SLC6A4;
Sibutramine	Seratonin reversible transport in via sodium symport/potassium antiport (1:2)	(2) k[c] + (2) na1[e] + srtn[e] &lt;==&gt; (2) k[e] + (2) na1[c] + srtn[c]	Transport, Extracellular	SLC6A4;
Dexfenfluramine	Seratonin reversible transport in via sodium symport/potassium antiport (1:2)	(2) k[c] + (2) na1[e] + srtn[e] &lt;==&gt; (2) k[e] + (2) na1[c] + srtn[c]	Transport, Extracellular	SLC6A4;
L-Carnitine	carnitine O-palmitoyltransferase	[c] : crn + strdnccoa --&gt; coa + strdnccrn	Carnitine shuttle	CPT1A;
L-Carnitine	carnitine transferase	[m] : coa + strdnccrn --&gt; crn + strdnccoa	Carnitine shuttle	CPT2;
L-Carnitine	transport into the mitochondria (carnitine)	strdnccrn[c] --&gt; strdnccrn[m]	Carnitine shuttle	SLC25A20;
Acarbose	sucrose hydrolyzing enxyme, extracellular	[e] : h2o + sucr --&gt; fru + glc-D	Galactose metabolism	MGAM;SI;
Miglitol	sucrose hydrolyzing enxyme, extracellular	[e] : h2o + sucr --&gt; fru + glc-D	Galactose metabolism	MGAM;
Glibenclamide	ABC bile acid transporter	atp[c] + h2o[c] + tchola[c] --&gt; adp[c] + h[c] + pi[c] + tchola[e]	Transport, Extracellular	ABCB11;ABCC3;
L-Carnitine	carnitine O-palmitoyltransferase	[c] : crn + tetpent3coa --&gt; coa + tetpent3crn	Carnitine shuttle	CPT1A;
L-Carnitine	carnitine transferase	[m] : coa + tetpent3crn --&gt; crn + tetpent3coa	Carnitine shuttle	CPT2;
L-Carnitine	transport into the mitochondria (carnitine)	tetpent3crn[c] --&gt; tetpent3crn[m]	Carnitine shuttle	SLC25A20;
L-Carnitine	carnitine O-palmitoyltransferase	[c] : crn + tetpent6coa --&gt; coa + tetpent6crn	Carnitine shuttle	CPT1A;
L-Carnitine	carnitine transferase	[m] : coa + tetpent6crn --&gt; crn + tetpent6coa	Carnitine shuttle	CPT2;
L-Carnitine	transport into the mitochondria (carnitine)	tetpent6crn[c] --&gt; tetpent6crn[m]	Carnitine shuttle	SLC25A20;
L-Carnitine	carnitine O-palmitoyltransferase	[c] : crn + tettet6coa --&gt; coa + tettet6crn	Carnitine shuttle	CPT1A;
L-Carnitine	carnitine transferase	[m] : coa + tettet6crn --&gt; crn + tettet6coa	Carnitine shuttle	CPT2;
L-Carnitine	transport into the mitochondria (carnitine)	tettet6crn[c] --&gt; tettet6crn[m]	Carnitine shuttle	SLC25A20;
Thiamine	thiamine-triphosphatase	[c] : h2o + thmtp --&gt; h + pi + thmpp	Thiamine Metabolism	THTPA;
Pyridoxal Phosphate	L-threonine deaminase	[c] : thr-L --&gt; 2obut + nh4	Glycine, Serine, and Threonine Metabolism	SDS;
Pyridoxal Phosphate	threonine synthase	[c] : h2o + phom --&gt; pi + thr-L	Glycine, Serine, and Threonine Metabolism	THNSL1;
Thiamine	transketolase	[c] : r5p + xu5p-D &lt;==&gt; g3p + s7p	Pentose Phosphate Pathway	TKT;
Thiamine	transketolase	[c] : e4p + xu5p-D &lt;==&gt; f6p + g3p	Pentose Phosphate Pathway	TKT;
Thiamine	thiamine diphosphokinase	[c] : atp + thm --&gt; amp + h + thmpp	Thiamine Metabolism	TPK1;
Vitamin C	trimethyllysine dioxygenase	[c] : akg + o2 + tmlys --&gt; 3htmelys + co2 + succ	Lysine Metabolism	TMLHE;
L-Carnitine	carnitine O-palmitoyltransferase	[c] : crn + tmndnccoa --&gt; coa + tmndnccrn	Carnitine shuttle	CPT1A;
L-Carnitine	carnitine transferase	[m] : coa + tmndnccrn --&gt; crn + tmndnccoa	Carnitine shuttle	CPT2;
L-Carnitine	transport into the mitochondria (carnitine)	tmndnccrn[c] --&gt; tmndnccrn[m]	Carnitine shuttle	SLC25A20;
Phentermine	Tryptamine:oxygen oxidoreductase(deaminating)(flavin-containing)	[c] : h2o + o2 + trypta --&gt; h2o2 + id3acald + nh4	Tryptophan metabolism	MAOA;MAOB;
Glibenclamide	glucuronidated compound transport	atp[c] + h2o[c] + tststeroneglc[c] --&gt; adp[c] + h[c] + pi[c] + tststeroneglc[e]	Transport, Extracellular	ABCC1;
L-Carnitine	carnitine O-palmitoyltransferase	[c] : crn + tdcoa --&gt; coa + ttdcrn	Carnitine shuttle	CPT1A;
L-Carnitine	carnitine transferase	[m] : coa + ttdcrn --&gt; crn + tdcoa	Carnitine shuttle	CPT2;
L-Carnitine	transport into the mitochondria (carnitine)	ttdcrn[c] --&gt; ttdcrn[m]	Carnitine shuttle	SLC25A20;
Pyridoxal Phosphate	L-Tyrosine carboxy-lyase	[c] : h + tyr-L --&gt; co2 + tym	Tyrosine metabolism	DDC;
Phentermine	Tyramine:oxygen oxidoreductase(deaminating)(flavin-containing) (cytosol)	[c] : h2o + o2 + tym --&gt; 4hoxpacd + h2o2 + nh4	Tyrosine metabolism	MAOA;MAOB;
Pyridoxal Phosphate	tyrosine transaminase	[c] : akg + tyr-L &lt;==&gt; 34hpp + glu-L	Tyrosine metabolism	GOT1;
L-Glutamic Acid	tyrosine transaminase	[c] : akg + tyr-L &lt;==&gt; 34hpp + glu-L	Tyrosine metabolism	GOT1;
Pyridoxal Phosphate	tyrosine transaminase, mitochondrial	[m] : akg + tyr-L &lt;==&gt; 34hpp + glu-L	Tyrosine metabolism	GOT2;TAT;
L-Glutamic Acid	tyrosine transaminase, mitochondrial	[m] : akg + tyr-L &lt;==&gt; 34hpp + glu-L	Tyrosine metabolism	GOT2;TAT;
Miglustat	Ceramide glucosyltransferase	[r] : crm_hs + udpg --&gt; gluside_hs + h + udp	Sphingolipid Metabolism	UGCG;
L-Carnitine	carnitine O-palmitoyltransferase	[c] : crn + vacccoa --&gt; coa + vacccrn	Carnitine shuttle	CPT1A;
L-Carnitine	carnitine transferase	[m] : coa + vacccrn --&gt; crn + vacccoa	Carnitine shuttle	CPT2;
L-Carnitine	transport into the mitochondria (carnitine)	vacccrn[c] --&gt; vacccrn[m]	Carnitine shuttle	SLC25A20;
Pyridoxal Phosphate	valine transaminase	[c] : akg + val-L &lt;==&gt; 3mob + glu-L	Valine, Leucine, and Isoleucine Metabolism	BCAT1;
L-Glutamic Acid	valine transaminase	[c] : akg + val-L &lt;==&gt; 3mob + glu-L	Valine, Leucine, and Isoleucine Metabolism	BCAT1;
Pyridoxal Phosphate	valine transaminase, mitochondiral	[m] : akg + val-L &lt;==&gt; 3mob + glu-L	Valine, Leucine, and Isoleucine Metabolism	BCAT2;
L-Glutamic Acid	valine transaminase, mitochondiral	[m] : akg + val-L &lt;==&gt; 3mob + glu-L	Valine, Leucine, and Isoleucine Metabolism	BCAT2;
Cholecalciferol	Vitamin D-25-hydroxylase (D2)	[m] : h + nadph + o2 + vitd2 --&gt; 25hvitd2 + h2o + nadp	Vitamin D	CYP27A1;
Cholecalciferol	Vitamin D-25-hydroxylase (D3)	[m] : h + nadph + o2 + vitd3 --&gt; 25hvitd3 + h2o + nadp	Vitamin D	CYP27A1;
L-Glutamine	3-Hydroxy-L-kynurenine:2-oxoglutarate aminotransferase	[c] : akg + hLkynr --&gt; 42A3HP24DB + glu-L	Tryptophan metabolism	CCBL1;
L-Aspartic Acid	cysteinesulfinate-aspartate mitochondrial shuttle	_3sala[m] + asp-L[c] &lt;==&gt; 3sala[c] + asp-L[m]	Transport, Mitochondrial	SLC25A12;SLC25A13;
L-Aspartic Acid	3-sulfino-alanine transaminase (irreversible)	[c] : 3sala + akg + h --&gt; 3snpyr + glu-L	Cysteine Metabolism	GOT1;
L-Aspartic Acid	3-sulfino-alanine transaminase (irreversible), mitochondrial	[m] : 3sala + akg + h --&gt; 3snpyr + glu-L	Cysteine Metabolism	GOT2;
Folic Acid	5-Methyltetrahydrofolate transport via receptor binding and protolysis	_5mthf[e] &lt;==&gt; 5mthf[c]	Transport, Extracellular	FOLR3;
Glycine	4-aminobutyrate reversible transport in via proton symport	_4abut[e] + h[e] &lt;==&gt; 4abut[c] + h[c]	Transport, Extracellular	SLC36A1;
Glycine	4-aminobutyrate reversible transport in via proton symport (lysosome)	_4abut[l] + h[l] &lt;==&gt; 4abut[c] + h[c]	Transport, Lysosomal	SLC36A1;
L-Aspartic Acid	acetylornithine deacetylase	[c] : acorn + h2o --&gt; ac + orn	Urea cycle/amino group metabolism	ACY1;
Dipyridamole	Adenosine deaminase	[c] : adn + h + h2o --&gt; ins + nh4	Purine Catabolism	ADA;
Dipyridamole	Adenosine deaminase, extracellular	[e] : adn + h + h2o --&gt; ins + nh4	Nucleotides	ADA;
L-Aspartic Acid	adenylosuccinate synthase	[c] : asp-L + gtp + imp --&gt; dcamp + gdp + (2) h + pi	Nucleotides	ADSS;ADSSL1;
Glycine	alanine-glyoxylate transaminase (irreversible), mitochondrial	[m] : ala-L + glx --&gt; gly + pyr	Alanine and Aspartate Metabolism	AGXT2;
Glycine	alanine-glyoxylate transaminase (irreversible), (peroxisomal)	[x] : ala-L + glx --&gt; gly + pyr	Alanine and Aspartate Metabolism	AGXT;
L-Aspartic Acid	phosphoribosylaminoimidazole carboxylase	[c] : air + co2 &lt;==&gt; 5aizc + h	IMP Biosynthesis	PAICS;
L-Glutamine	L-alanine/L-asparagine Na-dependent exchange (Ala-L in)	ala-L[e] + asn-L[c] + na1[e] --&gt; ala-L[c] + asn-L[e] + na1[c]	Transport, Extracellular	SLC1A5;
L-Glutamine	L-alanine/L-cysteine Na-dependent exchange (Ala-L in)	ala-L[e] + cys-L[c] + na1[e] --&gt; ala-L[c] + cys-L[e] + na1[c]	Transport, Extracellular	SLC1A5;
L-Glutamine	L-alanine/L-glutamine Na-dependent exchange (Ala-L in)	ala-L[e] + gln-L[c] + na1[e] --&gt; ala-L[c] + gln-L[e] + na1[c]	Transport, Extracellular	SLC1A5;
L-Glutamine	L-alanine/L-serine Na-dependent exchange (Ala-L in)	ala-L[e] + na1[e] + ser-L[c] --&gt; ala-L[c] + na1[c] + ser-L[e]	Transport, Extracellular	SLC1A5;
Glycine	5-aminolevulinate synthase	[m] : gly + h + succoa --&gt; 5aop + co2 + coa	Glycine, Serine, and Threonine Metabolism	ALAS1;ALAS2;GCAT;
L-Glutamine	L-alanine/L-threonine Na-dependent exchange (Ala-L in)	ala-L[e] + na1[e] + thr-L[c] --&gt; ala-L[c] + na1[c] + thr-L[e]	Transport, Extracellular	SLC1A5;
Glycine	L-alanine reversible transport via proton symport	ala-L[e] + h[e] &lt;==&gt; ala-L[c] + h[c]	Transport, Extracellular	SLC36A1;
Glycine	L-alanine reversible transport via proton symport (lysosome)	ala-L[l] + h[l] &lt;==&gt; ala-L[c] + h[c]	Transport, Lysosomal	SLC36A1;
L-Lysine	Alanine-Sodium symporter	ala-L[e] + na1[e] --&gt; ala-L[c] + na1[c]	Transport, Extracellular	SLC7A1;SLC7A2;SLC7A3;
L-Arginine	Alanine-Sodium symporter	ala-L[e] + na1[e] --&gt; ala-L[c] + na1[c]	Transport, Extracellular	SLC7A1;SLC7A3;
L-Glutamine	Alanine transport (Na, H coupled)	ala-L[e] + h[c] + (2) na1[e] &lt;==&gt; ala-L[c] + h[e] + (2) na1[c]	Transport, Extracellular	SLC38A3;
L-Arginine	arginase (m)	[m] : arg-L + h2o --&gt; orn + urea	Urea cycle/amino group metabolism	ARG2;
L-Arginine	argininosuccinate lyase	[c] : argsuc &lt;==&gt; arg-L + fum	Alanine and Aspartate Metabolism	ASL;
L-Aspartic Acid	argininosuccinate synthase	[c] : asp-L + atp + citr-L --&gt; amp + argsuc + h + ppi	Alanine and Aspartate Metabolism	ASS;
L-Lysine	L-arginine transport via diffusion (extracellular to cytosol)	arg-L[e] --&gt; arg-L[c]	Transport, Extracellular	SLC7A1;SLC7A2;SLC7A3;
L-Arginine	L-arginine transport via diffusion (extracellular to cytosol)	arg-L[e] --&gt; arg-L[c]	Transport, Extracellular	SLC7A1;SLC7A3;
L-Glutamine	L-alanine/L-asparagine Na-dependent exchange (Asn-L in)	ala-L[c] + asn-L[e] + na1[e] --&gt; ala-L[e] + asn-L[c] + na1[c]	Transport, Extracellular	SLC1A5;
L-Glutamine	L-cysteine/L-asparagine Na-dependent exchange (Asn-L in)	asn-L[e] + cys-L[c] + na1[e] --&gt; asn-L[c] + cys-L[e] + na1[c]	Transport, Extracellular	SLC1A5;
L-Glutamine	L-glutamine/L-asparagine Na-dependent exchange (Asn-L in)	asn-L[e] + gln-L[c] + na1[e] --&gt; asn-L[c] + gln-L[e] + na1[c]	Transport, Extracellular	SLC1A5;
L-Aspartic Acid	L-asparaginase (mitochondrial)	[m] : asn-L + h2o --&gt; asp-L + nh4	Alanine and Aspartate Metabolism	ASRGL1;
L-Aspartic Acid	asparagine synthase (glutamine-hydrolysing)	[c] : asp-L + atp + gln-L + h2o --&gt; amp + asn-L + glu-L + h + ppi	Alanine and Aspartate Metabolism	ASNS;
L-Glutamine	asparagine synthase (glutamine-hydrolysing)	[c] : asp-L + atp + gln-L + h2o --&gt; amp + asn-L + glu-L + h + ppi	Alanine and Aspartate Metabolism	ASNS;
L-Glutamine	L-serine/L-asparagine Na-dependent exchange (Asn-L in)	asn-L[e] + na1[e] + ser-L[c] --&gt; asn-L[c] + na1[c] + ser-L[e]	Transport, Extracellular	SLC1A5;
L-Glutamine	L-threonine/L-asparagine Na-dependent exchange (Asn-L in)	asn-L[e] + na1[e] + thr-L[c] --&gt; asn-L[c] + na1[c] + thr-L[e]	Transport, Extracellular	SLC1A5;
L-Glutamine	Asparagine transport (Na, H coupled)	asn-L[e] + h[c] + (2) na1[e] &lt;==&gt; asn-L[c] + h[e] + (2) na1[c]	Transport, Extracellular	SLC38A3;
L-Aspartic Acid	D-aspartate transport via Na, H symport and K antiport	asp-D[e] + h[e] + k[c] + (3) na1[e] --&gt; asp-D[c] + h[c] + k[e] + (3) na1[c]	Transport, Extracellular	SLC1A1;
L-Aspartic Acid	aspartate-glutamate mitochondrial shuttle	asp-L[m] + glu-L[c] + h[c] &lt;==&gt; asp-L[c] + glu-L[m] + h[m]	Transport, Mitochondrial	SLC25A12;SLC25A13;
L-Aspartic Acid	aspartate transaminase	[c] : akg + asp-L &lt;==&gt; glu-L + oaa	Alanine and Aspartate Metabolism	GOT1;
L-Aspartic Acid	aspartate transaminase	[m] : akg + asp-L &lt;==&gt; glu-L + oaa	Alanine and Aspartate Metabolism	GOT2;
L-Aspartic Acid	L-aspartate transport via Na, H symport and K antiport	asp-L[e] + h[e] + k[c] + (3) na1[e] --&gt; asp-L[c] + h[c] + k[e] + (3) na1[c]	Transport, Extracellular	SLC1A1;
Glycine	bile acid Coenzyme A: amino acid N-acyltransferase	[x] : cholcoa + gly --&gt; coa + gchola	Bile Acid Biosynthesis	BAAT;
Glycine	bile acid Coenzyme A: amino acid N-acyltransferase	[x] : cholcoa + taur --&gt; coa + tchola	Bile Acid Biosynthesis	BAAT;
Glycine	bile acid Coenzyme A: amino acid N-acyltransferase	[x] : dgcholcoa + gly --&gt; coa + dgchol	Bile Acid Biosynthesis	BAAT;
Glycine	bile acid Coenzyme A: amino acid N-acyltransferase	[x] : dcholcoa + gly --&gt; coa + gdchola	Bile Acid Biosynthesis	BAAT;
Glycine	bile acid Coenzyme A: amino acid N-acyltransferase	[x] : dcholcoa + taur --&gt; coa + tdchola	Bile Acid Biosynthesis	BAAT;
Glycine	B-alanine secretion via secretory vesicle (ATP driven)	(3) ala-B[c] + atp[c] + h2o[c] --&gt; adp[c] + (3) ala-B[e] + h[c] + pi[c]	Transport, Extracellular	SLC32A1;
Cyanocobalamin	Cob(II)alamine transport, mitochondrial	cbl2[c] --&gt; cbl2[m]	Transport, Mitochondrial	MMAA;
Hydroxocobalamin	Cob(II)alamine transport, mitochondrial	cbl2[c] --&gt; cbl2[m]	Transport, Mitochondrial	MMAA;
Cyanocobalamin	cob(I)alamin adenosyltransferase, mitochondrial	[m] : atp + cbl1 + h &lt;==&gt; adocbl + pppi	Vitamin B12 Metabolism	MMAA;
Hydroxocobalamin	cob(I)alamin adenosyltransferase, mitochondrial	[m] : atp + cbl1 + h &lt;==&gt; adocbl + pppi	Vitamin B12 Metabolism	MMAA;
L-Glutamine	CTP synthase (NH3)	[c] : atp + nh4 + utp --&gt; adp + ctp + (2) h + pi	Nucleotides	CTPS;
L-Glutamine	L-alanine/L-cysteine Na-dependent exchange (Cys-L in)	ala-L[c] + cys-L[e] + na1[e] --&gt; ala-L[e] + cys-L[c] + na1[c]	Transport, Extracellular	SLC1A5;
L-Glutamine	L-cysteine/L-asparagine Na-dependent exchange (Cys-L in)	asn-L[c] + cys-L[e] + na1[e] --&gt; asn-L[e] + cys-L[c] + na1[c]	Transport, Extracellular	SLC1A5;
L-Glutamine	L-cysteine/L-glutamine Na-dependent exchange (Cys-L in)	cys-L[e] + gln-L[c] + na1[e] --&gt; cys-L[c] + gln-L[e] + na1[c]	Transport, Extracellular	SLC1A5;
L-Glutamine	L-cysteine/glycine exchanger	cys-L[c] + gly[e] --&gt; cys-L[e] + gly[c]	Transport, Extracellular	SLC7A8;
L-Glutamine	L-serine/L-cysteine Na-dependent exchange (Cys-L in)	cys-L[e] + na1[e] + ser-L[c] --&gt; cys-L[c] + na1[c] + ser-L[e]	Transport, Extracellular	SLC1A5;
L-Aspartic Acid	cysteine transaminase	[c] : akg + cys-L &lt;==&gt; glu-L + mercppyr	Cysteine Metabolism	GOT1;
L-Aspartic Acid	cysteine transaminase (mitochondrial)	[m] : akg + cys-L &lt;==&gt; glu-L + mercppyr	Cysteine Metabolism	GOT2;
L-Glutamine	L-cysteine/L-threonine Na-dependent exchange (Cys-L in)	cys-L[e] + na1[e] + thr-L[c] --&gt; cys-L[c] + na1[c] + thr-L[e]	Transport, Extracellular	SLC1A5;
Dipyridamole	Deoxyadenosine deaminase	[c] : dad-2 + h + h2o --&gt; din + nh4	Nucleotides	ADA;
Dipyridamole	Deoxyadenosine deaminase, extracellular	[e] : dad-2 + h + h2o --&gt; din + nh4	Nucleotides	ADA;
Glycine	D-alanine transport via proton symport	ala-D[e] + h[e] &lt;==&gt; ala-D[c] + h[c]	Transport, Extracellular	SLC36A1;
Glycine	D-alanine transport via proton symport (lysosome)	ala-D[l] + h[l] &lt;==&gt; ala-D[c] + h[c]	Transport, Lysosomal	SLC36A1;
L-Aspartic Acid	L-erythro-4-Hydroxyglutamate:2-oxoglutarate aminotransferase	[c] : akg + e4hglu --&gt; 4h2oglt + glu-L	Arginine and Proline Metabolism	GOT1;
L-Aspartic Acid	L-erythro-4-Hydroxyglutamate:2-oxoglutarate aminotransferase 2, mitochondrial	[m] : e4hglu + oaa --&gt; 4h2oglt + asp-L	Arginine and Proline Metabolism	GOT2;
L-Aspartic Acid	L-erythro-4-Hydroxyglutamate:2-oxoglutarate aminotransferase, mitochondrial	[m] : akg + e4hglu --&gt; 4h2oglt + glu-L	Arginine and Proline Metabolism	GOT2;
Glycine	GABA secretion via secretory vesicle (ATP driven)	(3) 4abut[c] + atp[c] + h2o[c] --&gt; (3) 4abut[e] + adp[c] + h[c] + pi[c]	Transport, Extracellular	SLC32A1;
Hyaluronidase	beta-galactosidase, lysosomal	[l] : h2o + ksi_deg26 --&gt; gal + ksi_deg27	Keratan sulfate degradation	GALNS;
Hyaluronidase	beta-galactosidase, lysosomal	[l] : h2o + ksi_deg29 --&gt; gal + ksi_deg30	Keratan sulfate degradation	GALNS;
Hyaluronidase	beta-galactosidase, lysosomal	[l] : h2o + ksi_deg32 --&gt; gal + ksi_deg33	Keratan sulfate degradation	GALNS;
Hyaluronidase	beta-galactosidase, lysosomal	[l] : h2o + ksi_deg35 --&gt; gal + ksi_deg36	Keratan sulfate degradation	GALNS;
Hyaluronidase	beta-galactosidase, lysosomal	[l] : h2o + ksi_deg38 --&gt; gal + ksi_deg39	Keratan sulfate degradation	GALNS;
Hyaluronidase	beta-galactosidase, lysosomal	[l] : h2o + ksi_deg40 --&gt; gal + ksi_deg41	Keratan sulfate degradation	GALNS;
Hyaluronidase	beta-galactosidase, lysosomal	[l] : (2) h2o + ksii_core2_deg2 --&gt; (2) gal + ksii_core2_deg3	Keratan sulfate degradation	GALNS;
Hyaluronidase	beta-galactosidase, lysosomal	[l] : h2o + ksii_core2_deg5 --&gt; gal + ksii_core2_deg6	Keratan sulfate degradation	GALNS;
Hyaluronidase	beta-galactosidase, lysosomal	[l] : h2o + ksii_core2_deg8 --&gt; gal + ksii_core2_deg9	Keratan sulfate degradation	GALNS;
Hyaluronidase	beta-galactosidase, lysosomal	[l] : f1a + h2o --&gt; core6 + gal	Keratan sulfate degradation	GALNS;
Hyaluronidase	beta-galactosidase, lysosomal	[l] : (2) h2o + l2n2m2mn --&gt; (2) gal + n2m2mn	N-Glycan Degradation	GALNS;
Hyaluronidase	beta-galactosidase, lysosomal	[l] : (2) h2o + ksii_core4_deg2 --&gt; (2) gal + ksii_core4_deg3	Keratan sulfate degradation	GALNS;
Hyaluronidase	beta-galactosidase, lysosomal	[l] : (2) h2o + ksi_deg5 --&gt; (2) gal + ksi_deg6	Keratan sulfate degradation	GALNS;
Hyaluronidase	beta-galactosidase, lysosomal	[l] : h2o + ksi_deg8 --&gt; gal + ksi_deg9	Keratan sulfate degradation	GALNS;
Hyaluronidase	beta-galactosidase, lysosomal	[l] : h2o + ksi_deg11 --&gt; gal + ksi_deg12	Keratan sulfate degradation	GALNS;
Hyaluronidase	beta-galactosidase, lysosomal	[l] : h2o + ksi_deg14 --&gt; gal + ksi_deg15	Keratan sulfate degradation	GALNS;
Hyaluronidase	beta-galactosidase, lysosomal	[l] : h2o + ksi_deg17 --&gt; gal + ksi_deg18	Keratan sulfate degradation	GALNS;
Hyaluronidase	beta-galactosidase, lysosomal	[l] : h2o + ksi_deg20 --&gt; gal + ksi_deg21	Keratan sulfate degradation	GALNS;
Hyaluronidase	beta-galactosidase, lysosomal	[l] : h2o + ksi_deg23 --&gt; gal + ksi_deg24	Keratan sulfate degradation	GALNS;
Glycine	glycine-cleavage complex (lipoamide), mitochondrial	[m] : gly + h + lpam &lt;==&gt; alpam + co2	Glycine, Serine, and Threonine Metabolism	GCSH;GLDC;
Glycine	glycine-cleavage system (lipoamide) irreversible, mitochondrial	[m] : alpam + thf --&gt; dhlam + mlthf + nh4	Glycine, Serine, and Threonine Metabolism	GCSH;GLDC;
Glycine	glycine-cleavage complex (lipoamide), mitochondrial	[m] : dhlam + nad &lt;==&gt; h + lpam + nadh	Glycine, Serine, and Threonine Metabolism	GCSH;GLDC;
Glycine	glycine-cleavage complex (lipoylprotein), mitochondrial	[m] : gly + h + lpro &lt;==&gt; alpro + co2	Glycine, Serine, and Threonine Metabolism	GCSH;GLDC;
Glycine	glycine-cleavage complex (lipoylprotein) irreversible, mitochondrial	[m] : alpro + thf --&gt; dhlpro + mlthf + nh4	Glycine, Serine, and Threonine Metabolism	GCSH;GLDC;
Glycine	glycine-cleavage complex (lipoylprotein), mitochondrial	[m] : dhlpro + nad &lt;==&gt; h + lpro + nadh	Glycine, Serine, and Threonine Metabolism	GCSH;GLDC;
L-Glutamine	glutamine-fructose-6-phosphate transaminase	[c] : f6p + gln-L --&gt; gam6p + glu-L	Aminosugar Metabolism	GFPT2;
Folic Acid	Gamma-glutamyl hydrolase (10FTHF5GLU), extracellular	[e] : 10fthf5glu + (4) h2o --&gt; 10fthf + (4) glu-L	Folate Metabolism	GGH;
Folic Acid	Gamma-glutamyl hydrolase (10FTHF5GLU), lysosomal	[l] : 10fthf5glu + (4) h2o --&gt; 10fthf + (4) glu-L	Folate Metabolism	GGH;
Folic Acid	Gamma-glutamyl hydrolase (10FTHF6GLU), extracellular	[e] : 10fthf6glu + h2o --&gt; 10fthf5glu + glu-L	Folate Metabolism	GGH;
Folic Acid	Gamma-glutamyl hydrolase (10FTHF6GLU), lysosomal	[l] : 10fthf6glu + h2o --&gt; 10fthf5glu + glu-L	Folate Metabolism	GGH;
Folic Acid	Gamma-glutamyl hydrolase (10FTHF7GLU), extracellular	[e] : 10fthf7glu + h2o --&gt; 10fthf6glu + glu-L	Folate Metabolism	GGH;
Folic Acid	Gamma-glutamyl hydrolase (10FTHF7GLU), lysosomal	[l] : 10fthf7glu + h2o --&gt; 10fthf6glu + glu-L	Folate Metabolism	GGH;
Folic Acid	Gamma-glutamyl hydrolase (5DHF), extracellular	[e] : 5dhf + (4) h2o --&gt; dhf + (4) glu-L	Folate Metabolism	GGH;
Folic Acid	Gamma-glutamyl hydrolase (5DHF), lysosomal	[l] : 5dhf + (4) h2o --&gt; dhf + (4) glu-L	Folate Metabolism	GGH;
Folic Acid	Gamma-glutamyl hydrolase (5THF), extracellular	[e] : 5thf + (4) h2o --&gt; (4) glu-L + thf	Folate Metabolism	GGH;
Folic Acid	Gamma-glutamyl hydrolase (5THF), lysosomal	[l] : 5thf + (4) h2o --&gt; (4) glu-L + thf	Folate Metabolism	GGH;
Folic Acid	Gamma-glutamyl hydrolase (6DHF), extracellular	[e] : 6dhf + h2o --&gt; 5dhf + glu-L	Folate Metabolism	GGH;
Folic Acid	Gamma-glutamyl hydrolase (6DHF), lysosomal	[l] : 6dhf + h2o --&gt; 5dhf + glu-L	Folate Metabolism	GGH;
Folic Acid	Gamma-glutamyl hydrolase (6THF), extracellular	[e] : 6thf + h2o --&gt; 5thf + glu-L	Folate Metabolism	GGH;
Folic Acid	Gamma-glutamyl hydrolase (6THF), lysosomal	[l] : 6thf + h2o --&gt; 5thf + glu-L	Folate Metabolism	GGH;
Folic Acid	Gamma-glutamyl hydrolase (7DHF), extracellular	[e] : 7dhf + h2o --&gt; 6dhf + glu-L	Folate Metabolism	GGH;
Folic Acid	Gamma-glutamyl hydrolase (7DHF), lysosomal	[l] : 7dhf + h2o --&gt; 6dhf + glu-L	Folate Metabolism	GGH;
Folic Acid	Gamma-glutamyl hydrolase (7THF), extracellular	[e] : 7thf + h2o --&gt; 6thf + glu-L	Folate Metabolism	GGH;
Folic Acid	Gamma-glutamyl hydrolase (7THF), lysosomal	[l] : 7thf + h2o --&gt; 6thf + glu-L	Folate Metabolism	GGH;
Glycine	glycine hydroxymethyltransferase, reversible	[c] : ser-L + thf &lt;==&gt; gly + h2o + mlthf	Glycine, Serine, and Threonine Metabolism	SHMT1;
Glycine	glycine hydroxymethyltransferase, reversible, mitochondrial	[m] : ser-L + thf &lt;==&gt; gly + h2o + mlthf	Glycine, Serine, and Threonine Metabolism	SHMT2;
Glycine	glycine hydroxymethyltransferase	[c] : 3htmelys + h --&gt; 4tmeabut + gly	Lysine Metabolism	SHMT1;
Glycine	glycine hydroxymethyltransferase, mitochondrial	[m] : 3htmelys + h --&gt; 4tmeabut + gly	Lysine Metabolism	SHMT2;
Hyaluronidase	Beta-galactosidase	[l] : galgluside_hs + h2o --&gt; gal + gluside_hs	Sphingolipid Metabolism	GALNS;
L-Glutamine	L-alanine/L-glutamine Na-dependent exchange (Gln-L in)	ala-L[c] + gln-L[e] + na1[e] --&gt; ala-L[e] + gln-L[c] + na1[c]	Transport, Extracellular	SLC1A5;
L-Glutamine	L-glutamine/L-asparagine Na-dependent exchange (Gln-L in)	asn-L[c] + gln-L[e] + na1[e] --&gt; asn-L[e] + gln-L[c] + na1[c]	Transport, Extracellular	SLC1A5;
L-Glutamine	L-cysteine/L-glutamine Na-dependent exchange (Gln-L in)	cys-L[c] + gln-L[e] + na1[e] --&gt; cys-L[e] + gln-L[c] + na1[c]	Transport, Extracellular	SLC1A5;
L-Glutamine	glutamine synthetase	[c] : atp + glu-L + nh4 --&gt; adp + gln-L + h + pi	Glutamate metabolism	GLUL;
L-Glutamine	L-serine/L-glutamine Na-dependent exchange (Gln-L in)	gln-L[e] + na1[e] + ser-L[c] --&gt; gln-L[c] + na1[c] + ser-L[e]	Transport, Extracellular	SLC1A5;
L-Glutamine	L-threonine/L-glutamine Na-dependent exchange (Gln-L in)	gln-L[e] + na1[e] + thr-L[c] --&gt; gln-L[c] + na1[c] + thr-L[e]	Transport, Extracellular	SLC1A5;
L-Glutamine	Glutamine transport (Na, H coupled)	gln-L[e] + h[c] + (2) na1[e] &lt;==&gt; gln-L[c] + h[e] + (2) na1[c]	Transport, Extracellular	SLC38A3;
L-Glutamine	glutaminase (mitochondrial)	[m] : gln-L + h2o --&gt; glu-L + nh4	Glutamate metabolism	GLS;
L-Glutamine	glutamine phosphoribosyldiphosphate amidotransferase	[c] : gln-L + h2o + prpp --&gt; glu-L + ppi + pram	IMP Biosynthesis	PPAT;
L-Aspartic Acid	L-glutamate reversible transport via proton symport, mitochondrial	glu-L[c] + h[c] &lt;==&gt; glu-L[m] + h[m]	Transport, Mitochondrial	SLC25A12;SLC25A13;
L-Aspartic Acid	Glutamate transport via Na, H symport and K antiport	glu-L[e] + h[e] + k[c] + (3) na1[e] --&gt; glu-L[c] + h[c] + k[e] + (3) na1[c]	Transport, Extracellular	SLC1A1;
Glycine	glycine amidinotransferase (c)	[c] : arg-L + gly &lt;==&gt; gudac + orn	Urea cycle/amino group metabolism	GATM;
Glycine	glycine C-acetyltransferase	[m] : accoa + gly &lt;==&gt; 2aobut + coa	Glycine, Serine, and Threonine Metabolism	GCAT;
Glycine	Glycine secretion via secretory vesicle (ATP driven)	atp[c] + (3) gly[c] + h2o[c] --&gt; adp[c] + (3) gly[e] + h[c] + pi[c]	Transport, Extracellular	SLC32A1;
Glycine	glycine reversible transport via proton symport	gly[e] + h[e] &lt;==&gt; gly[c] + h[c]	Transport, Extracellular	SLC36A1;
Glycine	glycine reversible transport via proton symport (lysosome)	gly[l] + h[l] &lt;==&gt; gly[c] + h[c]	Transport, Lysosomal	SLC36A1;
Glycine	glycine reversible transport via sodium and chloride symport (2:1:1)	cl[e] + gly[e] + (2) na1[e] &lt;==&gt; cl[c] + gly[c] + (2) na1[c]	Transport, Extracellular	SLC6A9;
Glycine	glycine reversible transport via sodium and chloride symport (3:1:1)	cl[e] + gly[e] + (3) na1[e] &lt;==&gt; cl[c] + gly[c] + (3) na1[c]	Transport, Extracellular	SLC6A5;
L-Glutamine	GMP synthase	[c] : atp + gln-L + h2o + xmp --&gt; amp + glu-L + gmp + (2) h + ppi	Nucleotides	GMPS;
Glycine	glycine N-methyltransferase	[c] : amet + gly --&gt; ahcys + h + sarcs	Glycine, Serine, and Threonine Metabolism	GNMT;
Glycine	glutathione synthetase	[c] : atp + glucys + gly --&gt; adp + gthrd + h + pi	Glutathione Metabolism	GSS;
L-Glutamine	Histidine transport (Na, H coupled)	h[c] + his-L[e] + (2) na1[e] &lt;==&gt; h[e] + his-L[c] + (2) na1[c]	Transport, Extracellular	SLC38A3;
L-Lysine	L-homoserine via sodium symport	hom-L[e] + na1[e] --&gt; hom-L[c] + na1[c]	Transport, Extracellular	SLC7A1;SLC7A2;SLC7A3;
L-Arginine	L-homoserine via sodium symport	hom-L[e] + na1[e] --&gt; hom-L[c] + na1[c]	Transport, Extracellular	SLC7A1;SLC7A3;
L-Glutamine	L-Kynurenine:2-oxoglutarate aminotransferase	[c] : Lkynr + akg --&gt; 4aphdob + glu-L	Tryptophan metabolism	CCBL1;
Hyaluronidase	b-galactosidase,lysosomal	[l] : h2o + lcts --&gt; gal + glc-D	Galactose metabolism	GALNS;
L-Aspartic Acid	L-Cysteate:2-oxoglutarate aminotransferase	[c] : Lcyst + akg &lt;==&gt; 3spyr + glu-L	Cysteine Metabolism	GOT1;
L-Aspartic Acid	L-Cysteate:2-oxoglutarate aminotransferase, mitochondrial	[m] : Lcyst + akg &lt;==&gt; 3spyr + glu-L	Cysteine Metabolism	GOT2;
L-Lysine	L-leucine transport in via sodium symport	leu-L[e] + na1[e] --&gt; leu-L[c] + na1[c]	Transport, Extracellular	SLC7A1;SLC7A2;SLC7A3;
L-Arginine	L-leucine transport in via sodium symport	leu-L[e] + na1[e] --&gt; leu-L[c] + na1[c]	Transport, Extracellular	SLC7A1;SLC7A3;
Glycine	L-pipecolate oxidase, peroxisomal	[x] : Lpipecol + o2 --&gt; h + h2o2 + thp2c	Lysine Metabolism	PIPOX;
L-Lysine	L-lysine transport via diffusion (extracellular to cytosol)	lys-L[e] --&gt; lys-L[c]	Transport, Extracellular	SLC7A1;SLC7A2;SLC7A3;
L-Arginine	L-lysine transport via diffusion (extracellular to cytosol)	lys-L[e] --&gt; lys-L[c]	Transport, Extracellular	SLC7A1;SLC7A3;
Hydroxocobalamin	methionine synthase	[c] : 5mthf + hcys-L --&gt; h + met-L + thf	Methionine Metabolism	MTR;
Cyanocobalamin	methylmalonyl-CoA mutase	[m] : mmcoa-R &lt;==&gt; succoa	Valine, Leucine, and Isoleucine Metabolism	MUT;
Hydroxocobalamin	methylmalonyl-CoA mutase	[m] : mmcoa-R &lt;==&gt; succoa	Valine, Leucine, and Isoleucine Metabolism	MUT;
L-Aspartic Acid	N-Acetyl-L-aspartate amidohydrolase	[c] : Nacasp + h2o --&gt; ac + asp-L	Alanine and Aspartate Metabolism	ACY3;ASPA;
L-Glutamine	NAD synthase (glutamine-hydrolysing)	[c] : atp + dnad + gln-L + h2o --&gt; amp + glu-L + h + nad + ppi	NAD Metabolism	NADSYN1;
L-Arginine	Nitric Oxide Synthase (intermediate forming)	[c] : arg-L + h + nadph + o2 --&gt; h2o + nadp + nwharg	Arginine and Proline Metabolism	NOS2A;NOS2B;NOS2C;NOS3;
L-Arginine	Nitric Oxide Synthase (NO forming)	[c] : nadph + (2) nwharg + (2) o2 --&gt; (2) citr-L + h + (2) h2o + nadp + (2) no	Arginine and Proline Metabolism	NOS2A;NOS2B;NOS2C;NOS3;
L-Lysine	ornithine transport via diffusion (extracellular to cytosol)	orn[e] --&gt; orn[c]	Transport, Extracellular	SLC7A1;SLC7A2;SLC7A3;
L-Arginine	ornithine transport via diffusion (extracellular to cytosol)	orn[e] --&gt; orn[c]	Transport, Extracellular	SLC7A1;SLC7A3;
Dipyridamole	3',5'-cyclic-nucleotide phosphodiesterase	[c] : camp + h2o --&gt; amp + h	Nucleotides	PDE10A;PDE4A;
Iloprost	3',5'-cyclic-nucleotide phosphodiesterase	[c] : camp + h2o --&gt; amp + h	Nucleotides	PDE4A;
Dipyridamole	3',5'-cyclic-nucleotide phosphodiesterase,Golgi	[g] : camp + h2o --&gt; amp + h	Nucleotides	PDE10A;
Dipyridamole	3',5'-cyclic-nucleotide phosphodiesterase	[c] : 35cgmp + h2o --&gt; gmp + h	Nucleotides	PDE10A;PDE5A;
Dipyridamole	3',5'-cyclic-nucleotide phosphodiesterase, Golgi	[g] : 35cgmp + h2o --&gt; gmp + h	Nucleotides	PDE10A;
Epoprostenol	Prostaglandin G/H synthase	[c] : arachd + h + nadph + (2) o2 --&gt; h2o + nadp + prostgh2	Eicosanoid Metabolism	PTGS2;
Epoprostenol	Prostaglandin G/H synthase	[r] : arachd + h + nadph + (2) o2 --&gt; h2o + nadp + prostgh2	Eicosanoid Metabolism	PTGS2;
L-Aspartic Acid	phenylalanine transaminase	[c] : akg + phe-L &lt;==&gt; glu-L + phpyr	Phenylalanine metabolism	GOT1;
L-Aspartic Acid	phenylalanine transaminase (m)	[m] : akg + phe-L &lt;==&gt; glu-L + phpyr	Phenylalanine metabolism	GOT2;
L-Lysine	L-phenylalanine transport in via sodium symport	na1[e] + phe-L[e] --&gt; na1[c] + phe-L[c]	Transport, Extracellular	SLC7A1;SLC7A2;SLC7A3;
L-Arginine	L-phenylalanine transport in via sodium symport	na1[e] + phe-L[e] --&gt; na1[c] + phe-L[c]	Transport, Extracellular	SLC7A1;SLC7A3;
Antihemophilic Factor	Phytanoyl-CoA dioxygenase, peroxisomal	[x] : akg + o2 + phytcoa --&gt; co2 + phyt2ohcoa + succ	Fatty acid oxidation, peroxisome	PHYH;
L-Aspartic Acid	phosphoribosylaminoimidazolesuccinocarboxamide synthase	[c] : 5aizc + asp-L + atp &lt;==&gt; 25aics + adp + h + pi	IMP Biosynthesis	PAICS;
L-Glutamine	phosphoribosylformylglycinamidine synthase	[c] : atp + fgam + gln-L + h2o --&gt; adp + fpram + glu-L + h + pi	IMP Biosynthesis	PFAS;
Glycine	D-proline reversible transport via proton symport	h[e] + pro-D[e] &lt;==&gt; h[c] + pro-D[c]	Transport, Extracellular	SLC36A1;
Glycine	D-proline reversible transport via proton symport (lysosome)	h[l] + pro-D[l] &lt;==&gt; h[c] + pro-D[c]	Transport, Lysosomal	SLC36A1;
Glycine	L-proline reversible transport via proton symport	h[e] + pro-L[e] &lt;==&gt; h[c] + pro-L[c]	Transport, Extracellular	SLC36A1;
Glycine	L-proline reversible transport via proton symport (lysosome)	h[l] + pro-L[l] &lt;==&gt; h[c] + pro-L[c]	Transport, Lysosomal	SLC36A1;
Hyaluronidase	galactose-6-sulfate sulfatase, lysosomal	[l] : h2o + ksi_deg4 &lt;==&gt; h + ksi_deg5 + so4	Keratan sulfate degradation	GALNS;
Hyaluronidase	galactose-6-sulfate sulfatase, lysosomal	[l] : h2o + ksii_core2_deg1 &lt;==&gt; h + ksii_core2_deg2 + so4	Keratan sulfate degradation	GALNS;
Hyaluronidase	galactose-6-sulfate sulfatase, lysosomal	[l] : h2o + ksii_core4_deg1 &lt;==&gt; h + ksii_core4_deg2 + so4	Keratan sulfate degradation	GALNS;
Hyaluronidase	N-acetylgalactosamine-6-sulfatase, lysosomal	[l] : cs_c + h2o &lt;==&gt; cs_c_deg1 + h + so4	Chondroitin sulfate degradation	GALNS;
Hyaluronidase	N-acetylgalactosamine-6-sulfatase, lysosomal	[l] : cs_c_deg3 + h2o &lt;==&gt; cs_c_deg4 + h + so4	Chondroitin sulfate degradation	GALNS;
Hyaluronidase	N-acetylgalactosamine-6-sulfatase, lysosomal	[l] : cs_d + h2o &lt;==&gt; cs_d_deg1 + h + so4	Chondroitin sulfate degradation	GALNS;
Hyaluronidase	N-acetylgalactosamine-6-sulfatase, lysosomal	[l] : cs_d_deg4 + h2o &lt;==&gt; cs_d_deg5 + h + so4	Chondroitin sulfate degradation	GALNS;
Hyaluronidase	N-acetylgalactosamine-6-sulfatase, lysosomal	[l] : cs_e_deg1 + h2o &lt;==&gt; cs_e_deg2 + h + so4	Chondroitin sulfate degradation	GALNS;
Hyaluronidase	N-acetylgalactosamine-6-sulfatase, lysosomal	[l] : cs_e_deg5 + h2o &lt;==&gt; cs_e_deg6 + h + so4	Chondroitin sulfate degradation	GALNS;
Glycine	sarcosine oxidase, peroxisomal	[x] : h2o + o2 + sarcs --&gt; fald + gly + h2o2	Glycine, Serine, and Threonine Metabolism	PIPOX;
L-Glutamine	L-alanine/L-serine Na-dependent exchange (Ser-L in)	ala-L[c] + na1[e] + ser-L[e] --&gt; ala-L[e] + na1[c] + ser-L[c]	Transport, Extracellular	SLC1A5;
L-Glutamine	L-serine/L-asparagine Na-dependent exchange (Ser-L in)	asn-L[c] + na1[e] + ser-L[e] --&gt; asn-L[e] + na1[c] + ser-L[c]	Transport, Extracellular	SLC1A5;
L-Glutamine	L-serine/L-cysteine Na-dependent exchange (Ser-L in)	cys-L[c] + na1[e] + ser-L[e] --&gt; cys-L[e] + na1[c] + ser-L[c]	Transport, Extracellular	SLC1A5;
L-Glutamine	L-serine/L-glutamine Na-dependent exchange (Ser-L in)	gln-L[c] + na1[e] + ser-L[e] --&gt; gln-L[e] + na1[c] + ser-L[c]	Transport, Extracellular	SLC1A5;
L-Glutamine	L-serine/L-threonine Na-dependent exchange (Ser-L in)	na1[e] + ser-L[e] + thr-L[c] --&gt; na1[c] + ser-L[c] + thr-L[e]	Transport, Extracellular	SLC1A5;
Hyaluronidase	sialidase, lysosomal	[l] : h2o + ksi_deg3 --&gt; acnam + ksi_deg4	Keratan sulfate degradation	GALNS;
Hyaluronidase	sialidase, lysosomal	[l] : h2o + ksii_core2 --&gt; acnam + ksii_core2_deg1	Keratan sulfate degradation	GALNS;
Hyaluronidase	sialidase, lysosomal	[l] : h2o + ksii_core4 --&gt; acnam + ksii_core4_deg1	Keratan sulfate degradation	GALNS;
Hyaluronidase	sialidase, lysosomal	[l] : (2) h2o + s2l2n2m2mn --&gt; (2) acnam + l2n2m2mn	N-Glycan Degradation	GALNS;
Glycine	serine-pyruvate aminotransferase (irreversible), peroxisomal	[x] : pyr + ser-L --&gt; ala-L + hpyr	Glycine, Serine, and Threonine Metabolism	AGXT;
L-Glutamine	L-alanine/L-threonine Na-dependent exchange (Thr-L in)	ala-L[c] + na1[e] + thr-L[e] --&gt; ala-L[e] + na1[c] + thr-L[c]	Transport, Extracellular	SLC1A5;
L-Glutamine	L-threonine/L-asparagine Na-dependent exchange (Thr-L in)	asn-L[c] + na1[e] + thr-L[e] --&gt; asn-L[e] + na1[c] + thr-L[c]	Transport, Extracellular	SLC1A5;
L-Glutamine	L-cysteine/L-threonine Na-dependent exchange (Thr-L in)	cys-L[c] + na1[e] + thr-L[e] --&gt; cys-L[e] + na1[c] + thr-L[c]	Transport, Extracellular	SLC1A5;
L-Glutamine	L-threonine/L-glutamine Na-dependent exchange (Thr-L in)	gln-L[c] + na1[e] + thr-L[e] --&gt; gln-L[e] + na1[c] + thr-L[c]	Transport, Extracellular	SLC1A5;
L-Glutamine	L-serine/L-threonine Na-dependent exchange (Thr-L in)	na1[e] + ser-L[c] + thr-L[e] --&gt; na1[c] + ser-L[e] + thr-L[c]	Transport, Extracellular	SLC1A5;
L-Aspartic Acid	tyrosine transaminase	[c] : akg + tyr-L &lt;==&gt; 34hpp + glu-L	Tyrosine metabolism	GOT1;
L-Aspartic Acid	tyrosine transaminase, mitochondrial	[m] : akg + tyr-L &lt;==&gt; 34hpp + glu-L	Tyrosine metabolism	GOT2;
Amiloride	1,3-Diaminopropane:oxygen oxidoreductase (deaminating)	[c] : 13dampp + h2o + o2 --&gt; bamppald + h2o2 + nh4	beta-Alanine metabolism	ABP1;
Hydralazine	1,3-Diaminopropane:oxygen oxidoreductase (deaminating)	[c] : 13dampp + h2o + o2 --&gt; bamppald + h2o2 + nh4	beta-Alanine metabolism	AOC3;
Amiloride	4-(2-Aminoethyl)-1,2-benzenediol:oxygen oxidoreductase(deaminating)(flavin-containing)	[c] : dopa + h2o + o2 --&gt; 34dhpac + h2o2 + nh4	Tyrosine metabolism	ABP1;
Hydralazine	4-(2-Aminoethyl)-1,2-benzenediol:oxygen oxidoreductase(deaminating)(flavin-containing)	[c] : dopa + h2o + o2 --&gt; 34dhpac + h2o2 + nh4	Tyrosine metabolism	AOC3;
Nitroglycerin	5-Hydroxyindoleacetaldehyde:NAD+ oxidoreductase (mito)	[m] : 5hoxindact + h2o + nad --&gt; 5hoxindoa + (2) h + nadh	Tryptophan metabolism	ALDH2;
Reserpine	5-hydroxy-L-tryptophan secretion via secretory vesicle (ATP driven)	(3) 5htrp[c] + (2) atp[c] + (2) h2o[c] --&gt; (3) 5htrp[e] + (2) adp[c] + (2) h[c] + (2) pi[c]	Transport, Extracellular	SLC18A2;
Hydralazine	Aminoacetone:oxygen oxidoreductase(deaminating)(flavin-containing)	[c] : aact + h2o + o2 --&gt; h2o2 + mthgxl + nh4	Glycine, Serine, and Threonine Metabolism	AOC3;
Adenosine	adenylate cyclase	[c] : atp --&gt; camp + ppi	Nucleotides	ADCY1;
Perhexiline	carnitine O-palmitoyltransferase	[c] : adrncoa + crn --&gt; adrncrn + coa	Carnitine shuttle	CPT1A;
Perhexiline	carnitine transferase	[m] : adrncrn + coa --&gt; adrncoa + crn	Carnitine shuttle	CPT2;
Reserpine	Adrenaline secretion via secretory vesicle (ATP driven)	(3) adrnl[c] + (2) atp[c] + (2) h2o[c] --&gt; (2) adp[c] + (3) adrnl[e] + (2) h[c] + (2) pi[c]	Transport, Extracellular	SLC18A2;
Nitroglycerin	aldehyde dehydrogenase (indole-3-acetaldehyde, NAD), mitochondrial	[m] : h2o + id3acald + nad --&gt; (2) h + ind3ac + nadh	Tryptophan metabolism	ALDH2;
Nitroglycerin	aldehyde dehydrogenase (acetylaldehyde, NAD), mitochondrial	[m] : acald + h2o + nad --&gt; ac + (2) h + nadh	Glycolysis/Gluconeogenesis	ALDH2;
Ezetimibe	alanyl aminopeptidase (cys-gly)	[c] : cgly + h2o --&gt; cys-L + gly	Glutathione Metabolism	ANPEP;
Ezetimibe	alanyl aminopeptidase (cys-gly) (e)	[e] : cgly + h2o --&gt; cys-L + gly	Glutathione Metabolism	ANPEP;
Perhexiline	carnitine transferase	[c] : arachcoa + crn --&gt; arachcrn + coa	Carnitine shuttle	CPT1A;
Perhexiline	carnitine transferase	[m] : arachcrn + coa --&gt; arachcoa + crn	Carnitine shuttle	CPT2;
Nitroglycerin	beta-Aminopropion aldehyde:NAD+ oxidoreductase (m)	[m] : bamppald + h2o + nad --&gt; ala-B + (2) h + nadh	beta-Alanine metabolism	ALDH2;
Pravastatin	bilirubin beta-diglucuronide transport via bicarbonate countertransport	bildglcur[e] + hco3[c] &lt;==&gt; bildglcur[c] + hco3[e]	Transport, Extracellular	SLCO1B1;
Digoxin	bilirubin beta-diglucuronide transport via bicarbonate countertransport	bildglcur[e] + hco3[c] &lt;==&gt; bildglcur[c] + hco3[e]	Transport, Extracellular	SLCO1B1;
Gemfibrozil	bilirubin beta-diglucuronide transport via bicarbonate countertransport	bildglcur[e] + hco3[c] &lt;==&gt; bildglcur[c] + hco3[e]	Transport, Extracellular	SLCO1B1;
Pravastatin	bilirubin monoglucuronide transport via bicarbonate countertransport	bilglcur[e] + hco3[c] &lt;==&gt; bilglcur[c] + hco3[e]	Transport, Extracellular	SLCO1B1;
Digoxin	bilirubin monoglucuronide transport via bicarbonate countertransport	bilglcur[e] + hco3[c] &lt;==&gt; bilglcur[c] + hco3[e]	Transport, Extracellular	SLCO1B1;
Gemfibrozil	bilirubin monoglucuronide transport via bicarbonate countertransport	bilglcur[e] + hco3[c] &lt;==&gt; bilglcur[c] + hco3[e]	Transport, Extracellular	SLCO1B1;
Pravastatin	bilirubin transport via bicarbonate countertransport	bilirub[e] + hco3[c] &lt;==&gt; bilirub[c] + hco3[e]	Transport, Extracellular	SLCO1B1;
Digoxin	bilirubin transport via bicarbonate countertransport	bilirub[e] + hco3[c] &lt;==&gt; bilirub[c] + hco3[e]	Transport, Extracellular	SLCO1B1;
Gemfibrozil	bilirubin transport via bicarbonate countertransport	bilirub[e] + hco3[c] &lt;==&gt; bilirub[c] + hco3[e]	Transport, Extracellular	SLCO1B1;
Perhexiline	carnitine O-palmitoyltransferase	[c] : crn + pmtcoa --&gt; coa + pmtcrn	Carnitine shuttle	CPT1A;
Perhexiline	C160 transport into the mitochondria	[m] : coa + pmtcrn --&gt; crn + pmtcoa	Carnitine shuttle	CPT2;
Perhexiline	carnitine O-palmitoyltransferase	[c] : crn + hdcoa --&gt; coa + hdcecrn	Carnitine shuttle	CPT1A;
Perhexiline	carnitine O-palmitoyltransferase	[c] : crn + hdd2coa --&gt; coa + hdd2crn	Carnitine shuttle	CPT1A;
Perhexiline	C161 transport into the mitochondria	[m] : coa + hdcecrn --&gt; crn + hdcoa	Carnitine shuttle	CPT2;
Perhexiline	C161 transport into the mitochondria	[m] : coa + hdd2crn --&gt; crn + hdd2coa	Carnitine shuttle	CPT2;
Perhexiline	carnitine O-stearoyl transferase	[c] : crn + stcoa --&gt; coa + stcrn	Carnitine shuttle	CPT1A;
Perhexiline	carnitine O-stearoyl transferase	[m] : coa + stcrn --&gt; crn + stcoa	Carnitine shuttle	CPT2;
Perhexiline	carnitine octadecenoyl transferase	[c] : crn + odecoa --&gt; coa + odecrn	Carnitine shuttle	CPT1A;
Perhexiline	carnitine octadecenoyl transferase	[m] : coa + odecrn --&gt; crn + odecoa	Carnitine shuttle	CPT2;
Perhexiline	carnitine C20:4 transferase	[c] : arachdcoa + crn --&gt; arachdcrn + coa	Carnitine shuttle	CPT1A;
Perhexiline	arachidonic acid transport into the mitochondria	[m] : arachdcrn + coa --&gt; arachdcoa + crn	Carnitine shuttle	CPT2;
Perhexiline	carnitine C22:6 transferase	[c] : c226coa + crn --&gt; c226crn + coa	Carnitine shuttle	CPT1A;
Perhexiline	C226 transport into the mitochondria	[m] : c226crn + coa --&gt; c226coa + crn	Carnitine shuttle	CPT2;
Icosapent	calcium / sodium antiporter (1:3), reversible	ca2[c] + (3) na1[e] &lt;==&gt; ca2[e] + (3) na1[c]	Transport, Extracellular	SLC8A1;
Pravastatin	cholate transport via bicarbonate countertransport	cholate[e] + hco3[c] &lt;==&gt; cholate[c] + hco3[e]	Transport, Extracellular	SLCO1B1;
Digoxin	cholate transport via bicarbonate countertransport	cholate[e] + hco3[c] &lt;==&gt; cholate[c] + hco3[e]	Transport, Extracellular	SLCO1B1;
Gemfibrozil	cholate transport via bicarbonate countertransport	cholate[e] + hco3[c] &lt;==&gt; cholate[c] + hco3[e]	Transport, Extracellular	SLCO1B1;
Bosentan	ABC bile acid transporter	atp[c] + cholate[c] + h2o[c] --&gt; adp[c] + cholate[e] + h[c] + pi[c]	Transport, Extracellular	ABCB11;
Creatine	ATP Creatine kinase	[m] : atp + creat &lt;==&gt; adp + pcreat	Urea cycle/amino group metabolism	CKMT2;
Creatine	ATP Creatine kinase (c)	[c] : atp + creat &lt;==&gt; adp + pcreat	Urea cycle/amino group metabolism	CKB;CKM;
Perhexiline	carnitine O-palmitoyltransferase	[c] : clpndcoa + crn --&gt; clpndcrn + coa	Carnitine shuttle	CPT1A;
Perhexiline	carnitine transferase	[m] : clpndcrn + coa --&gt; clpndcoa + crn	Carnitine shuttle	CPT2;
Creatine	Creatine transport (sodium symport) (2:1)	creat[e] + (2) na1[e] &lt;==&gt; creat[c] + (2) na1[c]	Transport, Extracellular	SLC6A8;
Perhexiline	carnitine O-palmitoyltransferase	[c] : crn + dcsptn1coa --&gt; coa + dcsptn1crn	Carnitine shuttle	CPT1A;
Perhexiline	carnitine transferase	[m] : coa + dcsptn1crn --&gt; crn + dcsptn1coa	Carnitine shuttle	CPT2;
Pravastatin	dehydroepiandrosterone sulfate transport via bicarbonate countertransport	dheas[e] + hco3[c] &lt;==&gt; dheas[c] + hco3[e]	Transport, Extracellular	SLCO1B1;
Digoxin	dehydroepiandrosterone sulfate transport via bicarbonate countertransport	dheas[e] + hco3[c] &lt;==&gt; dheas[c] + hco3[e]	Transport, Extracellular	SLCO1B1;
Ergoloid mesylate	dehydroepiandrosterone sulfate transport via bicarbonate countertransport	dheas[e] + hco3[c] &lt;==&gt; dheas[c] + hco3[e]	Transport, Extracellular	SLCO2B1;
Gemfibrozil	dehydroepiandrosterone sulfate transport via bicarbonate countertransport	dheas[e] + hco3[c] &lt;==&gt; dheas[c] + hco3[e]	Transport, Extracellular	SLCO1B1;
Perhexiline	carnitine O-palmitoyltransferase	[c] : crn + dlnlcgcoa --&gt; coa + dlnlcgcrn	Carnitine shuttle	CPT1A;
Perhexiline	carnitine transferase	[m] : coa + dlnlcgcrn --&gt; crn + dlnlcgcoa	Carnitine shuttle	CPT2;
Procainamide	DNA (cytosine-5-)-methyltransferase, nucleus	[n] : dna + seasmet --&gt; dna5mtc + h + seahcys	Selenoamino acid metabolism	DNMT1;
Procainamide	DNA (cytosine-5-)-methyltransferase, nucleus	[n] : amet + dna --&gt; ahcys + dna5mtc + h	Methionine Metabolism	DNMT1;
Dopamine	dopamine beta-monooxygenase	[c] : ascb-L + dopa + o2 --&gt; dhdascb + h2o + nrpphr	Tyrosine metabolism	DBH;
Reserpine	Dopamine secretion via secretory vesicle (ATP driven)	(2) atp[c] + (3) dopa[c] + (2) h2o[c] --&gt; (2) adp[c] + (3) dopa[e] + (2) h[c] + (2) pi[c]	Transport, Extracellular	SLC18A2;
Bethanidine	Dopamine reversible transport in via sodium symport (1:2)	dopa[e] + (2) na1[e] &lt;==&gt; dopa[c] + (2) na1[c]	Transport, Extracellular	SLC6A2;
Norepinephrine	Dopamine reversible transport in via sodium symport (1:2)	dopa[e] + (2) na1[e] &lt;==&gt; dopa[c] + (2) na1[c]	Transport, Extracellular	SLC6A2;
Procaine	Dopamine reversible transport in via sodium symport (1:2)	dopa[e] + (2) na1[e] &lt;==&gt; dopa[c] + (2) na1[c]	Transport, Extracellular	SLC6A3;
Guanethidine	Dopamine reversible transport in via sodium symport (1:2)	dopa[e] + (2) na1[e] &lt;==&gt; dopa[c] + (2) na1[c]	Transport, Extracellular	SLC6A2;
Perhexiline	carnitine O-palmitoyltransferase	[c] : crn + eicostetcoa --&gt; coa + eicostetcrn	Carnitine shuttle	CPT1A;
Perhexiline	carnitine transferase	[m] : coa + eicostetcrn --&gt; crn + eicostetcoa	Carnitine shuttle	CPT2;
Perhexiline	carnitine O-palmitoyltransferase	[c] : crn + od2coa --&gt; coa + elaidcrn	Carnitine shuttle	CPT1A;
Perhexiline	carnitine transferase	[m] : coa + elaidcrn --&gt; crn + od2coa	Carnitine shuttle	CPT2;
Pravastatin	estradiol glucuronide transport via bicarbonate countertransport	estradiolglc[e] + hco3[c] &lt;==&gt; estradiolglc[c] + hco3[e]	Transport, Extracellular	SLCO1B1;
Digoxin	estradiol glucuronide transport via bicarbonate countertransport	estradiolglc[e] + hco3[c] &lt;==&gt; estradiolglc[c] + hco3[e]	Transport, Extracellular	SLCO1B1;
Gemfibrozil	estradiol glucuronide transport via bicarbonate countertransport	estradiolglc[e] + hco3[c] &lt;==&gt; estradiolglc[c] + hco3[e]	Transport, Extracellular	SLCO1B1;
Pravastatin	estrone 3-sulfate transport via bicarbonate countertransport	estrones[e] + hco3[c] &lt;==&gt; estrones[c] + hco3[e]	Transport, Extracellular	SLCO1B1;
Digoxin	estrone 3-sulfate transport via bicarbonate countertransport	estrones[e] + hco3[c] &lt;==&gt; estrones[c] + hco3[e]	Transport, Extracellular	SLCO1B1;
Ergoloid mesylate	estrone 3-sulfate transport via bicarbonate countertransport	estrones[e] + hco3[c] &lt;==&gt; estrones[c] + hco3[e]	Transport, Extracellular	SLCO2B1;
Gemfibrozil	estrone 3-sulfate transport via bicarbonate countertransport	estrones[e] + hco3[c] &lt;==&gt; estrones[c] + hco3[e]	Transport, Extracellular	SLCO1B1;
Icosapent	fatty-acid--CoA ligase (tetradecanoate)	[c] : atp + coa + ttdca --&gt; amp + ppi + tdcoa	Fatty acid activation	ACSL3;
Icosapent	fatty-acid--CoA ligase	[c] : atp + coa + ptdca &lt;==&gt; amp + ppi + ptdcacoa	Fatty acid activation	ACSL3;
Icosapent	C160 fatty acid activation	[c] : atp + coa + hdca --&gt; amp + pmtcoa + ppi	Fatty acid activation	ACSL3;
Icosapent	fatty-acid--CoA ligase	[c] : atp + coa + hpdca &lt;==&gt; amp + hpdcacoa + ppi	Fatty acid activation	ACSL3;
Icosapent	C180 fatty acid activation	[c] : atp + coa + ocdca --&gt; amp + ppi + stcoa	Fatty acid activation	ACSL3;
Icosapent	C181 fatty acid activation	[c] : atp + coa + ocdcea --&gt; amp + odecoa + ppi	Fatty acid activation	ACSL3;
Icosapent	arachidonic acid activation	[c] : arachd + atp + coa --&gt; amp + arachdcoa + ppi	Fatty acid activation	ACSL3;ACSL4;
Icosapent	fatty-acid--CoA ligase (octanoate)	[c] : atp + coa + octa --&gt; amp + occoa + ppi	Fatty acid activation	ACSL3;
Creatine	guanidinoacetate N-methyltransferase (c)	[c] : amet + gudac &lt;==&gt; ahcys + creat + h	Urea cycle/amino group metabolism	GAMT;
Nitroglycerin	Glycolaldehyde dehydrogenase, mitochondrial	[m] : gcald + h2o + nad --&gt; glyclt + (2) h + nadh	Glyoxylate and Dicarboxylate Metabolism	ALDH2;
Pravastatin	glycocholate transport via bicarbonate countertransport	gchola[e] + hco3[c] &lt;==&gt; gchola[c] + hco3[e]	Transport, Extracellular	SLCO1B1;
Digoxin	glycocholate transport via bicarbonate countertransport	gchola[e] + hco3[c] &lt;==&gt; gchola[c] + hco3[e]	Transport, Extracellular	SLCO1B1;
Gemfibrozil	glycocholate transport via bicarbonate countertransport	gchola[e] + hco3[c] &lt;==&gt; gchola[c] + hco3[e]	Transport, Extracellular	SLCO1B1;
Bosentan	ABC bile acid transporter	atp[c] + gchola[c] + h2o[c] --&gt; adp[c] + gchola[e] + h[c] + pi[c]	Transport, Extracellular	ABCB11;
Nitroglycerin	D-Glucuronolactone:NAD+ oxidoreductase, mitochondrial	[m] : glac + (2) h2o + nad --&gt; glcr + (3) h + nadh	Ascorbate and Aldarate Metabolism	ALDH2;
Creatine	glycine amidinotransferase (c)	[c] : arg-L + gly &lt;==&gt; gudac + orn	Urea cycle/amino group metabolism	GATM;
Nitroprusside	guanylate cyclase	[c] : gtp --&gt; 35cgmp + ppi	Nucleotides	NPR1;
Nitroglycerin	guanylate cyclase	[c] : gtp --&gt; 35cgmp + ppi	Nucleotides	NPR1;
Isosorbide Dinitrate	guanylate cyclase	[c] : gtp --&gt; 35cgmp + ppi	Nucleotides	NPR1;
Isosorbide Mononitrate	guanylate cyclase	[c] : gtp --&gt; 35cgmp + ppi	Nucleotides	NPR1;
Methyclothiazide	carboxylic acid dissociation	[c] : co2 + h2o &lt;==&gt; h2co3	Miscellaneous	CA1;CA2;CA4;
Amlodipine	carboxylic acid dissociation	[c] : co2 + h2o &lt;==&gt; h2co3	Miscellaneous	CA1;
Bendroflumethiazide	carboxylic acid dissociation	[c] : co2 + h2o &lt;==&gt; h2co3	Miscellaneous	CA1;CA2;CA4;
Cyclothiazide	carboxylic acid dissociation	[c] : co2 + h2o &lt;==&gt; h2co3	Miscellaneous	CA1;CA2;CA4;
Verapamil	carboxylic acid dissociation	[c] : co2 + h2o &lt;==&gt; h2co3	Miscellaneous	CA1;
Hydroflumethiazide	carboxylic acid dissociation	[c] : co2 + h2o &lt;==&gt; h2co3	Miscellaneous	CA1;CA2;CA4;
Chlorothiazide	carboxylic acid dissociation	[c] : co2 + h2o &lt;==&gt; h2co3	Miscellaneous	CA1;CA2;CA4;
Hydrochlorothiazide	carboxylic acid dissociation	[c] : co2 + h2o &lt;==&gt; h2co3	Miscellaneous	CA1;CA2;CA4;
Trichlormethiazide	carboxylic acid dissociation	[c] : co2 + h2o &lt;==&gt; h2co3	Miscellaneous	CA1;CA2;CA4;
Diazoxide	carboxylic acid dissociation	[c] : co2 + h2o &lt;==&gt; h2co3	Miscellaneous	CA1;CA2;CA4;
Quinethazone	carboxylic acid dissociation	[c] : co2 + h2o &lt;==&gt; h2co3	Miscellaneous	CA1;CA2;CA4;
Perhexiline	carnitine O-palmitoyltransferase	[c] : crn + hexccoa --&gt; coa + hexccrn	Carnitine shuttle	CPT1A;
Perhexiline	carnitine transferase	[m] : coa + hexccrn --&gt; crn + hexccoa	Carnitine shuttle	CPT2;
Amiloride	Histaminase	[c] : h2o + hista + o2 --&gt; h2o2 + im4act + nh4	Histidine Metabolism	ABP1;
Reserpine	Histamine secretion via secretory vesicle (ATP driven)	(2) atp[c] + (2) h2o[c] + (3) hista[c] --&gt; (2) adp[c] + (2) h[c] + (3) hista[e] + (2) pi[c]	Transport, Extracellular	SLC18A2;
Pravastatin	Hydroxymethylglutaryl CoA reductase (ir)	[r] : (2) h + hmgcoa + (2) nadph --&gt; coa + mev-R + (2) nadp	Cholesterol Metabolism	HMGCR;
Lovastatin	Hydroxymethylglutaryl CoA reductase (ir)	[r] : (2) h + hmgcoa + (2) nadph --&gt; coa + mev-R + (2) nadp	Cholesterol Metabolism	HMGCR;
Simvastatin	Hydroxymethylglutaryl CoA reductase (ir)	[r] : (2) h + hmgcoa + (2) nadph --&gt; coa + mev-R + (2) nadp	Cholesterol Metabolism	HMGCR;
Atorvastatin	Hydroxymethylglutaryl CoA reductase (ir)	[r] : (2) h + hmgcoa + (2) nadph --&gt; coa + mev-R + (2) nadp	Cholesterol Metabolism	HMGCR;
Fluvastatin	Hydroxymethylglutaryl CoA reductase (ir)	[r] : (2) h + hmgcoa + (2) nadph --&gt; coa + mev-R + (2) nadp	Cholesterol Metabolism	HMGCR;
Rosuvastatin	Hydroxymethylglutaryl CoA reductase (ir)	[r] : (2) h + hmgcoa + (2) nadph --&gt; coa + mev-R + (2) nadp	Cholesterol Metabolism	HMGCR;
Bezafibrate	Hydroxymethylglutaryl CoA reductase (ir)	[r] : (2) h + hmgcoa + (2) nadph --&gt; coa + mev-R + (2) nadp	Cholesterol Metabolism	HMGCR;
Pravastatin	Hydroxymethylglutaryl CoA reductase (ir)	[x] : (2) h + hmgcoa + (2) nadph --&gt; coa + mev-R + (2) nadp	Cholesterol Metabolism	HMGCR;
Lovastatin	Hydroxymethylglutaryl CoA reductase (ir)	[x] : (2) h + hmgcoa + (2) nadph --&gt; coa + mev-R + (2) nadp	Cholesterol Metabolism	HMGCR;
Simvastatin	Hydroxymethylglutaryl CoA reductase (ir)	[x] : (2) h + hmgcoa + (2) nadph --&gt; coa + mev-R + (2) nadp	Cholesterol Metabolism	HMGCR;
Atorvastatin	Hydroxymethylglutaryl CoA reductase (ir)	[x] : (2) h + hmgcoa + (2) nadph --&gt; coa + mev-R + (2) nadp	Cholesterol Metabolism	HMGCR;
Fluvastatin	Hydroxymethylglutaryl CoA reductase (ir)	[x] : (2) h + hmgcoa + (2) nadph --&gt; coa + mev-R + (2) nadp	Cholesterol Metabolism	HMGCR;
Rosuvastatin	Hydroxymethylglutaryl CoA reductase (ir)	[x] : (2) h + hmgcoa + (2) nadph --&gt; coa + mev-R + (2) nadp	Cholesterol Metabolism	HMGCR;
Bezafibrate	Hydroxymethylglutaryl CoA reductase (ir)	[x] : (2) h + hmgcoa + (2) nadph --&gt; coa + mev-R + (2) nadp	Cholesterol Metabolism	HMGCR;
Perhexiline	carnitine fatty-acyl transferase	[c] : crn + hpdcacoa --&gt; coa + hpdcacrn	Carnitine shuttle	CPT1A;
Perhexiline	heptadecanoate transport into the mitochondria	[m] : coa + hpdcacrn --&gt; crn + hpdcacoa	Carnitine shuttle	CPT2;
Nitroglycerin	Imidazole acetaldeyde dehydrogenase (mito)	[m] : h2o + im4act + nad --&gt; (2) h + im4ac + nadh	Histidine Metabolism	ALDH2;
Bumetanide	K+-Cl- cotransporter (NH4+)	cl[e] + nh4[e] &lt;==&gt; cl[c] + nh4[c]	Transport, Extracellular	SLC12A4;
Bumetanide	K+-Cl- cotransport	cl[e] + k[e] &lt;==&gt; cl[c] + k[c]	Transport, Extracellular	SLC12A4;SLC12A5;
Nitroglycerin	lactaldehyde dehydrogenase, mitochondrial	[m] : h2o + lald-D + nad --&gt; (2) h + lac-D + nadh	Pyruvate Metabolism	ALDH2;
Nitroglycerin	lactaldehyde dehydrogenase, mitochondrial	[m] : h2o + lald-L + nad --&gt; (2) h + lac-L + nadh	Pyruvate Metabolism	ALDH2;
Pravastatin	leukotriene C4 transport via bicarbonate countertransport	hco3[c] + leuktrC4[e] &lt;==&gt; hco3[e] + leuktrC4[c]	Transport, Extracellular	SLCO1B1;
Digoxin	leukotriene C4 transport via bicarbonate countertransport	hco3[c] + leuktrC4[e] &lt;==&gt; hco3[e] + leuktrC4[c]	Transport, Extracellular	SLCO1B1;
Gemfibrozil	leukotriene C4 transport via bicarbonate countertransport	hco3[c] + leuktrC4[e] &lt;==&gt; hco3[e] + leuktrC4[c]	Transport, Extracellular	SLCO1B1;
Perhexiline	carnitine O-palmitoyltransferase	[c] : crn + lgnccoa --&gt; coa + lgnccrn	Carnitine shuttle	CPT1A;
Perhexiline	transport into the mitochondria (carnitine)	[m] : coa + lgnccrn --&gt; crn + lgnccoa	Carnitine shuttle	CPT2;
Perhexiline	carnitine O-palmitoyltransferase	[c] : crn + lneldccoa --&gt; coa + lneldccrn	Carnitine shuttle	CPT1A;
Perhexiline	carnitine transferase	[m] : coa + lneldccrn --&gt; crn + lneldccoa	Carnitine shuttle	CPT2;
Perhexiline	carnitine O-palmitoyltransferase	[c] : crn + lnlccoa --&gt; coa + lnlccrn	Carnitine shuttle	CPT1A;
Perhexiline	carnitine transferase	[m] : coa + lnlccrn --&gt; crn + lnlccoa	Carnitine shuttle	CPT2;
Perhexiline	carnitine O-palmitoyltransferase	[c] : crn + lnlncacoa --&gt; coa + lnlncacrn	Carnitine shuttle	CPT1A;
Perhexiline	carnitine transferase	[m] : coa + lnlncacrn --&gt; crn + lnlncacoa	Carnitine shuttle	CPT2;
Perhexiline	carnitine O-palmitoyltransferase	[c] : crn + lnlncgcoa --&gt; coa + lnlncgcrn	Carnitine shuttle	CPT1A;
Perhexiline	carnitine transferase	[m] : coa + lnlncgcrn --&gt; crn + lnlncgcoa	Carnitine shuttle	CPT2;
Fluorometholone	lysophospholipase	[c] : h2o + lpchol_hs --&gt; Rtotal + g3pc + h	Glycerophospholipid Metabolism	PLA2G4A;
Fluocinolone Acetonide	lysophospholipase	[c] : h2o + lpchol_hs --&gt; Rtotal + g3pc + h	Glycerophospholipid Metabolism	PLA2G4A;
Fluocinonide	lysophospholipase	[c] : h2o + lpchol_hs --&gt; Rtotal + g3pc + h	Glycerophospholipid Metabolism	PLA2G4A;
Clofibrate	lipase	[c] : h2o + tag_hs --&gt; Rtotal3 + dag_hs + h	Triacylglycerol Synthesis	LPL;
Gemfibrozil	lipase	[c] : h2o + tag_hs --&gt; Rtotal3 + dag_hs + h	Triacylglycerol Synthesis	LPL;
Clofibrate	lipase	[c] : dag_hs + h2o --&gt; Rtotal + h + mag_hs	Triacylglycerol Synthesis	LPL;
Gemfibrozil	lipase	[c] : dag_hs + h2o --&gt; Rtotal + h + mag_hs	Triacylglycerol Synthesis	LPL;
Amiloride	Methylamine oxidase	[c] : h2o + mma + o2 --&gt; fald + h2o2 + nh4	Tyrosine metabolism	ABP1;
Hydralazine	Methylamine oxidase	[c] : h2o + mma + o2 --&gt; fald + h2o2 + nh4	Tyrosine metabolism	AOC3;
Amiloride	N-Methylhistamine:oxygen oxidoreductase (deaminating)	[c] : h2o + mhista + o2 --&gt; 3mldz + h2o2 + nh4	Histidine Metabolism	ABP1;
Hydralazine	N-Methylhistamine:oxygen oxidoreductase (deaminating)	[c] : h2o + mhista + o2 --&gt; 3mldz + h2o2 + nh4	Histidine Metabolism	AOC3;
Nitroglycerin	N4-Acetylaminobutanal:NAD+ oxidoreductase (m)	[m] : h2o + n4abutn + nad --&gt; 4aabutn + (2) h + nadh	Arginine and Proline Metabolism	ALDH2;
Carvedilol	NADH dehydrogenase, mitochondrial	(5) h[m] + nadh[m] + q10[m] --&gt; (4) h[c] + nad[m] + q10h2[m]	Oxidative Phosphorylation	NDUFC2;
Amiloride	sodium proton antiporter (H:NA is 1:1)	h[e] + na1[c] &lt;==&gt; h[c] + na1[e]	Transport, Extracellular	SLC9A1;
Amiloride	sodium/ammonium proton antiporter	na1[c] + nh4[e] &lt;==&gt; na1[e] + nh4[c]	Transport, Extracellular	SLC9A1;
Bendroflumethiazide	Na+-Cl- cotransport	cl[e] + na1[e] --&gt; cl[c] + na1[c]	Transport, Extracellular	SLC12A3;
Metolazone	Na+-Cl- cotransport	cl[e] + na1[e] --&gt; cl[c] + na1[c]	Transport, Extracellular	SLC12A3;
Chlorothiazide	Na+-Cl- cotransport	cl[e] + na1[e] --&gt; cl[c] + na1[c]	Transport, Extracellular	SLC12A3;
Hydrochlorothiazide	Na+-Cl- cotransport	cl[e] + na1[e] --&gt; cl[c] + na1[c]	Transport, Extracellular	SLC12A3;
Diazoxide	Na+-Cl- cotransport	cl[e] + na1[e] --&gt; cl[c] + na1[c]	Transport, Extracellular	SLC12A3;
Polythiazide	Na+-Cl- cotransport	cl[e] + na1[e] --&gt; cl[c] + na1[c]	Transport, Extracellular	SLC12A3;
Quinethazone	Na+-Cl- cotransport	cl[e] + na1[e] --&gt; cl[c] + na1[c]	Transport, Extracellular	SLC12A3;
Torasemide	Na+-K+-Cl- cotransport (NH4+)	(2) cl[e] + na1[e] + nh4[e] &lt;==&gt; (2) cl[c] + na1[c] + nh4[c]	Transport, Extracellular	SLC12A1;
Methyclothiazide	Na+-K+-Cl- cotransport (NH4+)	(2) cl[e] + na1[e] + nh4[e] &lt;==&gt; (2) cl[c] + na1[c] + nh4[c]	Transport, Extracellular	SLC12A1;
Chlorthalidone	Na+-K+-Cl- cotransport (NH4+)	(2) cl[e] + na1[e] + nh4[e] &lt;==&gt; (2) cl[c] + na1[c] + nh4[c]	Transport, Extracellular	SLC12A1;
Metolazone	Na+-K+-Cl- cotransport (NH4+)	(2) cl[e] + na1[e] + nh4[e] &lt;==&gt; (2) cl[c] + na1[c] + nh4[c]	Transport, Extracellular	SLC12A1;
Furosemide	Na+-K+-Cl- cotransport (NH4+)	(2) cl[e] + na1[e] + nh4[e] &lt;==&gt; (2) cl[c] + na1[c] + nh4[c]	Transport, Extracellular	SLC12A1;
Hydroflumethiazide	Na+-K+-Cl- cotransport (NH4+)	(2) cl[e] + na1[e] + nh4[e] &lt;==&gt; (2) cl[c] + na1[c] + nh4[c]	Transport, Extracellular	SLC12A1;
Bumetanide	Na+-K+-Cl- cotransport (NH4+)	(2) cl[e] + na1[e] + nh4[e] &lt;==&gt; (2) cl[c] + na1[c] + nh4[c]	Transport, Extracellular	SLC12A1;SLC12A2;
Ethacrynic acid	Na+-K+-Cl- cotransport (NH4+)	(2) cl[e] + na1[e] + nh4[e] &lt;==&gt; (2) cl[c] + na1[c] + nh4[c]	Transport, Extracellular	SLC12A1;
Trichlormethiazide	Na+-K+-Cl- cotransport (NH4+)	(2) cl[e] + na1[e] + nh4[e] &lt;==&gt; (2) cl[c] + na1[c] + nh4[c]	Transport, Extracellular	SLC12A1;
Torasemide	Na+-K+-Cl- cotransport	(2) cl[e] + k[e] + na1[e] &lt;==&gt; (2) cl[c] + k[c] + na1[c]	Transport, Extracellular	SLC12A1;
Methyclothiazide	Na+-K+-Cl- cotransport	(2) cl[e] + k[e] + na1[e] &lt;==&gt; (2) cl[c] + k[c] + na1[c]	Transport, Extracellular	SLC12A1;
Chlorthalidone	Na+-K+-Cl- cotransport	(2) cl[e] + k[e] + na1[e] &lt;==&gt; (2) cl[c] + k[c] + na1[c]	Transport, Extracellular	SLC12A1;
Metolazone	Na+-K+-Cl- cotransport	(2) cl[e] + k[e] + na1[e] &lt;==&gt; (2) cl[c] + k[c] + na1[c]	Transport, Extracellular	SLC12A1;
Furosemide	Na+-K+-Cl- cotransport	(2) cl[e] + k[e] + na1[e] &lt;==&gt; (2) cl[c] + k[c] + na1[c]	Transport, Extracellular	SLC12A1;
Hydroflumethiazide	Na+-K+-Cl- cotransport	(2) cl[e] + k[e] + na1[e] &lt;==&gt; (2) cl[c] + k[c] + na1[c]	Transport, Extracellular	SLC12A1;
Bumetanide	Na+-K+-Cl- cotransport	(2) cl[e] + k[e] + na1[e] &lt;==&gt; (2) cl[c] + k[c] + na1[c]	Transport, Extracellular	SLC12A1;SLC12A2;
Ethacrynic acid	Na+-K+-Cl- cotransport	(2) cl[e] + k[e] + na1[e] &lt;==&gt; (2) cl[c] + k[c] + na1[c]	Transport, Extracellular	SLC12A1;
Trichlormethiazide	Na+-K+-Cl- cotransport	(2) cl[e] + k[e] + na1[e] &lt;==&gt; (2) cl[c] + k[c] + na1[c]	Transport, Extracellular	SLC12A1;
Amiloride	N-Methylputrescine:oxygen oxidoreductase (deaminating)	[c] : nmptrc + o2 --&gt; 1mpyr + h2o2 + nh4	Alkaloid biosynthesis II	ABP1;
Hydralazine	N-Methylputrescine:oxygen oxidoreductase (deaminating)	[c] : nmptrc + o2 --&gt; 1mpyr + h2o2 + nh4	Alkaloid biosynthesis II	AOC3;
Niacin	nicotinate-nucleotide diphosphorylase (carboxylating)	[c] : (2) h + prpp + quln --&gt; co2 + nicrnt + ppi	NAD Metabolism	QPRT;
Niacin	Nicotinamide N-methyltransferase	[c] : amet + ncam --&gt; 1mncam + ahcys	NAD Metabolism	NNMT;
Rosuvastatin	Nitric Oxide Synthase (intermediate forming)	[c] : arg-L + h + nadph + o2 --&gt; h2o + nadp + nwharg	Arginine and Proline Metabolism	NOS3;
Rosuvastatin	Nitric Oxide Synthase (NO forming)	[c] : nadph + (2) nwharg + (2) o2 --&gt; (2) citr-L + h + (2) h2o + nadp + (2) no	Arginine and Proline Metabolism	NOS3;
Reserpine	Noradrenaline secretion via secretory vesicle (ATP driven)	(2) atp[c] + (2) h2o[c] + (3) nrpphr[c] --&gt; (2) adp[c] + (2) h[c] + (3) nrpphr[e] + (2) pi[c]	Transport, Extracellular	SLC18A2;
Bethanidine	Norepinephrine reversible transport in via sodium symport (1:2)	(2) na1[e] + nrpphr[e] &lt;==&gt; (2) na1[c] + nrpphr[c]	Transport, Extracellular	SLC6A2;
Norepinephrine	Norepinephrine reversible transport in via sodium symport (1:2)	(2) na1[e] + nrpphr[e] &lt;==&gt; (2) na1[c] + nrpphr[c]	Transport, Extracellular	SLC6A2;
Procaine	Norepinephrine reversible transport in via sodium symport (1:2)	(2) na1[e] + nrpphr[e] &lt;==&gt; (2) na1[c] + nrpphr[c]	Transport, Extracellular	SLC6A3;
Guanethidine	Norepinephrine reversible transport in via sodium symport (1:2)	(2) na1[e] + nrpphr[e] &lt;==&gt; (2) na1[c] + nrpphr[c]	Transport, Extracellular	SLC6A2;
Perhexiline	carnitine O-palmitoyltransferase	[c] : crn + nrvnccoa --&gt; coa + nrvnccrn	Carnitine shuttle	CPT1A;
Perhexiline	carnitine transferase	[m] : coa + nrvnccrn --&gt; crn + nrvnccoa	Carnitine shuttle	CPT2;
Pentoxifylline	5'-nucleotidase (UMP), extracellular	[e] : h2o + ump --&gt; pi + uri	Nucleotides	NT5E;
Pentoxifylline	5'-nucleotidase (CMP), extracellular	[e] : cmp + h2o --&gt; cytd + pi	Nucleotides	NT5E;
Pentoxifylline	5'-nucleotidase (AMP), extracellular	[e] : amp + h2o --&gt; adn + pi	Nucleotides	NT5E;
Pentoxifylline	5'-nucleotidase (GMP), extracellular	[e] : gmp + h2o --&gt; gsn + pi	Nucleotides	NT5E;
Methyclothiazide	Na+/K+ exchanging ATPase	atp[c] + h2o[c] + (2) k[e] + (3) na1[c] --&gt; adp[c] + h[c] + (2) k[c] + (3) na1[e] + pi[c]	Transport, Extracellular	ATP1A1;
Digoxin	Na+/K+ exchanging ATPase	atp[c] + h2o[c] + (2) k[e] + (3) na1[c] --&gt; adp[c] + h[c] + (2) k[c] + (3) na1[e] + pi[c]	Transport, Extracellular	ATP1A1;
Acetyldigitoxin	Na+/K+ exchanging ATPase	atp[c] + h2o[c] + (2) k[e] + (3) na1[c] --&gt; adp[c] + h[c] + (2) k[c] + (3) na1[e] + pi[c]	Transport, Extracellular	ATP1A1;
Furosemide	Na+/K+ exchanging ATPase	atp[c] + h2o[c] + (2) k[e] + (3) na1[c] --&gt; adp[c] + h[c] + (2) k[c] + (3) na1[e] + pi[c]	Transport, Extracellular	ATP1A1;
Hydroflumethiazide	Na+/K+ exchanging ATPase	atp[c] + h2o[c] + (2) k[e] + (3) na1[c] --&gt; adp[c] + h[c] + (2) k[c] + (3) na1[e] + pi[c]	Transport, Extracellular	ATP1A1;
Ethacrynic acid	Na+/K+ exchanging ATPase	atp[c] + h2o[c] + (2) k[e] + (3) na1[c] --&gt; adp[c] + h[c] + (2) k[c] + (3) na1[e] + pi[c]	Transport, Extracellular	ATP1A1;
Trichlormethiazide	Na+/K+ exchanging ATPase	atp[c] + h2o[c] + (2) k[e] + (3) na1[c] --&gt; adp[c] + h[c] + (2) k[c] + (3) na1[e] + pi[c]	Transport, Extracellular	ATP1A1;
Deslanoside	Na+/K+ exchanging ATPase	atp[c] + h2o[c] + (2) k[e] + (3) na1[c] --&gt; adp[c] + h[c] + (2) k[c] + (3) na1[e] + pi[c]	Transport, Extracellular	ATP1A1;
Diazoxide	Na+/K+ exchanging ATPase	atp[c] + h2o[c] + (2) k[e] + (3) na1[c] --&gt; adp[c] + h[c] + (2) k[c] + (3) na1[e] + pi[c]	Transport, Extracellular	ATP1A1;
Bretylium	Na+/K+ exchanging ATPase	atp[c] + h2o[c] + (2) k[e] + (3) na1[c] --&gt; adp[c] + h[c] + (2) k[c] + (3) na1[e] + pi[c]	Transport, Extracellular	ATP1A1;
Captopril	Na+/K+ exchanging ATPase	atp[c] + h2o[c] + (2) k[e] + (3) na1[c] --&gt; adp[c] + h[c] + (2) k[c] + (3) na1[e] + pi[c]	Transport, Extracellular	ATP1A1;
Bepridil	Na+/K+ exchanging ATPase	atp[c] + h2o[c] + (2) k[e] + (3) na1[c] --&gt; adp[c] + h[c] + (2) k[c] + (3) na1[e] + pi[c]	Transport, Extracellular	ATP1A1;
Digitoxin	Na+/K+ exchanging ATPase	atp[c] + h2o[c] + (2) k[e] + (3) na1[c] --&gt; adp[c] + h[c] + (2) k[c] + (3) na1[e] + pi[c]	Transport, Extracellular	ATP1A1;
Milrinone	3',5'-cyclic-nucleotide phosphodiesterase	[c] : camp + h2o --&gt; amp + h	Nucleotides	PDE3A;PDE4A;
Phentolamine	3',5'-cyclic-nucleotide phosphodiesterase	[c] : camp + h2o --&gt; amp + h	Nucleotides	PDE4A;
Pentoxifylline	3',5'-cyclic-nucleotide phosphodiesterase	[c] : camp + h2o --&gt; amp + h	Nucleotides	PDE4A;PDE4B;
Amrinone	3',5'-cyclic-nucleotide phosphodiesterase	[c] : camp + h2o --&gt; amp + h	Nucleotides	PDE3A;PDE4B;
Milrinone	3',5'-cyclic-nucleotide phosphodiesterase	[c] : 35cgmp + h2o --&gt; gmp + h	Nucleotides	PDE3A;
Pentoxifylline	3',5'-cyclic-nucleotide phosphodiesterase	[c] : 35cgmp + h2o --&gt; gmp + h	Nucleotides	PDE5A;
Amrinone	3',5'-cyclic-nucleotide phosphodiesterase	[c] : 35cgmp + h2o --&gt; gmp + h	Nucleotides	PDE3A;
Amiloride	Phenethylamine oxidase	[c] : h2o + o2 + peamn --&gt; h2o2 + nh4 + pacald	Phenylalanine metabolism	ABP1;
Icosapent	Prostaglandin G/H synthase	[c] : arachd + h + nadph + (2) o2 --&gt; h2o + nadp + prostgh2	Eicosanoid Metabolism	PTGS1;PTGS2;
Indomethacin	Prostaglandin G/H synthase	[c] : arachd + h + nadph + (2) o2 --&gt; h2o + nadp + prostgh2	Eicosanoid Metabolism	PTGS1;PTGS2;
Minoxidil	Prostaglandin G/H synthase	[c] : arachd + h + nadph + (2) o2 --&gt; h2o + nadp + prostgh2	Eicosanoid Metabolism	PTGS1;
Ibuprofen	Prostaglandin G/H synthase	[c] : arachd + h + nadph + (2) o2 --&gt; h2o + nadp + prostgh2	Eicosanoid Metabolism	PTGS1;PTGS2;
Icosapent	Prostaglandin G/H synthase	[r] : arachd + h + nadph + (2) o2 --&gt; h2o + nadp + prostgh2	Eicosanoid Metabolism	PTGS1;PTGS2;
Indomethacin	Prostaglandin G/H synthase	[r] : arachd + h + nadph + (2) o2 --&gt; h2o + nadp + prostgh2	Eicosanoid Metabolism	PTGS1;PTGS2;
Minoxidil	Prostaglandin G/H synthase	[r] : arachd + h + nadph + (2) o2 --&gt; h2o + nadp + prostgh2	Eicosanoid Metabolism	PTGS1;
Ibuprofen	Prostaglandin G/H synthase	[r] : arachd + h + nadph + (2) o2 --&gt; h2o + nadp + prostgh2	Eicosanoid Metabolism	PTGS1;PTGS2;
Norepinephrine	L-Phenylalanine,tetrahydrobiopterin:oxygen oxidoreductase (4-hydroxylating)	[c] : o2 + phe-L + thbpt --&gt; thbpt4acam + tyr-L	Tyr, Phe, Trp Biosynthesis	PAH;
Isoproterenol	phosphatidylinositol 4,5-bisphosphate 3-kinase	[c] : atp + pail45p_hs --&gt; adp + h + pail345p_hs	Inositol Phosphate Metabolism	PIK3R1;
Isoproterenol	phosphatidylinositol 4-phosphate 3-kinase	[c] : atp + pail4p_hs --&gt; adp + h + pail34p_hs	Inositol Phosphate Metabolism	PIK3R1;
Isoproterenol	phosphatidylinositol-5-phosphate 3-kinase	[c] : atp + pail5p_hs --&gt; adp + h + pail35p_hs	Inositol Phosphate Metabolism	PIK3R1;
Isoproterenol	phosphatidylinositol 3-kinase	[c] : atp + pail_hs --&gt; adp + h + pail3p_hs	Inositol Phosphate Metabolism	PIK3R1;
Bezafibrate	pantothenate kinase	[c] : atp + pnto-R --&gt; 4ppan + adp + h	CoA Biosynthesis	PANK1;
Hydralazine	L-Proline,2-oxoglutarate:oxygen oxidoreductase (4-hydroxylating) (ER)	[r] : akg + o2 + pro-L --&gt; 4hpro-LT + co2 + succ	Arginine and Proline Metabolism	P4HA1;
Perhexiline	carnitine fatty-acyl transferase	[c] : crn + ptdcacoa --&gt; coa + ptdcacrn	Carnitine shuttle	CPT1A;
Perhexiline	pentadecanoate transport into the mitochondria	[m] : coa + ptdcacrn --&gt; crn + ptdcacoa	Carnitine shuttle	CPT2;
Amiloride	Putrescine:oxygen oxidoreductase (deaminating)	[c] : h2o + o2 + ptrc --&gt; 4abutn + h2o2 + nh4	Arginine and Proline Metabolism	ABP1;
Hydralazine	Putrescine:oxygen oxidoreductase (deaminating)	[c] : h2o + o2 + ptrc --&gt; 4abutn + h2o2 + nh4	Arginine and Proline Metabolism	AOC3;
Nitroglycerin	Perillyl aldehyde:NAD+ oxidoreductase (m)	[m] : h2o + nad + pylald --&gt; (2) h + nadh + peracd	Limonene and pinene degradation	ALDH2;
Perhexiline	carnitine fatty-acyl transferase	[c] : Rtotal2coa + crn --&gt; Rtotal2crn + coa	Carnitine shuttle	CPT1A;
Perhexiline	R group transport into the mitochondria	[m] : Rtotal2crn + coa --&gt; Rtotal2coa + crn	Carnitine shuttle	CPT2;
Perhexiline	carnitine fatty-acyl transferase	[c] : Rtotal3coa + crn --&gt; Rtotal3crn + coa	Carnitine shuttle	CPT1A;
Perhexiline	R group transport into the mitochondria	[m] : Rtotal3crn + coa --&gt; Rtotal3coa + crn	Carnitine shuttle	CPT2;
Perhexiline	carnitine fatty-acyl transferase	[c] : Rtotalcoa + crn --&gt; Rtotalcrn + coa	Carnitine shuttle	CPT1A;
Perhexiline	R group transport into the mitochondria	[m] : Rtotalcrn + coa --&gt; Rtotalcoa + crn	Carnitine shuttle	CPT2;
Ezetimibe	sterol O-acyltransferase (acyl-Coenzyme A: cholesterol acyltransferase) 1	[c] : R1coa_hs + chsterol --&gt; coa + xolest_hs	Cholesterol Metabolism	SOAT1;
Ezetimibe	sterol O-acyltransferase (acyl-Coenzyme A: cholesterol acyltransferase) 1	[r] : R1coa_hs + chsterol --&gt; coa + xolest_hs	Cholesterol Metabolism	SOAT1;
Ezetimibe	sterol O-acyltransferase (acyl-Coenzyme A: cholesterol acyltransferase) 1	[c] : R2coa_hs + chsterol --&gt; coa + xolest_hs	Cholesterol Metabolism	SOAT1;
Ezetimibe	sterol O-acyltransferase (acyl-Coenzyme A: cholesterol acyltransferase) 1	[r] : R2coa_hs + chsterol --&gt; coa + xolest_hs	Cholesterol Metabolism	SOAT1;
Perhexiline	carnitine O-palmitoyltransferase	[c] : crn + strdnccoa --&gt; coa + strdnccrn	Carnitine shuttle	CPT1A;
Perhexiline	carnitine transferase	[m] : coa + strdnccrn --&gt; crn + strdnccoa	Carnitine shuttle	CPT2;
Pravastatin	taurocholate transport via bicarbonate countertransport	hco3[c] + tchola[e] &lt;==&gt; hco3[e] + tchola[c]	Transport, Extracellular	SLCO1B1;
Digoxin	taurocholate transport via bicarbonate countertransport	hco3[c] + tchola[e] &lt;==&gt; hco3[e] + tchola[c]	Transport, Extracellular	SLCO1B1;
Gemfibrozil	taurocholate transport via bicarbonate countertransport	hco3[c] + tchola[e] &lt;==&gt; hco3[e] + tchola[c]	Transport, Extracellular	SLCO1B1;
Bosentan	ABC bile acid transporter	atp[c] + h2o[c] + tchola[c] --&gt; adp[c] + h[c] + pi[c] + tchola[e]	Transport, Extracellular	ABCB11;
Perhexiline	carnitine O-palmitoyltransferase	[c] : crn + tetpent3coa --&gt; coa + tetpent3crn	Carnitine shuttle	CPT1A;
Perhexiline	carnitine transferase	[m] : coa + tetpent3crn --&gt; crn + tetpent3coa	Carnitine shuttle	CPT2;
Perhexiline	carnitine O-palmitoyltransferase	[c] : crn + tetpent6coa --&gt; coa + tetpent6crn	Carnitine shuttle	CPT1A;
Perhexiline	carnitine transferase	[m] : coa + tetpent6crn --&gt; crn + tetpent6coa	Carnitine shuttle	CPT2;
Perhexiline	carnitine O-palmitoyltransferase	[c] : crn + tettet6coa --&gt; coa + tettet6crn	Carnitine shuttle	CPT1A;
Perhexiline	carnitine transferase	[m] : coa + tettet6crn --&gt; crn + tettet6coa	Carnitine shuttle	CPT2;
Pravastatin	T4 transport via bicarbonate countertransport	hco3[c] + thyox-L[e] &lt;==&gt; hco3[e] + thyox-L[c]	Transport, Extracellular	SLCO1B1;
Digoxin	T4 transport via bicarbonate countertransport	hco3[c] + thyox-L[e] &lt;==&gt; hco3[e] + thyox-L[c]	Transport, Extracellular	SLCO1B1;
Gemfibrozil	T4 transport via bicarbonate countertransport	hco3[c] + thyox-L[e] &lt;==&gt; hco3[e] + thyox-L[c]	Transport, Extracellular	SLCO1B1;
Perhexiline	carnitine O-palmitoyltransferase	[c] : crn + tmndnccoa --&gt; coa + tmndnccrn	Carnitine shuttle	CPT1A;
Perhexiline	carnitine transferase	[m] : coa + tmndnccrn --&gt; crn + tmndnccoa	Carnitine shuttle	CPT2;
Pravastatin	T3 transport via bicarbonate countertransport	hco3[c] + triodthy[e] &lt;==&gt; hco3[e] + triodthy[c]	Transport, Extracellular	SLCO1B1;
Digoxin	T3 transport via bicarbonate countertransport	hco3[c] + triodthy[e] &lt;==&gt; hco3[e] + triodthy[c]	Transport, Extracellular	SLCO1B1;
Gemfibrozil	T3 transport via bicarbonate countertransport	hco3[c] + triodthy[e] &lt;==&gt; hco3[e] + triodthy[c]	Transport, Extracellular	SLCO1B1;
Amiloride	Tryptamine:oxygen oxidoreductase(deaminating)(flavin-containing)	[c] : h2o + o2 + trypta --&gt; h2o2 + id3acald + nh4	Tryptophan metabolism	ABP1;
Perhexiline	carnitine O-palmitoyltransferase	[c] : crn + tdcoa --&gt; coa + ttdcrn	Carnitine shuttle	CPT1A;
Perhexiline	carnitine transferase	[m] : coa + ttdcrn --&gt; crn + tdcoa	Carnitine shuttle	CPT2;
Perhexiline	carnitine O-palmitoyltransferase	[c] : crn + vacccoa --&gt; coa + vacccrn	Carnitine shuttle	CPT1A;
Perhexiline	carnitine transferase	[m] : coa + vacccrn --&gt; crn + vacccoa	Carnitine shuttle	CPT2;
Tretinoin	5-Hydroxyindoleacetaldehyde:NAD+ oxidoreductase	[c] : 5hoxindact + h2o + nad --&gt; 5hoxindoa + (2) h + nadh	Tryptophan metabolism	ALDH1A1;ALDH1A2;
Tretinoin	aldehyde dehydrogenase (indole-3-acetaldehyde, NAD)	[c] : h2o + id3acald + nad --&gt; (2) h + ind3ac + nadh	Tryptophan metabolism	ALDH1A1;ALDH1A2;
Tretinoin	aldehyde dehydrogenase (acetaldehyde, NAD)	[c] : acald + h2o + nad --&gt; ac + (2) h + nadh	Glycolysis/Gluconeogenesis	ALDH1A1;ALDH1A2;
Tretinoin	aldehyde dehydrogenase (acetaldehyde, NADP)	[c] : acald + h2o + nadp --&gt; ac + (2) h + nadph	Glycolysis/Gluconeogenesis	ALDH1A2;
Ciclopirox	Arachidonate 15-lipoxygenase	[c] : arachd + o2 --&gt; 15HPET	Eicosanoid Metabolism	ALOX15;
Tretinoin	beta-Aminopropion aldehyde:NAD+ oxidoreductase	[c] : bamppald + h2o + nad --&gt; ala-B + (2) h + nadh	beta-Alanine metabolism	ALDH1A1;ALDH1A2;
Flucytosine	DNA (cytosine-5-)-methyltransferase, nucleus	[n] : dna + seasmet --&gt; dna5mtc + h + seahcys	Selenoamino acid metabolism	DNMT1;
Flucytosine	DNA (cytosine-5-)-methyltransferase, nucleus	[n] : amet + dna --&gt; ahcys + dna5mtc + h	Methionine Metabolism	DNMT1;
Azelaic Acid	L-dopachrome isomerase 1	[c] : (2) 2c23dh56dhoxin + o2 --&gt; (2) L-dpchrm + (2) h2o	Tyrosine metabolism	TYR;
Aciclovir	deoxyuridine phosphorylase	[c] : duri + pi &lt;==&gt; 2dr1p + ura	Nucleotides	NP;
Tretinoin	Glycolaldehyde dehydrogenase	[c] : gcald + h2o + nad --&gt; glyclt + (2) h + nadh	Glyoxylate and Dicarboxylate Metabolism	ALDH1A1;ALDH1A2;
Tretinoin	D-Glucuronolactone:NAD+ oxidoreductase	[c] : glac + (2) h2o + nad --&gt; glcr + (3) h + nadh	Ascorbate and Aldarate Metabolism	ALDH1A1;ALDH1A2;
Tretinoin	Imidazole acetaldeyde dehydrogenase	[c] : h2o + im4act + nad --&gt; (2) h + im4ac + nadh	Histidine Metabolism	ALDH1A1;ALDH1A2;
Tretinoin	lactaldehyde dehydrogenase	[c] : h2o + lald-L + nad --&gt; (2) h + lac-L + nadh	Pyruvate Metabolism	ALDH1A1;ALDH1A2;
Tretinoin	lactaldehyde dehydrogenase	[c] : h2o + lald-D + nad --&gt; (2) h + lac-D + nadh	Pyruvate Metabolism	ALDH1A1;ALDH1A2;
Fluconazole	cytochrome P450 lanosterol 14-alpha-demethylase	[r] : (2) h + lanost + (3) nadph + (3) o2 --&gt; 44mctr + for + (4) h2o + (3) nadp	Cholesterol Metabolism	CYP51A1;
Ketoconazole	cytochrome P450 lanosterol 14-alpha-demethylase	[r] : (2) h + lanost + (3) nadph + (3) o2 --&gt; 44mctr + for + (4) h2o + (3) nadp	Cholesterol Metabolism	CYP51A1;
Fluticasone Propionate	lysophospholipase	[c] : h2o + lpchol_hs --&gt; Rtotal + g3pc + h	Glycerophospholipid Metabolism	PLA2G4A;
Lithium	inositol-1,3,4-trisphosphate 1-phosphatase	[c] : h2o + mi134p --&gt; mi34p + pi	Inositol Phosphate Metabolism	INPP1;
Lithium	inositol-1,4-bisphosphate 1-phosphatase	[c] : h2o + mi14p --&gt; mi4p-D + pi	Inositol Phosphate Metabolism	INPP1;
Lithium	myo-inositol 1-phosphatase	[c] : h2o + mi1p-D --&gt; inost + pi	Inositol Phosphate Metabolism	IMPA1;IMPA2;
Lithium	myo-inositol 3-phosphatase	[c] : h2o + mi3p-D --&gt; inost + pi	Inositol Phosphate Metabolism	IMPA1;IMPA2;
Lithium	myo-inositol 4-phosphatase	[c] : h2o + mi4p-D --&gt; inost + pi	Inositol Phosphate Metabolism	IMPA1;IMPA2;
Tretinoin	N4-Acetylaminobutanal:NAD+ oxidoreductase	[c] : h2o + n4abutn + nad --&gt; 4aabutn + (2) h + nadh	Arginine and Proline Metabolism	ALDH1A1;ALDH1A2;
Aciclovir	nucleotide phosphatase	[c] : h + nac + r1p --&gt; nicrns + pi	NAD Metabolism	NP;
Methoxsalen	cytochrome P450 2A6	[c] : coumarin + h + nadph + o2 --&gt; h2o + hcoumarin + nadp	CYP Metabolism	CYP2A6;
Diclofenac	Prostaglandin G/H synthase	[c] : arachd + h + nadph + (2) o2 --&gt; h2o + nadp + prostgh2	Eicosanoid Metabolism	PTGS1;PTGS2;
Salicyclic acid	Prostaglandin G/H synthase	[c] : arachd + h + nadph + (2) o2 --&gt; h2o + nadp + prostgh2	Eicosanoid Metabolism	PTGS1;PTGS2;
Ciclopirox	Prostaglandin G/H synthase	[c] : arachd + h + nadph + (2) o2 --&gt; h2o + nadp + prostgh2	Eicosanoid Metabolism	PTGS1;PTGS2;
Diclofenac	Prostaglandin G/H synthase	[r] : arachd + h + nadph + (2) o2 --&gt; h2o + nadp + prostgh2	Eicosanoid Metabolism	PTGS1;PTGS2;
Salicyclic acid	Prostaglandin G/H synthase	[r] : arachd + h + nadph + (2) o2 --&gt; h2o + nadp + prostgh2	Eicosanoid Metabolism	PTGS1;PTGS2;
Ciclopirox	Prostaglandin G/H synthase	[r] : arachd + h + nadph + (2) o2 --&gt; h2o + nadp + prostgh2	Eicosanoid Metabolism	PTGS1;PTGS2;
Aciclovir	purine-nucleoside phosphorylase	[c] : pi + rnam &lt;==&gt; h + ncam + r1p	NAD Metabolism	NP;
Aciclovir	purine-nucleoside phosphorylase (Adenosine)	[c] : adn + pi &lt;==&gt; ade + r1p	Nucleotides	NP;
Aciclovir	purine-nucleoside phosphorylase (Deoxyadenosine)	[c] : dad-2 + pi &lt;==&gt; 2dr1p + ade	Purine Catabolism	NP;
Aciclovir	purine-nucleoside phosphorylase (Guanosine)	[c] : gsn + pi &lt;==&gt; gua + r1p	Purine Catabolism	NP;
Aciclovir	purine-nucleoside phosphorylase (Deoxyguanosine)	[c] : dgsn + pi &lt;==&gt; 2dr1p + gua	Purine Catabolism	NP;
Aciclovir	purine-nucleoside phosphorylase (Inosine)	[c] : ins + pi &lt;==&gt; hxan + r1p	Purine Catabolism	NP;
Aciclovir	purine-nucleoside phosphorylase (Deoxyinosine)	[c] : din + pi &lt;==&gt; 2dr1p + hxan	Purine Catabolism	NP;
Aciclovir	purine-nucleoside phosphorylase (Xanthosine)	[c] : pi + xtsn &lt;==&gt; r1p + xan	Nucleotides	NP;
Tretinoin	Perillyl aldehyde:NAD+ oxidoreductase	[c] : h2o + nad + pylald --&gt; (2) h + nadh + peracd	Limonene and pinene degradation	ALDH1A1;ALDH1A2;
Naftifine	Squalene epoxidase, endoplasmic reticular (NADP)	[r] : h + nadph + o2 + sql --&gt; Ssq23epx + h2o + nadp	Cholesterol Metabolism	SQLE;
Terbinafine	Squalene epoxidase, endoplasmic reticular (NADP)	[r] : h + nadph + o2 + sql --&gt; Ssq23epx + h2o + nadp	Cholesterol Metabolism	SQLE;
Butenafine	Squalene epoxidase, endoplasmic reticular (NADP)	[r] : h + nadph + o2 + sql --&gt; Ssq23epx + h2o + nadp	Cholesterol Metabolism	SQLE;
Azelaic Acid	3-oxo-5-alpha-steroid 4-dehydrogenase	[r] : andrstndn + h + nadph --&gt; andrstandn + nadp	Steroid Metabolism	SRD5A2;
Finasteride	3-oxo-5-alpha-steroid 4-dehydrogenase	[r] : andrstndn + h + nadph --&gt; andrstandn + nadp	Steroid Metabolism	SRD5A1;
Azelaic Acid	3-oxo-5-alpha-steroid 4-dehydrogenase	[r] : h + nadph + tststerone --&gt; 5adtststerone + nadp	Steroid Metabolism	SRD5A2;
Finasteride	3-oxo-5-alpha-steroid 4-dehydrogenase	[r] : h + nadph + tststerone --&gt; 5adtststerone + nadp	Steroid Metabolism	SRD5A1;
Azelaic Acid	4-Coumarate:oxygen oxidoreductase	[c] : (2) T4hcinnm + o2 --&gt; (2) 34dhcinm	Stilbene, coumarine and lignin biosynthesis	TYR;
Azelaic Acid	Tyrosine:dopa oxidase	[c] : o2 + (2) tyr-L --&gt; (2) 34dhphe	Tyrosine metabolism	TYR;
Azelaic Acid	Tyrosine:dopa oxidase (dopaquinone producing 2)	[c] : (2) 34dhphe + o2 --&gt; (2) dopaqn + (2) h2o	Tyrosine metabolism	TYR;
Bromocriptine	adenylate cyclase	[c] : atp --&gt; camp + ppi	Nucleotides	ADCY7;
Dimethyl sulfoxide	dihydrofolate reductase	[c] : dhf + h + nadph &lt;==&gt; nadp + thf	Folate Metabolism	DHFR;
Dimethyl sulfoxide	folate reductase	[c] : fol + nadph --&gt; dhf + nadp	Folate Metabolism	DHFR;
Terconazole	cytochrome P450 lanosterol 14-alpha-demethylase	[r] : (2) h + lanost + (3) nadph + (3) o2 --&gt; 44mctr + for + (4) h2o + (3) nadp	Cholesterol Metabolism	CYP51A1;
Estrone	Melatonin:NADP oxidoreductase	[c] : h + melatn + nadph + o2 --&gt; 6hoxmelatn + h2o + nadp	Tryptophan metabolism	CYP1B1;
Progesterone	Cytochrome P450 17A1	[r] : h + nadph + o2 + prgnlone --&gt; 17ahprgnlone + h2o + nadp	Steroid Metabolism	CYP17A1;
Progesterone	Cytochrome P450 17A1	[r] : 17ahprgnlone + h + nadph + (0.5) o2 --&gt; acald + dhea + h2o + nadp	Steroid Metabolism	CYP17A1;
Progesterone	Cytochrome P450 17A1	[r] : h + nadph + o2 + prgstrn --&gt; 17ahprgstrn + h2o + nadp	Steroid Metabolism	CYP17A1;
Progesterone	Cytochrome P450 17A1	[r] : 17ahprgstrn + h + nadph + (0.5) o2 --&gt; acald + andrstndn + h2o + nadp	Steroid Metabolism	CYP17A1;
Estrone	cytochrome P450 1B1	[r] : estradiol + h + nadph + o2 --&gt; h2o + hestratriol + nadp	Steroid Metabolism	CYP1B1;
Sildenafil	3',5'-cyclic-nucleotide phosphodiesterase	[c] : camp + h2o --&gt; amp + h	Nucleotides	PDE2A;
Tadalafil	3',5'-cyclic-nucleotide phosphodiesterase	[c] : camp + h2o --&gt; amp + h	Nucleotides	PDE4A;
Sildenafil	3',5'-cyclic-nucleotide phosphodiesterase	[c] : 35cgmp + h2o --&gt; gmp + h	Nucleotides	PDE2A;PDE5A;
Tadalafil	3',5'-cyclic-nucleotide phosphodiesterase	[c] : 35cgmp + h2o --&gt; gmp + h	Nucleotides	PDE5A;
Vardenafil	3',5'-cyclic-nucleotide phosphodiesterase	[c] : 35cgmp + h2o --&gt; gmp + h	Nucleotides	PDE5A;
Naproxen	Prostaglandin G/H synthase	[c] : arachd + h + nadph + (2) o2 --&gt; h2o + nadp + prostgh2	Eicosanoid Metabolism	PTGS1;PTGS2;
Naproxen	Prostaglandin G/H synthase	[r] : arachd + h + nadph + (2) o2 --&gt; h2o + nadp + prostgh2	Eicosanoid Metabolism	PTGS1;PTGS2;
Dutasteride	3-oxo-5-alpha-steroid 4-dehydrogenase	[r] : andrstndn + h + nadph --&gt; andrstandn + nadp	Steroid Metabolism	SRD5A1;SRD5A2;
Dutasteride	3-oxo-5-alpha-steroid 4-dehydrogenase	[r] : h + nadph + tststerone --&gt; 5adtststerone + nadp	Steroid Metabolism	SRD5A1;SRD5A2;
Estrone	Steryl-sulfatase	[c] : dheas + h2o --&gt; dhea + h + so4	Steroid Metabolism	STS;
Estrone	Steryl-sulfatase	[r] : dheas + h2o --&gt; dhea + h + so4	Steroid Metabolism	STS;
Estrone	Steryl-sulfatase	[c] : estrones + h2o --&gt; estrone + h + so4	Steroid Metabolism	STS;
Estrone	Steryl-sulfatase	[r] : estrones + h2o --&gt; estrone + h + so4	Steroid Metabolism	STS;
Estrone	Steryl-sulfatase	[c] : chsterols + h2o --&gt; chsterol + h + so4	Steroid Metabolism	STS;
Estrone	Steryl-sulfatase	[r] : chsterols + h2o --&gt; chsterol + h + so4	Steroid Metabolism	STS;
Estrone	Steryl-sulfatase	[c] : h2o + prgnlones --&gt; h + prgnlone + so4	Steroid Metabolism	STS;
Estrone	Steryl-sulfatase	[r] : h2o + prgnlones --&gt; h + prgnlone + so4	Steroid Metabolism	STS;
Dimethyl sulfoxide	triose-phosphate isomerase	[c] : dhap &lt;==&gt; g3p	Glycolysis/Gluconeogenesis	TPI1;
Trilostane	3 beta-hydroxysteroid dehydrogenase/delta 5-->4-isomerase type I	[c] : nad + prgnlone --&gt; h + nadh + prgstrn	Steroid Metabolism	HSD3B1;
Trilostane	3 beta-hydroxysteroid dehydrogenase/delta 5-->4-isomerase type I	[r] : nad + prgnlone --&gt; h + nadh + prgstrn	Steroid Metabolism	HSD3B2;
Trilostane	3 beta-hydroxysteroid dehydrogenase/delta 5-->4-isomerase type I	[r] : dhea + nad --&gt; andrstndn + h + nadh	Steroid Metabolism	HSD3B2;
Trilostane	3 beta-hydroxysteroid dehydrogenase/delta 5-->4-isomerase type I	[c] : 17ahprgnlone + nad --&gt; 17ahprgstrn + h + nadh	Steroid Metabolism	HSD3B1;
Trilostane	3 beta-hydroxysteroid dehydrogenase/delta 5-->4-isomerase type I	[r] : 17ahprgnlone + nad --&gt; 17ahprgstrn + h + nadh	Steroid Metabolism	HSD3B2;
Trilostane	3 beta-hydroxysteroid dehydrogenase type 1	[r] : eandrstrn + h + nadh --&gt; andrstandn + h2o + nad	Steroid Metabolism	HSD3B2;
Trilostane	3 beta-hydroxysteroid dehydrogenase type 1	[r] : eandrstrn + h + nadph --&gt; andrstandn + h2o + nadp	Steroid Metabolism	HSD3B2;
Carbimazole	Iodide:hydrogen-peroxide oxidoreductase 2	[c] : 3ityr-L + iodine --&gt; 35diotyr + h + i	Tyrosine metabolism	TPO;
Propylthiouracil	Iodide:hydrogen-peroxide oxidoreductase 2	[c] : 3ityr-L + iodine --&gt; 35diotyr + h + i	Tyrosine metabolism	TPO;
Methimazole	Iodide:hydrogen-peroxide oxidoreductase 2	[c] : 3ityr-L + iodine --&gt; 35diotyr + h + i	Tyrosine metabolism	TPO;
Carbimazole	Iodide:hydrogen-peroxide oxidoreductase 3	[c] : 35diotyr + 3ityr-L + h2o2 --&gt; 2amac + (2) h2o + triodthy	Tyrosine metabolism	TPO;
Propylthiouracil	Iodide:hydrogen-peroxide oxidoreductase 3	[c] : 35diotyr + 3ityr-L + h2o2 --&gt; 2amac + (2) h2o + triodthy	Tyrosine metabolism	TPO;
Methimazole	Iodide:hydrogen-peroxide oxidoreductase 3	[c] : 35diotyr + 3ityr-L + h2o2 --&gt; 2amac + (2) h2o + triodthy	Tyrosine metabolism	TPO;
Carbimazole	Iodide:hydrogen-peroxide oxidoreductase 4	[c] : (2) 35diotyr + h2o2 --&gt; 2amac + (2) h2o + thyox-L	Tyrosine metabolism	TPO;
Propylthiouracil	Iodide:hydrogen-peroxide oxidoreductase 4	[c] : (2) 35diotyr + h2o2 --&gt; 2amac + (2) h2o + thyox-L	Tyrosine metabolism	TPO;
Methimazole	Iodide:hydrogen-peroxide oxidoreductase 4	[c] : (2) 35diotyr + h2o2 --&gt; 2amac + (2) h2o + thyox-L	Tyrosine metabolism	TPO;
Carbimazole	Iodide:hydrogen-peroxide oxidoreductase	[c] : iodine + tyr-L --&gt; 3ityr-L + h + i	Tyrosine metabolism	TPO;
Propylthiouracil	Iodide:hydrogen-peroxide oxidoreductase	[c] : iodine + tyr-L --&gt; 3ityr-L + h + i	Tyrosine metabolism	TPO;
Methimazole	Iodide:hydrogen-peroxide oxidoreductase	[c] : iodine + tyr-L --&gt; 3ityr-L + h + i	Tyrosine metabolism	TPO;
Carbimazole	thyroid peroxidase	[c] : (2) h + h2o2 + (2) i --&gt; (2) h2o + iodine	Tyrosine metabolism	TPO;
Propylthiouracil	thyroid peroxidase	[c] : (2) h + h2o2 + (2) i --&gt; (2) h2o + iodine	Tyrosine metabolism	TPO;
Methimazole	thyroid peroxidase	[c] : (2) h + h2o2 + (2) i --&gt; (2) h2o + iodine	Tyrosine metabolism	TPO;
Isoniazid	3-amino-isobutyrate transport, mitochondrial	_3aib[m] --&gt; 3aib[c]	Transport, Mitochondrial	ABAT;
Saquinavir	glucuronidated compound transport	_5adtststeroneglc[c] + atp[c] + h2o[c] --&gt; 5adtststeroneglc[e] + adp[c] + h[c] + pi[c]	Transport, Extracellular	ABCC1;
Isoniazid	4-aminobutyrate transaminase, reversible (mitochondrial)	[m] : 4abut + akg &lt;==&gt; glu-L + sucsal	Glutamate metabolism	ABAT;
Pyrazinamide	Acetyl-CoA ACP transacylase	[c] : ACP + accoa &lt;==&gt; acACP + coa	Fatty Acid Metabolism	FASN;
Saquinavir	glucuronidated compound transport	ahandrostanglc[c] + atp[c] + h2o[c] --&gt; adp[c] + ahandrostanglc[e] + h[c] + pi[c]	Transport, Extracellular	ABCC1;
Saquinavir	glucuronidated compound transport	andrstrnglc[c] + atp[c] + h2o[c] --&gt; adp[c] + andrstrnglc[e] + h[c] + pi[c]	Transport, Extracellular	ABCC1;
Isoniazid	3-Aminopropanoate:2-oxoglutarate aminotransferase (m)	[m] : akg + ala-B &lt;==&gt; glu-L + msa	beta-Alanine metabolism	ABAT;
Saquinavir	bilirubin beta-diglucuronide transport MDR	atp[c] + bildglcur[c] + h2o[c] &lt;==&gt; adp[c] + bildglcur[e] + h[c] + pi[c]	Transport, Extracellular	ABCC1;
Saquinavir	bilirubin monoglucuronide transport MDR	atp[c] + bilglcur[c] + h2o[c] &lt;==&gt; adp[c] + bilglcur[e] + h[c] + pi[c]	Transport, Extracellular	ABCC1;
Cefazolin	cAMP transport (ATP-dependent)	atp[c] + camp[c] + h2o[c] --&gt; adp[c] + camp[e] + h[c] + pi[c]	Transport, Extracellular	ABCC4;
Cefadroxil	Cys-Gly transport in via proton symport	cgly[e] + (2) h[e] --&gt; cgly[c] + (2) h[c]	Transport, Extracellular	SLC15A2;
Cefazolin	cGMP transport (ATP-dependent)	_35cgmp[c] + atp[c] + h2o[c] --&gt; 35cgmp[e] + adp[c] + h[c] + pi[c]	Transport, Extracellular	ABCC4;
Dapsone	dihydrofolate reductase	[c] : dhf + h + nadph &lt;==&gt; nadp + thf	Folate Metabolism	DHFR;
Trimethoprim	dihydrofolate reductase	[c] : dhf + h + nadph &lt;==&gt; nadp + thf	Folate Metabolism	DHFR;
Ribavirin	Deaminido NAD diphosphatase	[c] : dnad + h2o --&gt; amp + (2) h + nicrnt	NAD Metabolism	ENPP1;
Enfuvirtide	dihydrouracil dehydrogenase (NADP)	[c] : 56dura + nadp &lt;==&gt; h + nadph + ura	Pyrimidine Catabolism	DPYD;
Enfuvirtide	dihydrothymin dehydrogenase (NADP)	[c] : 56dthm + nadp &lt;==&gt; h + nadph + thym	Pyrimidine Catabolism	DPYD;
Cefazolin	17-beta-D-glucuronide transport (ATP-dependent)	atp[c] + estradiolglc[c] + h2o[c] --&gt; adp[c] + estradiolglc[e] + h[c] + pi[c]	Transport, Extracellular	ABCC4;
Saquinavir	glucuronidated compound transport	atp[c] + estriolglc[c] + h2o[c] --&gt; adp[c] + estriolglc[e] + h[c] + pi[c]	Transport, Extracellular	ABCC1;
Ribavirin	FAD diphosphatase	[c] : fad + h2o --&gt; amp + fmn + (2) h	Riboflavin Metabolism	ENPP1;
Pyrazinamide	fatty acyl-CoA synthase (n-C10:0CoA)	[c] : (3) h + malcoa + (2) nadph + occoa --&gt; co2 + coa + dcacoa + h2o + (2) nadp	Fatty acid elongation	FASN;
Pyrazinamide	fatty-acyl-CoA synthase (n-C12:0CoA)	[c] : dcacoa + (3) h + malcoa + (2) nadph --&gt; co2 + coa + ddcacoa + h2o + (2) nadp	Fatty acid elongation	FASN;
Pyrazinamide	fatty-acyl-CoA synthase (n-C14:0CoA)	[c] : ddcacoa + (3) h + malcoa + (2) nadph --&gt; co2 + coa + h2o + (2) nadp + tdcoa	Fatty acid elongation	FASN;
Pyrazinamide	fatty-acyl-CoA synthase (n-C16:0CoA)	[c] : (3) h + malcoa + (2) nadph + tdcoa --&gt; co2 + coa + h2o + (2) nadp + pmtcoa	Fatty acid elongation	FASN;
Pyrazinamide	fatty-acyl-CoA synthase (n-C18:0CoA)	[c] : (3) h + malcoa + (2) nadph + pmtcoa --&gt; co2 + coa + h2o + (2) nadp + stcoa	Fatty acid elongation	FASN;
Pyrazinamide	fatty acyl-CoA synthase (n-C8:0CoA), lumped reaction	[c] : accoa + (9) h + (3) malcoa + (6) nadph --&gt; (3) co2 + (3) coa + (3) h2o + (6) nadp + occoa	Fatty acid elongation	FASN;
Dapsone	folate reductase	[c] : fol + nadph --&gt; dhf + nadp	Folate Metabolism	DHFR;
Trimethoprim	folate reductase	[c] : fol + nadph --&gt; dhf + nadp	Folate Metabolism	DHFR;
Oseltamivir	beta-galactosidase, lysosomal	[l] : h2o + ksi_deg26 --&gt; gal + ksi_deg27	Keratan sulfate degradation	NEU1;
Zanamivir	beta-galactosidase, lysosomal	[l] : h2o + ksi_deg26 --&gt; gal + ksi_deg27	Keratan sulfate degradation	NEU1;
Oseltamivir	beta-galactosidase, lysosomal	[l] : h2o + ksi_deg29 --&gt; gal + ksi_deg30	Keratan sulfate degradation	NEU1;
Zanamivir	beta-galactosidase, lysosomal	[l] : h2o + ksi_deg29 --&gt; gal + ksi_deg30	Keratan sulfate degradation	NEU1;
Oseltamivir	beta-galactosidase, lysosomal	[l] : h2o + ksi_deg32 --&gt; gal + ksi_deg33	Keratan sulfate degradation	NEU1;
Zanamivir	beta-galactosidase, lysosomal	[l] : h2o + ksi_deg32 --&gt; gal + ksi_deg33	Keratan sulfate degradation	NEU1;
Oseltamivir	beta-galactosidase, lysosomal	[l] : h2o + ksi_deg35 --&gt; gal + ksi_deg36	Keratan sulfate degradation	NEU1;
Zanamivir	beta-galactosidase, lysosomal	[l] : h2o + ksi_deg35 --&gt; gal + ksi_deg36	Keratan sulfate degradation	NEU1;
Oseltamivir	beta-galactosidase, lysosomal	[l] : h2o + ksi_deg38 --&gt; gal + ksi_deg39	Keratan sulfate degradation	NEU1;
Zanamivir	beta-galactosidase, lysosomal	[l] : h2o + ksi_deg38 --&gt; gal + ksi_deg39	Keratan sulfate degradation	NEU1;
Oseltamivir	beta-galactosidase, lysosomal	[l] : h2o + ksi_deg40 --&gt; gal + ksi_deg41	Keratan sulfate degradation	NEU1;
Zanamivir	beta-galactosidase, lysosomal	[l] : h2o + ksi_deg40 --&gt; gal + ksi_deg41	Keratan sulfate degradation	NEU1;
Oseltamivir	beta-galactosidase, lysosomal	[l] : (2) h2o + ksii_core2_deg2 --&gt; (2) gal + ksii_core2_deg3	Keratan sulfate degradation	NEU1;
Zanamivir	beta-galactosidase, lysosomal	[l] : (2) h2o + ksii_core2_deg2 --&gt; (2) gal + ksii_core2_deg3	Keratan sulfate degradation	NEU1;
Oseltamivir	beta-galactosidase, lysosomal	[l] : h2o + ksii_core2_deg5 --&gt; gal + ksii_core2_deg6	Keratan sulfate degradation	NEU1;
Zanamivir	beta-galactosidase, lysosomal	[l] : h2o + ksii_core2_deg5 --&gt; gal + ksii_core2_deg6	Keratan sulfate degradation	NEU1;
Oseltamivir	beta-galactosidase, lysosomal	[l] : h2o + ksii_core2_deg8 --&gt; gal + ksii_core2_deg9	Keratan sulfate degradation	NEU1;
Zanamivir	beta-galactosidase, lysosomal	[l] : h2o + ksii_core2_deg8 --&gt; gal + ksii_core2_deg9	Keratan sulfate degradation	NEU1;
Oseltamivir	beta-galactosidase, lysosomal	[l] : f1a + h2o --&gt; core6 + gal	Keratan sulfate degradation	NEU1;
Zanamivir	beta-galactosidase, lysosomal	[l] : f1a + h2o --&gt; core6 + gal	Keratan sulfate degradation	NEU1;
Oseltamivir	beta-galactosidase, lysosomal	[l] : (2) h2o + l2n2m2mn --&gt; (2) gal + n2m2mn	N-Glycan Degradation	NEU1;
Zanamivir	beta-galactosidase, lysosomal	[l] : (2) h2o + l2n2m2mn --&gt; (2) gal + n2m2mn	N-Glycan Degradation	NEU1;
Oseltamivir	beta-galactosidase, lysosomal	[l] : (2) h2o + ksii_core4_deg2 --&gt; (2) gal + ksii_core4_deg3	Keratan sulfate degradation	NEU1;
Zanamivir	beta-galactosidase, lysosomal	[l] : (2) h2o + ksii_core4_deg2 --&gt; (2) gal + ksii_core4_deg3	Keratan sulfate degradation	NEU1;
Oseltamivir	beta-galactosidase, lysosomal	[l] : (2) h2o + ksi_deg5 --&gt; (2) gal + ksi_deg6	Keratan sulfate degradation	NEU1;
Zanamivir	beta-galactosidase, lysosomal	[l] : (2) h2o + ksi_deg5 --&gt; (2) gal + ksi_deg6	Keratan sulfate degradation	NEU1;
Oseltamivir	beta-galactosidase, lysosomal	[l] : h2o + ksi_deg8 --&gt; gal + ksi_deg9	Keratan sulfate degradation	NEU1;
Zanamivir	beta-galactosidase, lysosomal	[l] : h2o + ksi_deg8 --&gt; gal + ksi_deg9	Keratan sulfate degradation	NEU1;
Oseltamivir	beta-galactosidase, lysosomal	[l] : h2o + ksi_deg11 --&gt; gal + ksi_deg12	Keratan sulfate degradation	NEU1;
Zanamivir	beta-galactosidase, lysosomal	[l] : h2o + ksi_deg11 --&gt; gal + ksi_deg12	Keratan sulfate degradation	NEU1;
Oseltamivir	beta-galactosidase, lysosomal	[l] : h2o + ksi_deg14 --&gt; gal + ksi_deg15	Keratan sulfate degradation	NEU1;
Zanamivir	beta-galactosidase, lysosomal	[l] : h2o + ksi_deg14 --&gt; gal + ksi_deg15	Keratan sulfate degradation	NEU1;
Oseltamivir	beta-galactosidase, lysosomal	[l] : h2o + ksi_deg17 --&gt; gal + ksi_deg18	Keratan sulfate degradation	NEU1;
Zanamivir	beta-galactosidase, lysosomal	[l] : h2o + ksi_deg17 --&gt; gal + ksi_deg18	Keratan sulfate degradation	NEU1;
Oseltamivir	beta-galactosidase, lysosomal	[l] : h2o + ksi_deg20 --&gt; gal + ksi_deg21	Keratan sulfate degradation	NEU1;
Zanamivir	beta-galactosidase, lysosomal	[l] : h2o + ksi_deg20 --&gt; gal + ksi_deg21	Keratan sulfate degradation	NEU1;
Oseltamivir	beta-galactosidase, lysosomal	[l] : h2o + ksi_deg23 --&gt; gal + ksi_deg24	Keratan sulfate degradation	NEU1;
Zanamivir	beta-galactosidase, lysosomal	[l] : h2o + ksi_deg23 --&gt; gal + ksi_deg24	Keratan sulfate degradation	NEU1;
Oseltamivir	Beta-galactosidase	[l] : galgluside_hs + h2o --&gt; gal + gluside_hs	Sphingolipid Metabolism	NEU1;
Zanamivir	Beta-galactosidase	[l] : galgluside_hs + h2o --&gt; gal + gluside_hs	Sphingolipid Metabolism	NEU1;
Ribavirin	IMP dehydrogenase	[c] : h2o + imp + nad --&gt; h + nadh + xmp	Nucleotides	IMPDH1;
Pyrazinamide	b-ketoacyl synthetase (palmitate, n-C16:0)	[c] : accoa + (20) h + (7) malcoa + (14) nadph --&gt; (7) co2 + (8) coa + (6) h2o + hdca + (14) nadp	Fatty acid elongation	FASN;
Oseltamivir	b-galactosidase,lysosomal	[l] : h2o + lcts --&gt; gal + glc-D	Galactose metabolism	NEU1;
Zanamivir	b-galactosidase,lysosomal	[l] : h2o + lcts --&gt; gal + glc-D	Galactose metabolism	NEU1;
Itraconazole	cytochrome P450 lanosterol 14-alpha-demethylase	[r] : (2) h + lanost + (3) nadph + (3) o2 --&gt; 44mctr + for + (4) h2o + (3) nadp	Cholesterol Metabolism	CYP51A1;
Pyrazinamide	Malonyl-CoA-ACP transacylase	[c] : ACP + malcoa &lt;==&gt; coa + malACP	Fatty Acid Metabolism	FASN;
Ribavirin	nicotinate-nucleotide adenylyltransferase	[c] : atp + h + nicrnt --&gt; dnad + ppi	NAD Metabolism	ENPP1;
Ribavirin	5'-nucleotidase	[c] : h2o + nicrnt --&gt; nicrns + pi	NAD Metabolism	NT5C2;
Ribavirin	5'-nucleotidase (XMP)	[c] : h2o + xmp --&gt; pi + xtsn	Nucleotides	NT5C2;
Ribavirin	5'-nucleotidase (IMP)	[c] : h2o + imp --&gt; ins + pi	Purine Catabolism	NT5C2;
Ribavirin	5'-nucleotidase (dAMP)	[c] : damp + h2o --&gt; dad-2 + pi	Nucleotides	NT5C2;
Ribavirin	5'-nucleotidase (AMP)	[c] : amp + h2o --&gt; adn + pi	Nucleotides	NT5C2;
Ribavirin	5'-nucleotidase (dGMP)	[c] : dgmp + h2o --&gt; dgsn + pi	Nucleotides	NT5C2;
Ribavirin	5'-nucleotidase (GMP)	[c] : gmp + h2o --&gt; gsn + pi	Nucleotides	NT5C2;
Cefdinir	Peroxidase (multiple substrates)	[l] : h2o2 + meoh --&gt; fald + (2) h2o	Miscellaneous	MPO;
Cefazolin	prostaglandine E1 transport (ATP-dependent)	atp[c] + h2o[c] + prostge1[c] --&gt; adp[c] + h[c] + pi[c] + prostge1[e]	Transport, Extracellular	ABCC4;
Cefazolin	prostaglandine E2 transport (ATP-dependent)	atp[c] + h2o[c] + prostge2[c] --&gt; adp[c] + h[c] + pi[c] + prostge2[e]	Transport, Extracellular	ABCC4;
Oseltamivir	galactose-6-sulfate sulfatase, lysosomal	[l] : h2o + ksi_deg4 &lt;==&gt; h + ksi_deg5 + so4	Keratan sulfate degradation	NEU1;
Zanamivir	galactose-6-sulfate sulfatase, lysosomal	[l] : h2o + ksi_deg4 &lt;==&gt; h + ksi_deg5 + so4	Keratan sulfate degradation	NEU1;
Oseltamivir	galactose-6-sulfate sulfatase, lysosomal	[l] : h2o + ksii_core2_deg1 &lt;==&gt; h + ksii_core2_deg2 + so4	Keratan sulfate degradation	NEU1;
Zanamivir	galactose-6-sulfate sulfatase, lysosomal	[l] : h2o + ksii_core2_deg1 &lt;==&gt; h + ksii_core2_deg2 + so4	Keratan sulfate degradation	NEU1;
Oseltamivir	galactose-6-sulfate sulfatase, lysosomal	[l] : h2o + ksii_core4_deg1 &lt;==&gt; h + ksii_core4_deg2 + so4	Keratan sulfate degradation	NEU1;
Zanamivir	galactose-6-sulfate sulfatase, lysosomal	[l] : h2o + ksii_core4_deg1 &lt;==&gt; h + ksii_core4_deg2 + so4	Keratan sulfate degradation	NEU1;
Oseltamivir	N-acetylgalactosamine-6-sulfatase, lysosomal	[l] : cs_c + h2o &lt;==&gt; cs_c_deg1 + h + so4	Chondroitin sulfate degradation	NEU1;
Zanamivir	N-acetylgalactosamine-6-sulfatase, lysosomal	[l] : cs_c + h2o &lt;==&gt; cs_c_deg1 + h + so4	Chondroitin sulfate degradation	NEU1;
Oseltamivir	N-acetylgalactosamine-6-sulfatase, lysosomal	[l] : cs_c_deg3 + h2o &lt;==&gt; cs_c_deg4 + h + so4	Chondroitin sulfate degradation	NEU1;
Zanamivir	N-acetylgalactosamine-6-sulfatase, lysosomal	[l] : cs_c_deg3 + h2o &lt;==&gt; cs_c_deg4 + h + so4	Chondroitin sulfate degradation	NEU1;
Oseltamivir	N-acetylgalactosamine-6-sulfatase, lysosomal	[l] : cs_d + h2o &lt;==&gt; cs_d_deg1 + h + so4	Chondroitin sulfate degradation	NEU1;
Zanamivir	N-acetylgalactosamine-6-sulfatase, lysosomal	[l] : cs_d + h2o &lt;==&gt; cs_d_deg1 + h + so4	Chondroitin sulfate degradation	NEU1;
Oseltamivir	N-acetylgalactosamine-6-sulfatase, lysosomal	[l] : cs_d_deg4 + h2o &lt;==&gt; cs_d_deg5 + h + so4	Chondroitin sulfate degradation	NEU1;
Zanamivir	N-acetylgalactosamine-6-sulfatase, lysosomal	[l] : cs_d_deg4 + h2o &lt;==&gt; cs_d_deg5 + h + so4	Chondroitin sulfate degradation	NEU1;
Oseltamivir	N-acetylgalactosamine-6-sulfatase, lysosomal	[l] : cs_e_deg1 + h2o &lt;==&gt; cs_e_deg2 + h + so4	Chondroitin sulfate degradation	NEU1;
Zanamivir	N-acetylgalactosamine-6-sulfatase, lysosomal	[l] : cs_e_deg1 + h2o &lt;==&gt; cs_e_deg2 + h + so4	Chondroitin sulfate degradation	NEU1;
Oseltamivir	N-acetylgalactosamine-6-sulfatase, lysosomal	[l] : cs_e_deg5 + h2o &lt;==&gt; cs_e_deg6 + h + so4	Chondroitin sulfate degradation	NEU1;
Zanamivir	N-acetylgalactosamine-6-sulfatase, lysosomal	[l] : cs_e_deg5 + h2o &lt;==&gt; cs_e_deg6 + h + so4	Chondroitin sulfate degradation	NEU1;
Oseltamivir	sialidase, lysosomal	[l] : h2o + ksi_deg3 --&gt; acnam + ksi_deg4	Keratan sulfate degradation	NEU1;
Zanamivir	sialidase, lysosomal	[l] : h2o + ksi_deg3 --&gt; acnam + ksi_deg4	Keratan sulfate degradation	NEU1;
Oseltamivir	sialidase, lysosomal	[l] : h2o + ksii_core2 --&gt; acnam + ksii_core2_deg1	Keratan sulfate degradation	NEU1;
Zanamivir	sialidase, lysosomal	[l] : h2o + ksii_core2 --&gt; acnam + ksii_core2_deg1	Keratan sulfate degradation	NEU1;
Oseltamivir	sialidase, lysosomal	[l] : h2o + ksii_core4 --&gt; acnam + ksii_core4_deg1	Keratan sulfate degradation	NEU1;
Zanamivir	sialidase, lysosomal	[l] : h2o + ksii_core4 --&gt; acnam + ksii_core4_deg1	Keratan sulfate degradation	NEU1;
Oseltamivir	sialidase, lysosomal	[l] : (2) h2o + s2l2n2m2mn --&gt; (2) acnam + l2n2m2mn	N-Glycan Degradation	NEU1;
Zanamivir	sialidase, lysosomal	[l] : (2) h2o + s2l2n2m2mn --&gt; (2) acnam + l2n2m2mn	N-Glycan Degradation	NEU1;
Saquinavir	glucuronidated compound transport	atp[c] + h2o[c] + tststeroneglc[c] --&gt; adp[c] + h[c] + pi[c] + tststeroneglc[e]	Transport, Extracellular	ABCC1;
Ribavirin	UDPglucose pyrophosphohydrolase	[c] : h2o + udpg --&gt; g1p + (2) h + ump	Starch and Sucrose Metabolism	ENPP1;
Daunorubicin	glucuronidated compound transport	_5adtststeroneglc[c] + atp[c] + h2o[c] --&gt; 5adtststeroneglc[e] + adp[c] + h[c] + pi[c]	Transport, Extracellular	ABCC1;
Cladribine	Adenosine deaminase	[c] : adn + h + h2o --&gt; ins + nh4	Purine Catabolism	ADA;
Pentostatin	Adenosine deaminase	[c] : adn + h + h2o --&gt; ins + nh4	Purine Catabolism	ADA;
Fludarabine	Adenosine deaminase	[c] : adn + h + h2o --&gt; ins + nh4	Purine Catabolism	ADA;
Cladribine	Adenosine deaminase, extracellular	[e] : adn + h + h2o --&gt; ins + nh4	Nucleotides	ADA;
Pentostatin	Adenosine deaminase, extracellular	[e] : adn + h + h2o --&gt; ins + nh4	Nucleotides	ADA;
Fludarabine	Adenosine deaminase, extracellular	[e] : adn + h + h2o --&gt; ins + nh4	Nucleotides	ADA;
Azathioprine	adenylosuccinate lyase	[c] : dcamp --&gt; amp + fum	Nucleotides	ADSL;
Mercaptopurine	adenylosuccinate lyase	[c] : dcamp --&gt; amp + fum	Nucleotides	ADSL;
Azathioprine	adenylosuccinate lyase	[c] : 25aics --&gt; aicar + fum	IMP Biosynthesis	ADSL;
Mercaptopurine	adenylosuccinate lyase	[c] : 25aics --&gt; aicar + fum	IMP Biosynthesis	ADSL;
Azathioprine	adenylosuccinate synthase	[c] : asp-L + gtp + imp --&gt; dcamp + gdp + (2) h + pi	Nucleotides	ADSS;
Mercaptopurine	adenylosuccinate synthase	[c] : asp-L + gtp + imp --&gt; dcamp + gdp + (2) h + pi	Nucleotides	ADSS;
Daunorubicin	glucuronidated compound transport	ahandrostanglc[c] + atp[c] + h2o[c] --&gt; adp[c] + ahandrostanglc[e] + h[c] + pi[c]	Transport, Extracellular	ABCC1;
Masoprocol	Arachidonate 15-lipoxygenase	[c] : arachd + o2 --&gt; 15HPET	Eicosanoid Metabolism	ALOX15;
Masoprocol	Arachidonate 5-lipoxygenase	[c] : arachd + o2 --&gt; 5HPET	Eicosanoid Metabolism	ALOX5;
Leflunomide	Arachidonate 5-lipoxygenase	[c] : arachd + o2 --&gt; 5HPET	Eicosanoid Metabolism	ALOX5;
Masoprocol	Arachidonate 5-lipoxygenase	[c] : 5HPET --&gt; h2o + leuktrA4	Eicosanoid Metabolism	ALOX5;
Leflunomide	Arachidonate 5-lipoxygenase	[c] : 5HPET --&gt; h2o + leuktrA4	Eicosanoid Metabolism	ALOX5;
Azathioprine	Adenosine monophosphate deaminase	[c] : amp + h + h2o --&gt; imp + nh4	Nucleotides	AMPD1;AMPD2;AMPD3;
Mercaptopurine	Adenosine monophosphate deaminase	[c] : amp + h + h2o --&gt; imp + nh4	Nucleotides	AMPD1;AMPD2;AMPD3;
Daunorubicin	glucuronidated compound transport	andrstrnglc[c] + atp[c] + h2o[c] --&gt; adp[c] + andrstrnglc[e] + h[c] + pi[c]	Transport, Extracellular	ABCC1;
Daunorubicin	bilirubin beta-diglucuronide transport MDR	atp[c] + bildglcur[c] + h2o[c] &lt;==&gt; adp[c] + bildglcur[e] + h[c] + pi[c]	Transport, Extracellular	ABCC1;
Daunorubicin	bilirubin monoglucuronide transport MDR	atp[c] + bilglcur[c] + h2o[c] &lt;==&gt; adp[c] + bilglcur[e] + h[c] + pi[c]	Transport, Extracellular	ABCC1;
Cladribine	Deoxyadenosine deaminase	[c] : dad-2 + h + h2o --&gt; din + nh4	Nucleotides	ADA;
Pentostatin	Deoxyadenosine deaminase	[c] : dad-2 + h + h2o --&gt; din + nh4	Nucleotides	ADA;
Fludarabine	Deoxyadenosine deaminase	[c] : dad-2 + h + h2o --&gt; din + nh4	Nucleotides	ADA;
Cladribine	Deoxyadenosine deaminase, extracellular	[e] : dad-2 + h + h2o --&gt; din + nh4	Nucleotides	ADA;
Pentostatin	Deoxyadenosine deaminase, extracellular	[e] : dad-2 + h + h2o --&gt; din + nh4	Nucleotides	ADA;
Fludarabine	Deoxyadenosine deaminase, extracellular	[e] : dad-2 + h + h2o --&gt; din + nh4	Nucleotides	ADA;
Methotrexate	dihydrofolate reductase	[c] : dhf + h + nadph &lt;==&gt; nadp + thf	Folate Metabolism	DHFR;
Pemetrexed	dihydrofolate reductase	[c] : dhf + h + nadph &lt;==&gt; nadp + thf	Folate Metabolism	DHFR;
Leflunomide	dihydoorotic acid dehydrogenase (quinone10)	dhor-S[c] + q10[m] --&gt; orot[c] + q10h2[m]	Pyrimidine Biosynthesis	DHODH;
Ifosfamide	DNA (cytosine-5-)-methyltransferase, nucleus	[n] : dna + seasmet --&gt; dna5mtc + h + seahcys	Selenoamino acid metabolism	DNMT1;
Ifosfamide	DNA (cytosine-5-)-methyltransferase, nucleus	[n] : amet + dna --&gt; ahcys + dna5mtc + h	Methionine Metabolism	DNMT1;
Fluorouracil	dihydrouracil dehydrogenase (NADP)	[c] : 56dura + nadp &lt;==&gt; h + nadph + ura	Pyrimidine Catabolism	DPYD;
Capecitabine	dihydrouracil dehydrogenase (NADP)	[c] : 56dura + nadp &lt;==&gt; h + nadph + ura	Pyrimidine Catabolism	DPYD;
Fluorouracil	dihydrothymin dehydrogenase (NADP)	[c] : 56dthm + nadp &lt;==&gt; h + nadph + thym	Pyrimidine Catabolism	DPYD;
Capecitabine	dihydrothymin dehydrogenase (NADP)	[c] : 56dthm + nadp &lt;==&gt; h + nadph + thym	Pyrimidine Catabolism	DPYD;
Cladribine	deoxyuridine phosphorylase	[c] : duri + pi &lt;==&gt; 2dr1p + ura	Nucleotides	NP;
Daunorubicin	glucuronidated compound transport	atp[c] + estriolglc[c] + h2o[c] --&gt; adp[c] + estriolglc[e] + h[c] + pi[c]	Transport, Extracellular	ABCC1;
Methotrexate	folate reductase	[c] : fol + nadph --&gt; dhf + nadp	Folate Metabolism	DHFR;
Pemetrexed	folate reductase	[c] : fol + nadph --&gt; dhf + nadp	Folate Metabolism	DHFR;
Pemetrexed	phosphoribosylglycinamide formyltransferase	[c] : 10fthf + gar &lt;==&gt; fgam + h + thf	IMP Biosynthesis	GART;
Thioguanine	glutamine phosphoribosyldiphosphate amidotransferase	[c] : gln-L + h2o + prpp --&gt; glu-L + ppi + pram	IMP Biosynthesis	PPAT;
Azathioprine	glutamine phosphoribosyldiphosphate amidotransferase	[c] : gln-L + h2o + prpp --&gt; glu-L + ppi + pram	IMP Biosynthesis	PPAT;
Mercaptopurine	glutamine phosphoribosyldiphosphate amidotransferase	[c] : gln-L + h2o + prpp --&gt; glu-L + ppi + pram	IMP Biosynthesis	PPAT;
Azathioprine	GMP reductase	[c] : gmp + (2) h + nadph --&gt; imp + nadp + nh4	Nucleotides	GMPR;GMPR2;
Mercaptopurine	GMP reductase	[c] : gmp + (2) h + nadph --&gt; imp + nadp + nh4	Nucleotides	GMPR;GMPR2;
Azathioprine	GMP synthase	[c] : atp + gln-L + h2o + xmp --&gt; amp + glu-L + gmp + (2) h + ppi	Nucleotides	GMPS;
Mercaptopurine	GMP synthase	[c] : atp + gln-L + h2o + xmp --&gt; amp + glu-L + gmp + (2) h + ppi	Nucleotides	GMPS;
Carmustine	glutathione oxidoreductase	[c] : gthox + h + nadph --&gt; (2) gthrd + nadp	Glutamate metabolism	GSR;
Carmustine	glutathione oxidoreductase	[m] : gthox + h + nadph --&gt; (2) gthrd + nadp	Glutamate metabolism	GSR;
Thioguanine	guanine phosphoribosyltransferase	[c] : gua + prpp --&gt; gmp + ppi	Salvage Pathway	HPRT1;
Azathioprine	guanine phosphoribosyltransferase	[c] : gua + prpp --&gt; gmp + ppi	Salvage Pathway	HPRT1;
Mercaptopurine	guanine phosphoribosyltransferase	[c] : gua + prpp --&gt; gmp + ppi	Salvage Pathway	HPRT1;
Thioguanine	hypoxanthine phosphoribosyltransferase (Hypoxanthine)	[c] : hxan + prpp --&gt; imp + ppi	Salvage Pathway	HPRT1;
Azathioprine	hypoxanthine phosphoribosyltransferase (Hypoxanthine)	[c] : hxan + prpp --&gt; imp + ppi	Salvage Pathway	HPRT1;
Mercaptopurine	hypoxanthine phosphoribosyltransferase (Hypoxanthine)	[c] : hxan + prpp --&gt; imp + ppi	Salvage Pathway	HPRT1;
Thioguanine	IMP dehydrogenase	[c] : h2o + imp + nad --&gt; h + nadh + xmp	Nucleotides	IMPDH1;
Mycophenolate mofetil	IMP dehydrogenase	[c] : h2o + imp + nad --&gt; h + nadh + xmp	Nucleotides	IMPDH1;IMPDH2;
Azathioprine	IMP dehydrogenase	[c] : h2o + imp + nad --&gt; h + nadh + xmp	Nucleotides	IMPDH1;IMPDH2;
Mycophenolic acid	IMP dehydrogenase	[c] : h2o + imp + nad --&gt; h + nadh + xmp	Nucleotides	IMPDH1;IMPDH2;
Mercaptopurine	IMP dehydrogenase	[c] : h2o + imp + nad --&gt; h + nadh + xmp	Nucleotides	IMPDH1;IMPDH2;
Cladribine	nucleotide phosphatase	[c] : h + nac + r1p --&gt; nicrns + pi	NAD Metabolism	NP;
Mitotane	Steroid 11-beta-hydroxylase	[m] : 11docrtstrn + h + nadph + o2 --&gt; crtstrn + h2o + nadp	Steroid Metabolism	CYP11B1;
Mitotane	Steroid 11-beta-hydroxylase	[m] : 11docrtsl + h + nadph + o2 --&gt; crtsl + h2o + nadp	Steroid Metabolism	CYP11B1;
Aminoglutethimide	aromatase	[r] : andrstndn + nadph + (2) o2 --&gt; estrone + for + (2) h2o + nadp	Steroid Metabolism	CYP19A1;
Exemestane	aromatase	[r] : andrstndn + nadph + (2) o2 --&gt; estrone + for + (2) h2o + nadp	Steroid Metabolism	CYP19A1;
Letrozole	aromatase	[r] : andrstndn + nadph + (2) o2 --&gt; estrone + for + (2) h2o + nadp	Steroid Metabolism	CYP19A1;
Anastrozole	aromatase	[r] : andrstndn + nadph + (2) o2 --&gt; estrone + for + (2) h2o + nadp	Steroid Metabolism	CYP19A1;
Aminoglutethimide	aromatase	[r] : nadph + (2) o2 + tststerone --&gt; estradiol + for + (2) h2o + nadp	Steroid Metabolism	CYP19A1;
Exemestane	aromatase	[r] : nadph + (2) o2 + tststerone --&gt; estradiol + for + (2) h2o + nadp	Steroid Metabolism	CYP19A1;
Letrozole	aromatase	[r] : nadph + (2) o2 + tststerone --&gt; estradiol + for + (2) h2o + nadp	Steroid Metabolism	CYP19A1;
Anastrozole	aromatase	[r] : nadph + (2) o2 + tststerone --&gt; estradiol + for + (2) h2o + nadp	Steroid Metabolism	CYP19A1;
Anagrelide	3',5'-cyclic-nucleotide phosphodiesterase	[c] : camp + h2o --&gt; amp + h	Nucleotides	PDE3A;
Anagrelide	3',5'-cyclic-nucleotide phosphodiesterase	[c] : 35cgmp + h2o --&gt; gmp + h	Nucleotides	PDE3A;
Lenalidomide	Prostaglandin G/H synthase	[c] : arachd + h + nadph + (2) o2 --&gt; h2o + nadp + prostgh2	Eicosanoid Metabolism	PTGS2;
Celecoxib	Prostaglandin G/H synthase	[c] : arachd + h + nadph + (2) o2 --&gt; h2o + nadp + prostgh2	Eicosanoid Metabolism	PTGS2;
Thalidomide	Prostaglandin G/H synthase	[c] : arachd + h + nadph + (2) o2 --&gt; h2o + nadp + prostgh2	Eicosanoid Metabolism	PTGS2;
Lenalidomide	Prostaglandin G/H synthase	[r] : arachd + h + nadph + (2) o2 --&gt; h2o + nadp + prostgh2	Eicosanoid Metabolism	PTGS2;
Celecoxib	Prostaglandin G/H synthase	[r] : arachd + h + nadph + (2) o2 --&gt; h2o + nadp + prostgh2	Eicosanoid Metabolism	PTGS2;
Thalidomide	Prostaglandin G/H synthase	[r] : arachd + h + nadph + (2) o2 --&gt; h2o + nadp + prostgh2	Eicosanoid Metabolism	PTGS2;
Cladribine	purine-nucleoside phosphorylase	[c] : pi + rnam &lt;==&gt; h + ncam + r1p	NAD Metabolism	NP;
Aminolevulinic acid	porphobilinogen synthase	[c] : (2) 5aop --&gt; h + (2) h2o + ppbng	Heme Biosynthesis	ALAD;
Pemetrexed	phosphoribosylglycinamide synthase	[c] : atp + gly + pram &lt;==&gt; adp + gar + h + pi	IMP Biosynthesis	GART;
Pemetrexed	phosphoribosylaminoimidazole synthase	[c] : atp + fpram --&gt; adp + air + (2) h + pi	IMP Biosynthesis	GART;
Cladribine	purine-nucleoside phosphorylase (Adenosine)	[c] : adn + pi &lt;==&gt; ade + r1p	Nucleotides	NP;
Cladribine	purine-nucleoside phosphorylase (Deoxyadenosine)	[c] : dad-2 + pi &lt;==&gt; 2dr1p + ade	Purine Catabolism	NP;
Cladribine	purine-nucleoside phosphorylase (Guanosine)	[c] : gsn + pi &lt;==&gt; gua + r1p	Purine Catabolism	NP;
Cladribine	purine-nucleoside phosphorylase (Deoxyguanosine)	[c] : dgsn + pi &lt;==&gt; 2dr1p + gua	Purine Catabolism	NP;
Cladribine	purine-nucleoside phosphorylase (Inosine)	[c] : ins + pi &lt;==&gt; hxan + r1p	Purine Catabolism	NP;
Cladribine	purine-nucleoside phosphorylase (Deoxyinosine)	[c] : din + pi &lt;==&gt; 2dr1p + hxan	Purine Catabolism	NP;
Cladribine	purine-nucleoside phosphorylase (Xanthosine)	[c] : pi + xtsn &lt;==&gt; r1p + xan	Nucleotides	NP;
Gemcitabine	ribonucleoside-diphosphate reductase (ADP)	[c] : adp + trdrd --&gt; dadp + h2o + trdox	Nucleotides	RRM1;
Clofarabine	ribonucleoside-diphosphate reductase (ADP)	[c] : adp + trdrd --&gt; dadp + h2o + trdox	Nucleotides	RRM1;
Hydroxyurea	ribonucleoside-diphosphate reductase (ADP)	[c] : adp + trdrd --&gt; dadp + h2o + trdox	Nucleotides	RRM1;
Fludarabine	ribonucleoside-diphosphate reductase (ADP)	[c] : adp + trdrd --&gt; dadp + h2o + trdox	Nucleotides	RRM1;
Gemcitabine	ribonucleoside-diphosphate reductase (GDP)	[c] : gdp + trdrd --&gt; dgdp + h2o + trdox	Nucleotides	RRM1;
Clofarabine	ribonucleoside-diphosphate reductase (GDP)	[c] : gdp + trdrd --&gt; dgdp + h2o + trdox	Nucleotides	RRM1;
Hydroxyurea	ribonucleoside-diphosphate reductase (GDP)	[c] : gdp + trdrd --&gt; dgdp + h2o + trdox	Nucleotides	RRM1;
Fludarabine	ribonucleoside-diphosphate reductase (GDP)	[c] : gdp + trdrd --&gt; dgdp + h2o + trdox	Nucleotides	RRM1;
Gemcitabine	ribonucleoside-diphosphate reductase (CDP)	[c] : cdp + trdrd --&gt; dcdp + h2o + trdox	Nucleotides	RRM1;
Clofarabine	ribonucleoside-diphosphate reductase (CDP)	[c] : cdp + trdrd --&gt; dcdp + h2o + trdox	Nucleotides	RRM1;
Hydroxyurea	ribonucleoside-diphosphate reductase (CDP)	[c] : cdp + trdrd --&gt; dcdp + h2o + trdox	Nucleotides	RRM1;
Fludarabine	ribonucleoside-diphosphate reductase (CDP)	[c] : cdp + trdrd --&gt; dcdp + h2o + trdox	Nucleotides	RRM1;
Gemcitabine	ribonucleoside-diphosphate reductase (UDP)	[c] : trdrd + udp --&gt; dudp + h2o + trdox	Nucleotides	RRM1;
Clofarabine	ribonucleoside-diphosphate reductase (UDP)	[c] : trdrd + udp --&gt; dudp + h2o + trdox	Nucleotides	RRM1;
Hydroxyurea	ribonucleoside-diphosphate reductase (UDP)	[c] : trdrd + udp --&gt; dudp + h2o + trdox	Nucleotides	RRM1;
Fludarabine	ribonucleoside-diphosphate reductase (UDP)	[c] : trdrd + udp --&gt; dudp + h2o + trdox	Nucleotides	RRM1;
Tamoxifen	thymidine phosphorylase	[c] : pi + thymd &lt;==&gt; 2dr1p + thym	Pyrimidine Catabolism	ECGF1;
Raltitrexed	thymidylate synthase	[c] : dump + mlthf --&gt; dhf + dtmp	Nucleotides	TYMS;
Gemcitabine	thymidylate synthase	[c] : dump + mlthf --&gt; dhf + dtmp	Nucleotides	TYMS;
Fluorouracil	thymidylate synthase	[c] : dump + mlthf --&gt; dhf + dtmp	Nucleotides	TYMS;
Pemetrexed	thymidylate synthase	[c] : dump + mlthf --&gt; dhf + dtmp	Nucleotides	TYMS;
Capecitabine	thymidylate synthase	[c] : dump + mlthf --&gt; dhf + dtmp	Nucleotides	TYMS;
Daunorubicin	glucuronidated compound transport	atp[c] + h2o[c] + tststeroneglc[c] --&gt; adp[c] + h[c] + pi[c] + tststeroneglc[e]	Transport, Extracellular	ABCC1;
Probenecid	glucuronidated compound transport	_5adtststeroneglc[c] + atp[c] + h2o[c] --&gt; 5adtststeroneglc[e] + adp[c] + h[c] + pi[c]	Transport, Extracellular	ABCC1;
Sulfinpyrazone	glucuronidated compound transport	_5adtststeroneglc[c] + atp[c] + h2o[c] --&gt; 5adtststeroneglc[e] + adp[c] + h[c] + pi[c]	Transport, Extracellular	ABCC1;
N-Acetyl-D-glucosamine	N-acetylglucosamine 2-epimerase	[c] : acgam &lt;==&gt; acmana	Aminosugar Metabolism	RENBP;
N-Acetyl-D-glucosamine	N-acetylglucosamine kinase	[c] : acgam + atp --&gt; acgam6p + adp + h	Aminosugar Metabolism	NAGK;
Gallamine Triethiodide	Acetylcholinesterase	[e] : ach + h2o --&gt; ac + chol + h	Glycerophospholipid Metabolism	ACHE;
Tubocurarine	Acetylcholinesterase	[e] : ach + h2o --&gt; ac + chol + h	Glycerophospholipid Metabolism	ACHE;
Probenecid	glucuronidated compound transport	ahandrostanglc[c] + atp[c] + h2o[c] --&gt; adp[c] + ahandrostanglc[e] + h[c] + pi[c]	Transport, Extracellular	ABCC1;
Sulfinpyrazone	glucuronidated compound transport	ahandrostanglc[c] + atp[c] + h2o[c] --&gt; adp[c] + ahandrostanglc[e] + h[c] + pi[c]	Transport, Extracellular	ABCC1;
Meclofenamic acid	Arachidonate 5-lipoxygenase	[c] : arachd + o2 --&gt; 5HPET	Eicosanoid Metabolism	ALOX5;
Meclofenamic acid	Arachidonate 5-lipoxygenase	[c] : 5HPET --&gt; h2o + leuktrA4	Eicosanoid Metabolism	ALOX5;
Sulindac	Aldose reductase	[c] : h2o + mthgxl + nadp --&gt; (2) h + nadph + pyr	Glycine, Serine, and Threonine Metabolism	AKR1B1;
Sulindac	aldose reductase (methylglyoxal)	[c] : h + mthgxl + nadph --&gt; acetol + nadp	Pyruvate Metabolism	AKR1B1;
Sulindac	aldose reductase (acetol)	[c] : acetol + h + nadph --&gt; 12ppd-S + nadp	Pyruvate Metabolism	AKR1B1;
N-Acetyl-D-glucosamine	N-acetyl-D-mannosamine kinase	[c] : acmana + atp --&gt; acmanap + adp + h	Aminosugar Metabolism	NAGK;
Probenecid	glucuronidated compound transport	andrstrnglc[c] + atp[c] + h2o[c] --&gt; adp[c] + andrstrnglc[e] + h[c] + pi[c]	Transport, Extracellular	ABCC1;
Sulfinpyrazone	glucuronidated compound transport	andrstrnglc[c] + atp[c] + h2o[c] --&gt; adp[c] + andrstrnglc[e] + h[c] + pi[c]	Transport, Extracellular	ABCC1;
Sulindac	arabinose reductase	[c] : arab-L + h + nadph --&gt; abt + nadp	Pentose and Glucuronate Interconversions	AKR1B1;
Clodronate	ADP/ATP transporter, mitochondrial	adp[c] + atp[m] --&gt; adp[m] + atp[c]	Transport, Mitochondrial	SLC25A4;SLC25A5;SLC25A6;
Probenecid	bilirubin beta-diglucuronide transport MDR	atp[c] + bildglcur[c] + h2o[c] &lt;==&gt; adp[c] + bildglcur[e] + h[c] + pi[c]	Transport, Extracellular	ABCC1;
Sulfinpyrazone	bilirubin beta-diglucuronide transport MDR	atp[c] + bildglcur[c] + h2o[c] &lt;==&gt; adp[c] + bildglcur[e] + h[c] + pi[c]	Transport, Extracellular	ABCC1;
Probenecid	bilirubin monoglucuronide transport MDR	atp[c] + bilglcur[c] + h2o[c] &lt;==&gt; adp[c] + bilglcur[e] + h[c] + pi[c]	Transport, Extracellular	ABCC1;
Sulfinpyrazone	bilirubin monoglucuronide transport MDR	atp[c] + bilglcur[c] + h2o[c] &lt;==&gt; adp[c] + bilglcur[e] + h[c] + pi[c]	Transport, Extracellular	ABCC1;
Pamidronate	dimethylallyltranstransferase	[x] : dmpp + ipdp --&gt; grdp + ppi	Cholesterol Metabolism	FDPS;
Zoledronate	dimethylallyltranstransferase	[x] : dmpp + ipdp --&gt; grdp + ppi	Cholesterol Metabolism	FDPS;
Alendronate	dimethylallyltranstransferase	[x] : dmpp + ipdp --&gt; grdp + ppi	Cholesterol Metabolism	FDPS;
Ibandronate	dimethylallyltranstransferase	[x] : dmpp + ipdp --&gt; grdp + ppi	Cholesterol Metabolism	FDPS;
Risedronate	dimethylallyltranstransferase	[x] : dmpp + ipdp --&gt; grdp + ppi	Cholesterol Metabolism	FDPS;
Probenecid	glucuronidated compound transport	atp[c] + estriolglc[c] + h2o[c] --&gt; adp[c] + estriolglc[e] + h[c] + pi[c]	Transport, Extracellular	ABCC1;
Sulfinpyrazone	glucuronidated compound transport	atp[c] + estriolglc[c] + h2o[c] --&gt; adp[c] + estriolglc[e] + h[c] + pi[c]	Transport, Extracellular	ABCC1;
N-Acetyl-D-glucosamine	beta-N-acetylglucosaminylglycopeptide beta-1,4-galactosyltransferase, Golgi	[g] : ksi_pre14 + udpgal --&gt; h + ksi_pre15 + udp	Keratan sulfate biosynthesis	B4GALT1;B4GALT2;B4GALT3;
N-Acetyl-D-glucosamine	beta-N-acetylglucosaminylglycopeptide beta-1,4-galactosyltransferase, Golgi	[g] : ksi_pre17 + udpgal --&gt; h + ksi_pre18 + udp	Keratan sulfate biosynthesis	B4GALT1;B4GALT2;B4GALT3;
N-Acetyl-D-glucosamine	beta-N-acetylglucosaminylglycopeptide beta-1,4-galactosyltransferase, Golgi	[g] : ksi_pre20 + udpgal --&gt; h + ksi_pre21 + udp	Keratan sulfate biosynthesis	B4GALT1;B4GALT2;B4GALT3;
N-Acetyl-D-glucosamine	beta-N-acetylglucosaminylglycopeptide beta-1,4-galactosyltransferase, Golgi	[g] : ksi_pre23 + udpgal --&gt; h + ksi_pre24 + udp	Keratan sulfate biosynthesis	B4GALT1;B4GALT2;B4GALT3;
N-Acetyl-D-glucosamine	beta-N-acetylglucosaminylglycopeptide beta-1,4-galactosyltransferase, Golgi	[g] : ksi_pre26 + udpgal --&gt; h + ksi_pre27 + udp	Keratan sulfate biosynthesis	B4GALT1;B4GALT2;B4GALT3;
N-Acetyl-D-glucosamine	beta-N-acetylglucosaminylglycopeptide beta-1,4-galactosyltransferase, Golgi	[g] : ksi_pre29 + udpgal --&gt; h + ksi_pre30 + udp	Keratan sulfate biosynthesis	B4GALT1;B4GALT2;B4GALT3;
N-Acetyl-D-glucosamine	beta-N-acetylglucosaminylglycopeptide beta-1,4-galactosyltransferase, Golgi	[g] : ksi_pre32 + udpgal --&gt; h + ksi_pre33 + udp	Keratan sulfate biosynthesis	B4GALT1;B4GALT2;B4GALT3;
N-Acetyl-D-glucosamine	beta-N-acetylglucosaminylglycopeptide beta-1,4-galactosyltransferase, Golgi	[g] : ksi_pre35 + udpgal --&gt; h + ksi_pre36 + udp	Keratan sulfate biosynthesis	B4GALT1;B4GALT2;B4GALT3;
N-Acetyl-D-glucosamine	beta-N-acetylglucosaminylglycopeptide beta-1,4-galactosyltransferase, Golgi	[g] : core4 + (2) udpgal --&gt; (2) h + ksii_core4_pre1 + (2) udp	Keratan sulfate biosynthesis	B4GALT1;B4GALT2;B4GALT3;
N-Acetyl-D-glucosamine	beta-N-acetylglucosaminylglycopeptide beta-1,4-galactosyltransferase, Golgi	[g] : ksii_core4_pre3 + udpgal --&gt; h + ksii_core4_pre4 + udp	Keratan sulfate biosynthesis	B4GALT1;B4GALT2;B4GALT3;
N-Acetyl-D-glucosamine	beta-N-acetylglucosaminylglycopeptide beta-1,4-galactosyltransferase, Golgi	[g] : ksii_core4_pre6 + udpgal --&gt; h + ksii_core4_pre7 + udp	Keratan sulfate biosynthesis	B4GALT1;B4GALT2;B4GALT3;
N-Acetyl-D-glucosamine	beta-N-acetylglucosaminylglycopeptide beta-1,4-galactosyltransferase, Golgi	[g] : ksii_core4_pre9 + udpgal --&gt; h + ksii_core4_pre10 + udp	Keratan sulfate biosynthesis	B4GALT1;B4GALT2;B4GALT3;
N-Acetyl-D-glucosamine	beta-N-acetylglucosaminylglycopeptide beta-1,4-galactosyltransferase, Golgi	[g] : ksii_core2_pre1 + udpgal --&gt; h + ksii_core2_pre2 + udp	Keratan sulfate biosynthesis	B4GALT1;B4GALT2;B4GALT3;
N-Acetyl-D-glucosamine	beta-N-acetylglucosaminylglycopeptide beta-1,4-galactosyltransferase, Golgi	[g] : ksii_core2_pre3 + udpgal --&gt; h + ksii_core2_pre4 + udp	Keratan sulfate biosynthesis	B4GALT1;B4GALT2;B4GALT3;
N-Acetyl-D-glucosamine	beta-N-acetylglucosaminylglycopeptide beta-1,4-galactosyltransferase, Golgi	[g] : ksii_core2_pre6 + udpgal --&gt; h + ksii_core2_pre7 + udp	Keratan sulfate biosynthesis	B4GALT1;B4GALT2;B4GALT3;
N-Acetyl-D-glucosamine	beta-N-acetylglucosaminylglycopeptide beta-1,4-galactosyltransferase, Golgi	[g] : ksii_core2_pre9 + udpgal --&gt; h + ksii_core2_pre10 + udp	Keratan sulfate biosynthesis	B4GALT1;B4GALT2;B4GALT3;
N-Acetyl-D-glucosamine	beta-N-acetylglucosaminylglycopeptide beta-1,4-galactosyltransferase, Golgi	[g] : ksi_pre2 + udpgal --&gt; h + ksi_pre3 + udp	Keratan sulfate biosynthesis	B4GALT1;B4GALT2;B4GALT3;
N-Acetyl-D-glucosamine	beta-N-acetylglucosaminylglycopeptide beta-1,4-galactosyltransferase, Golgi	[g] : ksi_pre5 + udpgal --&gt; h + ksi_pre6 + udp	Keratan sulfate biosynthesis	B4GALT1;B4GALT2;B4GALT3;
N-Acetyl-D-glucosamine	beta-N-acetylglucosaminylglycopeptide beta-1,4-galactosyltransferase, Golgi	[g] : ksi_pre8 + udpgal --&gt; h + ksi_pre9 + udp	Keratan sulfate biosynthesis	B4GALT1;B4GALT2;B4GALT3;
N-Acetyl-D-glucosamine	beta-N-acetylglucosaminylglycopeptide beta-1,4-galactosyltransferase, Golgi	[g] : ksi_pre11 + udpgal --&gt; h + ksi_pre12 + udp	Keratan sulfate biosynthesis	B4GALT1;B4GALT2;B4GALT3;
N-Acetyl-D-glucosamine	beta-N-acetylglucosaminylglycopeptide beta-1,4-galactosyltransferase	[g] : fn2m2masn + (2) udpgal --&gt; (2) h + l2fn2m2masn + (2) udp	N-Glycan Biosynthesis	B4GALT1;B4GALT2;B4GALT3;
Sulindac	D-Galactose:NADP+ 1-oxidoreductase	[c] : gal + h + nadph &lt;==&gt; galt + nadp	Galactose metabolism	AKR1B1;
N-Acetyl-D-glucosamine	alpha-N-acetylglucosaminidase, lysosomal	[l] : h2o + hs_deg3 --&gt; acgam + hs_deg4	Heparan sulfate degradation	NAGLU;
N-Acetyl-D-glucosamine	alpha-N-acetylglucosaminidase, lysosomal	[l] : h2o + hs_deg8 --&gt; acgam + hs_deg9	Heparan sulfate degradation	NAGLU;
N-Acetyl-D-glucosamine	alpha-N-acetylglucosaminidase, lysosomal	[l] : h2o + hs_deg14 --&gt; acgam + hs_deg15	Heparan sulfate degradation	NAGLU;
N-Acetyl-D-glucosamine	alpha-N-acetylglucosaminidase, lysosomal	[l] : h2o + hs_deg20 --&gt; acgam + hs_deg21	Heparan sulfate degradation	NAGLU;
N-Acetyl-D-glucosamine	alpha-N-acetylglucosaminidase, lysosomal	[l] : h2o + hs_deg24 --&gt; acgam + hs_deg25	Heparan sulfate degradation	NAGLU;
Pamidronate	geranyltranstransferase	[x] : grdp + ipdp --&gt; frdp + ppi	Cholesterol Metabolism	FDPS;
Zoledronate	geranyltranstransferase	[x] : grdp + ipdp --&gt; frdp + ppi	Cholesterol Metabolism	FDPS;
Alendronate	geranyltranstransferase	[x] : grdp + ipdp --&gt; frdp + ppi	Cholesterol Metabolism	FDPS;
Ibandronate	geranyltranstransferase	[x] : grdp + ipdp --&gt; frdp + ppi	Cholesterol Metabolism	FDPS;
Risedronate	geranyltranstransferase	[x] : grdp + ipdp --&gt; frdp + ppi	Cholesterol Metabolism	FDPS;
Sulindac	D-Lactaldehyde:NADP+ 1-oxidoreductase	[c] : h + mthgxl + nadph --&gt; lald-D + nadp	Pyruvate Metabolism	AKR1B1;
Sulindac	3',5'-cyclic-nucleotide phosphodiesterase	[c] : camp + h2o --&gt; amp + h	Nucleotides	PDE2A;
Sulindac	3',5'-cyclic-nucleotide phosphodiesterase	[c] : 35cgmp + h2o --&gt; gmp + h	Nucleotides	PDE2A;
Phenylbutazone	Prostaglandin I2 synthase	[r] : prostgh2 &lt;==&gt; prostgi2	Eicosanoid Metabolism	PTGIS;
Nabumetone	Prostaglandin G/H synthase	[c] : arachd + h + nadph + (2) o2 --&gt; h2o + nadp + prostgh2	Eicosanoid Metabolism	PTGS1;PTGS2;
Ketorolac	Prostaglandin G/H synthase	[c] : arachd + h + nadph + (2) o2 --&gt; h2o + nadp + prostgh2	Eicosanoid Metabolism	PTGS1;PTGS2;
Tenoxicam	Prostaglandin G/H synthase	[c] : arachd + h + nadph + (2) o2 --&gt; h2o + nadp + prostgh2	Eicosanoid Metabolism	PTGS1;PTGS2;
Tolmetin	Prostaglandin G/H synthase	[c] : arachd + h + nadph + (2) o2 --&gt; h2o + nadp + prostgh2	Eicosanoid Metabolism	PTGS1;PTGS2;
Piroxicam	Prostaglandin G/H synthase	[c] : arachd + h + nadph + (2) o2 --&gt; h2o + nadp + prostgh2	Eicosanoid Metabolism	PTGS1;
Fenoprofen	Prostaglandin G/H synthase	[c] : arachd + h + nadph + (2) o2 --&gt; h2o + nadp + prostgh2	Eicosanoid Metabolism	PTGS1;PTGS2;
Sulindac	Prostaglandin G/H synthase	[c] : arachd + h + nadph + (2) o2 --&gt; h2o + nadp + prostgh2	Eicosanoid Metabolism	PTGS1;PTGS2;
Flurbiprofen	Prostaglandin G/H synthase	[c] : arachd + h + nadph + (2) o2 --&gt; h2o + nadp + prostgh2	Eicosanoid Metabolism	PTGS1;PTGS2;
Etodolac	Prostaglandin G/H synthase	[c] : arachd + h + nadph + (2) o2 --&gt; h2o + nadp + prostgh2	Eicosanoid Metabolism	PTGS1;PTGS2;
Mefenamic acid	Prostaglandin G/H synthase	[c] : arachd + h + nadph + (2) o2 --&gt; h2o + nadp + prostgh2	Eicosanoid Metabolism	PTGS1;PTGS2;
Phenylbutazone	Prostaglandin G/H synthase	[c] : arachd + h + nadph + (2) o2 --&gt; h2o + nadp + prostgh2	Eicosanoid Metabolism	PTGS2;
Meloxicam	Prostaglandin G/H synthase	[c] : arachd + h + nadph + (2) o2 --&gt; h2o + nadp + prostgh2	Eicosanoid Metabolism	PTGS2;
Suprofen	Prostaglandin G/H synthase	[c] : arachd + h + nadph + (2) o2 --&gt; h2o + nadp + prostgh2	Eicosanoid Metabolism	PTGS1;PTGS2;
Meclofenamic acid	Prostaglandin G/H synthase	[c] : arachd + h + nadph + (2) o2 --&gt; h2o + nadp + prostgh2	Eicosanoid Metabolism	PTGS1;PTGS2;
Oxaprozin	Prostaglandin G/H synthase	[c] : arachd + h + nadph + (2) o2 --&gt; h2o + nadp + prostgh2	Eicosanoid Metabolism	PTGS2;
Ketoprofen	Prostaglandin G/H synthase	[c] : arachd + h + nadph + (2) o2 --&gt; h2o + nadp + prostgh2	Eicosanoid Metabolism	PTGS1;PTGS2;
Lumiracoxib	Prostaglandin G/H synthase	[c] : arachd + h + nadph + (2) o2 --&gt; h2o + nadp + prostgh2	Eicosanoid Metabolism	PTGS1;PTGS2;
Nabumetone	Prostaglandin G/H synthase	[r] : arachd + h + nadph + (2) o2 --&gt; h2o + nadp + prostgh2	Eicosanoid Metabolism	PTGS1;PTGS2;
Ketorolac	Prostaglandin G/H synthase	[r] : arachd + h + nadph + (2) o2 --&gt; h2o + nadp + prostgh2	Eicosanoid Metabolism	PTGS1;PTGS2;
Tenoxicam	Prostaglandin G/H synthase	[r] : arachd + h + nadph + (2) o2 --&gt; h2o + nadp + prostgh2	Eicosanoid Metabolism	PTGS1;PTGS2;
Tolmetin	Prostaglandin G/H synthase	[r] : arachd + h + nadph + (2) o2 --&gt; h2o + nadp + prostgh2	Eicosanoid Metabolism	PTGS1;PTGS2;
Piroxicam	Prostaglandin G/H synthase	[r] : arachd + h + nadph + (2) o2 --&gt; h2o + nadp + prostgh2	Eicosanoid Metabolism	PTGS1;
Fenoprofen	Prostaglandin G/H synthase	[r] : arachd + h + nadph + (2) o2 --&gt; h2o + nadp + prostgh2	Eicosanoid Metabolism	PTGS1;PTGS2;
Sulindac	Prostaglandin G/H synthase	[r] : arachd + h + nadph + (2) o2 --&gt; h2o + nadp + prostgh2	Eicosanoid Metabolism	PTGS1;PTGS2;
Flurbiprofen	Prostaglandin G/H synthase	[r] : arachd + h + nadph + (2) o2 --&gt; h2o + nadp + prostgh2	Eicosanoid Metabolism	PTGS1;PTGS2;
Etodolac	Prostaglandin G/H synthase	[r] : arachd + h + nadph + (2) o2 --&gt; h2o + nadp + prostgh2	Eicosanoid Metabolism	PTGS1;PTGS2;
Mefenamic acid	Prostaglandin G/H synthase	[r] : arachd + h + nadph + (2) o2 --&gt; h2o + nadp + prostgh2	Eicosanoid Metabolism	PTGS1;PTGS2;
Phenylbutazone	Prostaglandin G/H synthase	[r] : arachd + h + nadph + (2) o2 --&gt; h2o + nadp + prostgh2	Eicosanoid Metabolism	PTGS2;
Meloxicam	Prostaglandin G/H synthase	[r] : arachd + h + nadph + (2) o2 --&gt; h2o + nadp + prostgh2	Eicosanoid Metabolism	PTGS2;
Suprofen	Prostaglandin G/H synthase	[r] : arachd + h + nadph + (2) o2 --&gt; h2o + nadp + prostgh2	Eicosanoid Metabolism	PTGS1;PTGS2;
Meclofenamic acid	Prostaglandin G/H synthase	[r] : arachd + h + nadph + (2) o2 --&gt; h2o + nadp + prostgh2	Eicosanoid Metabolism	PTGS1;PTGS2;
Oxaprozin	Prostaglandin G/H synthase	[r] : arachd + h + nadph + (2) o2 --&gt; h2o + nadp + prostgh2	Eicosanoid Metabolism	PTGS2;
Ketoprofen	Prostaglandin G/H synthase	[r] : arachd + h + nadph + (2) o2 --&gt; h2o + nadp + prostgh2	Eicosanoid Metabolism	PTGS1;PTGS2;
Lumiracoxib	Prostaglandin G/H synthase	[r] : arachd + h + nadph + (2) o2 --&gt; h2o + nadp + prostgh2	Eicosanoid Metabolism	PTGS1;PTGS2;
Sulindac	Propane-1,2-diol:NADP+ 1-oxidoreductase	[c] : h + lald-D + nadph --&gt; 12ppd-R + nadp	Pyruvate Metabolism	AKR1B1;
Sulindac	D-sorbitol reductase	[c] : glc-D + h + nadph --&gt; nadp + sbt-D	Fructose and Mannose Metabolism	AKR1B1;
Probenecid	glucuronidated compound transport	atp[c] + h2o[c] + tststeroneglc[c] --&gt; adp[c] + h[c] + pi[c] + tststeroneglc[e]	Transport, Extracellular	ABCC1;
Sulfinpyrazone	glucuronidated compound transport	atp[c] + h2o[c] + tststeroneglc[c] --&gt; adp[c] + h[c] + pi[c] + tststeroneglc[e]	Transport, Extracellular	ABCC1;
N-Acetyl-D-glucosamine	UDPgalactose:D-glucose 4-beta-D-galactosyltransferase, Golgi apparatus	[g] : glc-D + udpgal --&gt; h + lcts + udp	Galactose metabolism	B4GALT1;B4GALT2;
Allopurinol	xanthine dehydrogenase, peroxisomal	[x] : h2o + nad + xan --&gt; h + nadh + urate	Purine Catabolism	XDH;
Allopurinol	xanthine oxidase	[x] : h2o + hxan + o2 --&gt; h2o2 + xan	Purine Catabolism	XDH;
Allopurinol	xanthine oxidase,peroxisomal	[x] : h2o + o2 + xan --&gt; h2o2 + urate	Purine Catabolism	XDH;
Phenelzine	1,3-Diaminopropane:oxygen oxidoreductase (deaminating)	[c] : 13dampp + h2o + o2 --&gt; bamppald + h2o2 + nh4	beta-Alanine metabolism	AOC3;
Tolcapone	3,4-Dihydroxyphenylacetate:amet O-methyltransferase	[c] : 34dhpha + amet --&gt; ahcys + h + homoval	Tyrosine metabolism	COMT;
Entacapone	3,4-Dihydroxyphenylacetate:amet O-methyltransferase	[c] : 34dhpha + amet --&gt; ahcys + h + homoval	Tyrosine metabolism	COMT;
Levodopa	3,4-Dihydroxyphenylacetate:amet O-methyltransferase	[c] : 34dhpha + amet --&gt; ahcys + h + homoval	Tyrosine metabolism	COMT;
Valproic Acid	3-amino-isobutyrate transport, mitochondrial	_3aib[m] --&gt; 3aib[c]	Transport, Mitochondrial	ABAT;
Tiagabine	3-amino-isobutyrate transport, mitochondrial	_3aib[m] --&gt; 3aib[c]	Transport, Mitochondrial	ABAT;
Vigabatrin	3-amino-isobutyrate transport, mitochondrial	_3aib[m] --&gt; 3aib[c]	Transport, Mitochondrial	ABAT;
L-Tryptophan	3-Hydroxy-L-tyrosine carboxy-lyase	[c] : 34dhphe + h --&gt; co2 + dopa	Tyrosine metabolism	DDC;
L-Tryptophan	3-Hydroxykynurenamine decarboxy-lyase	[c] : h + hLkynr --&gt; 3hxkynam + co2	Tryptophan metabolism	DDC;
Tranylcypromine	3-Hydroxykynurenamine:oxygen oxidoreductase(deaminating)(flavin-containing)	[c] : 3hxkynam + o2 --&gt; 48dhoxquin + h2o2 + nh4	Tryptophan metabolism	MAOA;MAOB;
Phenelzine	3-Hydroxykynurenamine:oxygen oxidoreductase(deaminating)(flavin-containing)	[c] : 3hxkynam + o2 --&gt; 48dhoxquin + h2o2 + nh4	Tryptophan metabolism	MAOA;MAOB;
Maprotiline	3-Hydroxykynurenamine:oxygen oxidoreductase(deaminating)(flavin-containing)	[c] : 3hxkynam + o2 --&gt; 48dhoxquin + h2o2 + nh4	Tryptophan metabolism	MAOB;
Selegiline	3-Hydroxykynurenamine:oxygen oxidoreductase(deaminating)(flavin-containing)	[c] : 3hxkynam + o2 --&gt; 48dhoxquin + h2o2 + nh4	Tryptophan metabolism	MAOB;
Moclobemide	3-Hydroxykynurenamine:oxygen oxidoreductase(deaminating)(flavin-containing)	[c] : 3hxkynam + o2 --&gt; 48dhoxquin + h2o2 + nh4	Tryptophan metabolism	MAOA;
Isocarboxazid	3-Hydroxykynurenamine:oxygen oxidoreductase(deaminating)(flavin-containing)	[c] : 3hxkynam + o2 --&gt; 48dhoxquin + h2o2 + nh4	Tryptophan metabolism	MAOA;MAOB;
Rasagiline	3-Hydroxykynurenamine:oxygen oxidoreductase(deaminating)(flavin-containing)	[c] : 3hxkynam + o2 --&gt; 48dhoxquin + h2o2 + nh4	Tryptophan metabolism	MAOB;
Tranylcypromine	3-Methoxytyramine:oxygen oxidoreductase (deaminating)	[c] : 3moxtyr + h2o + o2 --&gt; 3mox4hpac + h2o2 + nh4	Tyrosine metabolism	MAOA;MAOB;
Phenelzine	3-Methoxytyramine:oxygen oxidoreductase (deaminating)	[c] : 3moxtyr + h2o + o2 --&gt; 3mox4hpac + h2o2 + nh4	Tyrosine metabolism	MAOA;MAOB;
Maprotiline	3-Methoxytyramine:oxygen oxidoreductase (deaminating)	[c] : 3moxtyr + h2o + o2 --&gt; 3mox4hpac + h2o2 + nh4	Tyrosine metabolism	MAOB;
Selegiline	3-Methoxytyramine:oxygen oxidoreductase (deaminating)	[c] : 3moxtyr + h2o + o2 --&gt; 3mox4hpac + h2o2 + nh4	Tyrosine metabolism	MAOB;
Moclobemide	3-Methoxytyramine:oxygen oxidoreductase (deaminating)	[c] : 3moxtyr + h2o + o2 --&gt; 3mox4hpac + h2o2 + nh4	Tyrosine metabolism	MAOA;
Isocarboxazid	3-Methoxytyramine:oxygen oxidoreductase (deaminating)	[c] : 3moxtyr + h2o + o2 --&gt; 3mox4hpac + h2o2 + nh4	Tyrosine metabolism	MAOA;MAOB;
Rasagiline	3-Methoxytyramine:oxygen oxidoreductase (deaminating)	[c] : 3moxtyr + h2o + o2 --&gt; 3mox4hpac + h2o2 + nh4	Tyrosine metabolism	MAOB;
Tranylcypromine	4-[(1R)-1-Hydroxy-2-(methylamino)ethyl]-1,2-benzenediol:oxygen oxidoreductase(deaminating)(flavin-containing)	[c] : adrnl + h2o + o2 --&gt; 34dhmald + h2o2 + mma	Tyrosine metabolism	MAOA;MAOB;
Phenelzine	4-[(1R)-1-Hydroxy-2-(methylamino)ethyl]-1,2-benzenediol:oxygen oxidoreductase(deaminating)(flavin-containing)	[c] : adrnl + h2o + o2 --&gt; 34dhmald + h2o2 + mma	Tyrosine metabolism	MAOA;MAOB;
Maprotiline	4-[(1R)-1-Hydroxy-2-(methylamino)ethyl]-1,2-benzenediol:oxygen oxidoreductase(deaminating)(flavin-containing)	[c] : adrnl + h2o + o2 --&gt; 34dhmald + h2o2 + mma	Tyrosine metabolism	MAOB;
Selegiline	4-[(1R)-1-Hydroxy-2-(methylamino)ethyl]-1,2-benzenediol:oxygen oxidoreductase(deaminating)(flavin-containing)	[c] : adrnl + h2o + o2 --&gt; 34dhmald + h2o2 + mma	Tyrosine metabolism	MAOB;
Moclobemide	4-[(1R)-1-Hydroxy-2-(methylamino)ethyl]-1,2-benzenediol:oxygen oxidoreductase(deaminating)(flavin-containing)	[c] : adrnl + h2o + o2 --&gt; 34dhmald + h2o2 + mma	Tyrosine metabolism	MAOA;
Isocarboxazid	4-[(1R)-1-Hydroxy-2-(methylamino)ethyl]-1,2-benzenediol:oxygen oxidoreductase(deaminating)(flavin-containing)	[c] : adrnl + h2o + o2 --&gt; 34dhmald + h2o2 + mma	Tyrosine metabolism	MAOA;MAOB;
Rasagiline	4-[(1R)-1-Hydroxy-2-(methylamino)ethyl]-1,2-benzenediol:oxygen oxidoreductase(deaminating)(flavin-containing)	[c] : adrnl + h2o + o2 --&gt; 34dhmald + h2o2 + mma	Tyrosine metabolism	MAOB;
Tranylcypromine	4-[(1R)-2-Amino-1-hydroxyethyl]-1,2-benzenediol:oxygen oxidoreductase(deaminating)(flavin-containing)	[c] : h2o + nrpphr + o2 --&gt; 34dhmald + h2o2 + nh4	Tyrosine metabolism	MAOA;MAOB;
Phenelzine	4-[(1R)-2-Amino-1-hydroxyethyl]-1,2-benzenediol:oxygen oxidoreductase(deaminating)(flavin-containing)	[c] : h2o + nrpphr + o2 --&gt; 34dhmald + h2o2 + nh4	Tyrosine metabolism	MAOA;MAOB;
Maprotiline	4-[(1R)-2-Amino-1-hydroxyethyl]-1,2-benzenediol:oxygen oxidoreductase(deaminating)(flavin-containing)	[c] : h2o + nrpphr + o2 --&gt; 34dhmald + h2o2 + nh4	Tyrosine metabolism	MAOB;
Selegiline	4-[(1R)-2-Amino-1-hydroxyethyl]-1,2-benzenediol:oxygen oxidoreductase(deaminating)(flavin-containing)	[c] : h2o + nrpphr + o2 --&gt; 34dhmald + h2o2 + nh4	Tyrosine metabolism	MAOB;
Moclobemide	4-[(1R)-2-Amino-1-hydroxyethyl]-1,2-benzenediol:oxygen oxidoreductase(deaminating)(flavin-containing)	[c] : h2o + nrpphr + o2 --&gt; 34dhmald + h2o2 + nh4	Tyrosine metabolism	MAOA;
Isocarboxazid	4-[(1R)-2-Amino-1-hydroxyethyl]-1,2-benzenediol:oxygen oxidoreductase(deaminating)(flavin-containing)	[c] : h2o + nrpphr + o2 --&gt; 34dhmald + h2o2 + nh4	Tyrosine metabolism	MAOA;MAOB;
Rasagiline	4-[(1R)-2-Amino-1-hydroxyethyl]-1,2-benzenediol:oxygen oxidoreductase(deaminating)(flavin-containing)	[c] : h2o + nrpphr + o2 --&gt; 34dhmald + h2o2 + nh4	Tyrosine metabolism	MAOB;
Tranylcypromine	4-(2-Aminoethyl)-1,2-benzenediol:oxygen oxidoreductase(deaminating)(flavin-containing)	[c] : dopa + h2o + o2 --&gt; 34dhpac + h2o2 + nh4	Tyrosine metabolism	MAOA;MAOB;
Phenelzine	4-(2-Aminoethyl)-1,2-benzenediol:oxygen oxidoreductase(deaminating)(flavin-containing)	[c] : dopa + h2o + o2 --&gt; 34dhpac + h2o2 + nh4	Tyrosine metabolism	AOC3;MAOA;MAOB;
Maprotiline	4-(2-Aminoethyl)-1,2-benzenediol:oxygen oxidoreductase(deaminating)(flavin-containing)	[c] : dopa + h2o + o2 --&gt; 34dhpac + h2o2 + nh4	Tyrosine metabolism	MAOB;
Selegiline	4-(2-Aminoethyl)-1,2-benzenediol:oxygen oxidoreductase(deaminating)(flavin-containing)	[c] : dopa + h2o + o2 --&gt; 34dhpac + h2o2 + nh4	Tyrosine metabolism	MAOB;
Moclobemide	4-(2-Aminoethyl)-1,2-benzenediol:oxygen oxidoreductase(deaminating)(flavin-containing)	[c] : dopa + h2o + o2 --&gt; 34dhpac + h2o2 + nh4	Tyrosine metabolism	MAOA;
Isocarboxazid	4-(2-Aminoethyl)-1,2-benzenediol:oxygen oxidoreductase(deaminating)(flavin-containing)	[c] : dopa + h2o + o2 --&gt; 34dhpac + h2o2 + nh4	Tyrosine metabolism	MAOA;MAOB;
Rasagiline	4-(2-Aminoethyl)-1,2-benzenediol:oxygen oxidoreductase(deaminating)(flavin-containing)	[c] : dopa + h2o + o2 --&gt; 34dhpac + h2o2 + nh4	Tyrosine metabolism	MAOB;
L-Tryptophan	5-Hydroxy-L-tryptophan decarboxy-lyase	[c] : 5htrp + h --&gt; co2 + srtn	Tryptophan metabolism	DDC;
Disulfiram	5-Hydroxyindoleacetaldehyde:NAD+ oxidoreductase (mito)	[m] : 5hoxindact + h2o + nad --&gt; 5hoxindoa + (2) h + nadh	Tryptophan metabolism	ALDH2;
Tranylcypromine	5-Hydroxytryptamine:oxygen oxidoreductase(deaminating)(flavin-containing)	[c] : h2o + o2 + srtn --&gt; 5hoxindact + h2o2 + nh4	Tryptophan metabolism	MAOA;MAOB;
Phenelzine	5-Hydroxytryptamine:oxygen oxidoreductase(deaminating)(flavin-containing)	[c] : h2o + o2 + srtn --&gt; 5hoxindact + h2o2 + nh4	Tryptophan metabolism	MAOA;MAOB;
Maprotiline	5-Hydroxytryptamine:oxygen oxidoreductase(deaminating)(flavin-containing)	[c] : h2o + o2 + srtn --&gt; 5hoxindact + h2o2 + nh4	Tryptophan metabolism	MAOB;
Selegiline	5-Hydroxytryptamine:oxygen oxidoreductase(deaminating)(flavin-containing)	[c] : h2o + o2 + srtn --&gt; 5hoxindact + h2o2 + nh4	Tryptophan metabolism	MAOB;
Moclobemide	5-Hydroxytryptamine:oxygen oxidoreductase(deaminating)(flavin-containing)	[c] : h2o + o2 + srtn --&gt; 5hoxindact + h2o2 + nh4	Tryptophan metabolism	MAOA;
Isocarboxazid	5-Hydroxytryptamine:oxygen oxidoreductase(deaminating)(flavin-containing)	[c] : h2o + o2 + srtn --&gt; 5hoxindact + h2o2 + nh4	Tryptophan metabolism	MAOA;MAOB;
Rasagiline	5-Hydroxytryptamine:oxygen oxidoreductase(deaminating)(flavin-containing)	[c] : h2o + o2 + srtn --&gt; 5hoxindact + h2o2 + nh4	Tryptophan metabolism	MAOB;
L-Tryptophan	5-Hydroxy-L-tryptophan:oxygen 2,3-dioxygenase (indole-decyclizing)	[c] : 5htrp + o2 --&gt; 5hoxnfkyn	Tryptophan metabolism	INDO;
L-Tryptophan	5-Hydroxykynurenamine decarboxy-lyase	[c] : 5hxkyn + h --&gt; 5hxkynam + co2	Tryptophan metabolism	DDC;
Tranylcypromine	5-Hydroxykynurenamine:oxygen oxidoreductase(deaminating)(flavin-containing)	[c] : 5hxkynam + o2 --&gt; 46dhoxquin + h2o2 + nh4	Tryptophan metabolism	MAOA;MAOB;
Phenelzine	5-Hydroxykynurenamine:oxygen oxidoreductase(deaminating)(flavin-containing)	[c] : 5hxkynam + o2 --&gt; 46dhoxquin + h2o2 + nh4	Tryptophan metabolism	MAOA;MAOB;
Maprotiline	5-Hydroxykynurenamine:oxygen oxidoreductase(deaminating)(flavin-containing)	[c] : 5hxkynam + o2 --&gt; 46dhoxquin + h2o2 + nh4	Tryptophan metabolism	MAOB;
Selegiline	5-Hydroxykynurenamine:oxygen oxidoreductase(deaminating)(flavin-containing)	[c] : 5hxkynam + o2 --&gt; 46dhoxquin + h2o2 + nh4	Tryptophan metabolism	MAOB;
Moclobemide	5-Hydroxykynurenamine:oxygen oxidoreductase(deaminating)(flavin-containing)	[c] : 5hxkynam + o2 --&gt; 46dhoxquin + h2o2 + nh4	Tryptophan metabolism	MAOA;
Isocarboxazid	5-Hydroxykynurenamine:oxygen oxidoreductase(deaminating)(flavin-containing)	[c] : 5hxkynam + o2 --&gt; 46dhoxquin + h2o2 + nh4	Tryptophan metabolism	MAOA;MAOB;
Rasagiline	5-Hydroxykynurenamine:oxygen oxidoreductase(deaminating)(flavin-containing)	[c] : 5hxkynam + o2 --&gt; 46dhoxquin + h2o2 + nh4	Tryptophan metabolism	MAOB;
Phenelzine	Aminoacetone:oxygen oxidoreductase(deaminating)(flavin-containing)	[c] : aact + h2o + o2 --&gt; h2o2 + mthgxl + nh4	Glycine, Serine, and Threonine Metabolism	AOC3;
Valproic Acid	4-aminobutyrate transaminase, reversible (mitochondrial)	[m] : 4abut + akg &lt;==&gt; glu-L + sucsal	Glutamate metabolism	ABAT;
Tiagabine	4-aminobutyrate transaminase, reversible (mitochondrial)	[m] : 4abut + akg &lt;==&gt; glu-L + sucsal	Glutamate metabolism	ABAT;
Vigabatrin	4-aminobutyrate transaminase, reversible (mitochondrial)	[m] : 4abut + akg &lt;==&gt; glu-L + sucsal	Glutamate metabolism	ABAT;
Tiagabine	4-aminobutyrate reversible transport in via sodium symport (1:2)	_4abut[e] + (2) na1[e] &lt;==&gt; 4abut[c] + (2) na1[c]	Transport, Extracellular	SLC6A1;
Cocaine	4-aminobutyrate reversible transport in via sodium symport (1:2)	_4abut[e] + (2) na1[e] &lt;==&gt; 4abut[c] + (2) na1[c]	Transport, Extracellular	SLC6A1;
Choline	Acetylcholinesterase	[e] : ach + h2o --&gt; ac + chol + h	Glycerophospholipid Metabolism	ACHE;
Tacrine	Acetylcholinesterase	[e] : ach + h2o --&gt; ac + chol + h	Glycerophospholipid Metabolism	ACHE;
Pyridostigmine	Acetylcholinesterase	[e] : ach + h2o --&gt; ac + chol + h	Glycerophospholipid Metabolism	ACHE;
Galantamine	Acetylcholinesterase	[e] : ach + h2o --&gt; ac + chol + h	Glycerophospholipid Metabolism	ACHE;
Donepezil	Acetylcholinesterase	[e] : ach + h2o --&gt; ac + chol + h	Glycerophospholipid Metabolism	ACHE;
Rivastigmine	Acetylcholinesterase	[e] : ach + h2o --&gt; ac + chol + h	Glycerophospholipid Metabolism	ACHE;
Ambenonium	Acetylcholinesterase	[e] : ach + h2o --&gt; ac + chol + h	Glycerophospholipid Metabolism	ACHE;
Neostigmine	Acetylcholinesterase	[e] : ach + h2o --&gt; ac + chol + h	Glycerophospholipid Metabolism	ACHE;
Disulfiram	aldehyde dehydrogenase (indole-3-acetaldehyde, NAD), mitochondrial	[m] : h2o + id3acald + nad --&gt; (2) h + ind3ac + nadh	Tryptophan metabolism	ALDH2;
Disulfiram	aldehyde dehydrogenase (acetylaldehyde, NAD), mitochondrial	[m] : acald + h2o + nad --&gt; ac + (2) h + nadh	Glycolysis/Gluconeogenesis	ALDH2;
Valproic Acid	3-Aminopropanoate:2-oxoglutarate aminotransferase (m)	[m] : akg + ala-B &lt;==&gt; glu-L + msa	beta-Alanine metabolism	ABAT;
Tiagabine	3-Aminopropanoate:2-oxoglutarate aminotransferase (m)	[m] : akg + ala-B &lt;==&gt; glu-L + msa	beta-Alanine metabolism	ABAT;
Vigabatrin	3-Aminopropanoate:2-oxoglutarate aminotransferase (m)	[m] : akg + ala-B &lt;==&gt; glu-L + msa	beta-Alanine metabolism	ABAT;
Tranylcypromine	N-acetylputrescine: oxygen oxireductase (deaminating)	[c] : aprut + h2o + o2 --&gt; h2o2 + n4abutn + nh4	Arginine and Proline Metabolism	MAOA;MAOB;
Phenelzine	N-acetylputrescine: oxygen oxireductase (deaminating)	[c] : aprut + h2o + o2 --&gt; h2o2 + n4abutn + nh4	Arginine and Proline Metabolism	MAOA;MAOB;
Maprotiline	N-acetylputrescine: oxygen oxireductase (deaminating)	[c] : aprut + h2o + o2 --&gt; h2o2 + n4abutn + nh4	Arginine and Proline Metabolism	MAOB;
Selegiline	N-acetylputrescine: oxygen oxireductase (deaminating)	[c] : aprut + h2o + o2 --&gt; h2o2 + n4abutn + nh4	Arginine and Proline Metabolism	MAOB;
Moclobemide	N-acetylputrescine: oxygen oxireductase (deaminating)	[c] : aprut + h2o + o2 --&gt; h2o2 + n4abutn + nh4	Arginine and Proline Metabolism	MAOA;
Isocarboxazid	N-acetylputrescine: oxygen oxireductase (deaminating)	[c] : aprut + h2o + o2 --&gt; h2o2 + n4abutn + nh4	Arginine and Proline Metabolism	MAOA;MAOB;
Rasagiline	N-acetylputrescine: oxygen oxireductase (deaminating)	[c] : aprut + h2o + o2 --&gt; h2o2 + n4abutn + nh4	Arginine and Proline Metabolism	MAOB;
Enflurane	ATP synthase (four protons for one ATP)	adp[m] + (4) h[c] + pi[m] --&gt; atp[m] + (3) h[m] + h2o[m]	Oxidative Phosphorylation	ATP5D;
Isoflurane	ATP synthase (four protons for one ATP)	adp[m] + (4) h[c] + pi[m] --&gt; atp[m] + (3) h[m] + h2o[m]	Oxidative Phosphorylation	ATP5D;
Methoxyflurane	ATP synthase (four protons for one ATP)	adp[m] + (4) h[c] + pi[m] --&gt; atp[m] + (3) h[m] + h2o[m]	Oxidative Phosphorylation	ATP5D;
Halothane	ATP synthase (four protons for one ATP)	adp[m] + (4) h[c] + pi[m] --&gt; atp[m] + (3) h[m] + h2o[m]	Oxidative Phosphorylation	ATP5D;
Desflurane	ATP synthase (four protons for one ATP)	adp[m] + (4) h[c] + pi[m] --&gt; atp[m] + (3) h[m] + h2o[m]	Oxidative Phosphorylation	ATP5D;
Sevoflurane	ATP synthase (four protons for one ATP)	adp[m] + (4) h[c] + pi[m] --&gt; atp[m] + (3) h[m] + h2o[m]	Oxidative Phosphorylation	ATP5D;
Disulfiram	beta-Aminopropion aldehyde:NAD+ oxidoreductase (m)	[m] : bamppald + h2o + nad --&gt; ala-B + (2) h + nadh	beta-Alanine metabolism	ALDH2;
Choline	choline phosphotransferase	[c] : cdpchol + dag_hs --&gt; cmp + h + pchol_hs	Glycerophospholipid Metabolism	CEPT1;
Choline	ethanolamine phosphotransferase	[c] : cdpea + dag_hs --&gt; cmp + h + pe_hs	Glycerophospholipid Metabolism	CEPT1;
Choline	Choline O-acetyltransferase	[c] : accoa + chol &lt;==&gt; ach + coa	Glycerophospholipid Metabolism	CHAT;
Choline	Choline O-acetyltransferase	[n] : accoa + chol &lt;==&gt; ach + coa	Glycerophospholipid Metabolism	CHAT;
Choline	choline phosphate phosphatase	[c] : cholp + h2o --&gt; chol + pi	Glycerophospholipid Metabolism	PHOSPHO1;
Choline	choline phosphate cytididyltransferase	[c] : cholp + ctp + h --&gt; cdpchol + ppi	Glycerophospholipid Metabolism	PCYT1A;PCYT1B;
Choline	choline dehydrogenase (FAD acceptor), mitochondrial	[m] : chol + fad --&gt; betald + fadh2	Glycine, Serine, and Threonine Metabolism	CHDH;
Choline	choline, sodium cotransport	chol[e] + na1[e] &lt;==&gt; chol[c] + na1[c]	Transport, Extracellular	SLC5A7;
Choline	choline-phosphate cytidylyltransferase	[c] : ctp + h + ntm2amep --&gt; cmpntm2amep + ppi	Glycerophospholipid Metabolism	PCYT1A;PCYT1B;
Etomidate	dehydroascorbate transport (uniport)	dhdascb[e] &lt;==&gt; dhdascb[c]	Transport, Extracellular	SLC2A1;
Lamotrigine	dihydrofolate reductase	[c] : dhf + h + nadph &lt;==&gt; nadp + thf	Folate Metabolism	DHFR;
Tolcapone	Dopamine:amet O-methyltransferase	[c] : amet + dopa --&gt; 3moxtyr + ahcys + h	Tyrosine metabolism	COMT;
Entacapone	Dopamine:amet O-methyltransferase	[c] : amet + dopa --&gt; 3moxtyr + ahcys + h	Tyrosine metabolism	COMT;
Levodopa	Dopamine:amet O-methyltransferase	[c] : amet + dopa --&gt; 3moxtyr + ahcys + h	Tyrosine metabolism	COMT;
Amphetamine	Dopamine reversible transport in via sodium symport (1:2)	dopa[e] + (2) na1[e] &lt;==&gt; dopa[c] + (2) na1[c]	Transport, Extracellular	SLC6A3;
Tramadol	Dopamine reversible transport in via sodium symport (1:2)	dopa[e] + (2) na1[e] &lt;==&gt; dopa[c] + (2) na1[c]	Transport, Extracellular	SLC6A2;
Reboxetine	Dopamine reversible transport in via sodium symport (1:2)	dopa[e] + (2) na1[e] &lt;==&gt; dopa[c] + (2) na1[c]	Transport, Extracellular	SLC6A2;
Benztropine	Dopamine reversible transport in via sodium symport (1:2)	dopa[e] + (2) na1[e] &lt;==&gt; dopa[c] + (2) na1[c]	Transport, Extracellular	SLC6A3;
Venlafaxine	Dopamine reversible transport in via sodium symport (1:2)	dopa[e] + (2) na1[e] &lt;==&gt; dopa[c] + (2) na1[c]	Transport, Extracellular	SLC6A2;
Atomoxetine	Dopamine reversible transport in via sodium symport (1:2)	dopa[e] + (2) na1[e] &lt;==&gt; dopa[c] + (2) na1[c]	Transport, Extracellular	SLC6A2;
Amitriptyline	Dopamine reversible transport in via sodium symport (1:2)	dopa[e] + (2) na1[e] &lt;==&gt; dopa[c] + (2) na1[c]	Transport, Extracellular	SLC6A2;
Protriptyline	Dopamine reversible transport in via sodium symport (1:2)	dopa[e] + (2) na1[e] &lt;==&gt; dopa[c] + (2) na1[c]	Transport, Extracellular	SLC6A2;
Methylphenidate	Dopamine reversible transport in via sodium symport (1:2)	dopa[e] + (2) na1[e] &lt;==&gt; dopa[c] + (2) na1[c]	Transport, Extracellular	SLC6A2;SLC6A3;
Imipramine	Dopamine reversible transport in via sodium symport (1:2)	dopa[e] + (2) na1[e] &lt;==&gt; dopa[c] + (2) na1[c]	Transport, Extracellular	SLC6A2;
Duloxetine	Dopamine reversible transport in via sodium symport (1:2)	dopa[e] + (2) na1[e] &lt;==&gt; dopa[c] + (2) na1[c]	Transport, Extracellular	SLC6A2;SLC6A3;
Nortriptyline	Dopamine reversible transport in via sodium symport (1:2)	dopa[e] + (2) na1[e] &lt;==&gt; dopa[c] + (2) na1[c]	Transport, Extracellular	SLC6A2;
Amoxapine	Dopamine reversible transport in via sodium symport (1:2)	dopa[e] + (2) na1[e] &lt;==&gt; dopa[c] + (2) na1[c]	Transport, Extracellular	SLC6A2;
Trazodone	Dopamine reversible transport in via sodium symport (1:2)	dopa[e] + (2) na1[e] &lt;==&gt; dopa[c] + (2) na1[c]	Transport, Extracellular	SLC6A2;
Ergotamine	Dopamine reversible transport in via sodium symport (1:2)	dopa[e] + (2) na1[e] &lt;==&gt; dopa[c] + (2) na1[c]	Transport, Extracellular	SLC6A2;
Paroxetine	Dopamine reversible transport in via sodium symport (1:2)	dopa[e] + (2) na1[e] &lt;==&gt; dopa[c] + (2) na1[c]	Transport, Extracellular	SLC6A2;
Trimipramine	Dopamine reversible transport in via sodium symport (1:2)	dopa[e] + (2) na1[e] &lt;==&gt; dopa[c] + (2) na1[c]	Transport, Extracellular	SLC6A2;
Modafinil	Dopamine reversible transport in via sodium symport (1:2)	dopa[e] + (2) na1[e] &lt;==&gt; dopa[c] + (2) na1[c]	Transport, Extracellular	SLC6A3;
Cocaine	Dopamine reversible transport in via sodium symport (1:2)	dopa[e] + (2) na1[e] &lt;==&gt; dopa[c] + (2) na1[c]	Transport, Extracellular	SLC6A2;SLC6A3;
Maprotiline	Dopamine reversible transport in via sodium symport (1:2)	dopa[e] + (2) na1[e] &lt;==&gt; dopa[c] + (2) na1[c]	Transport, Extracellular	SLC6A2;
Doxepin	Dopamine reversible transport in via sodium symport (1:2)	dopa[e] + (2) na1[e] &lt;==&gt; dopa[c] + (2) na1[c]	Transport, Extracellular	SLC6A2;
Nefazodone	Dopamine reversible transport in via sodium symport (1:2)	dopa[e] + (2) na1[e] &lt;==&gt; dopa[c] + (2) na1[c]	Transport, Extracellular	SLC6A2;
Desipramine	Dopamine reversible transport in via sodium symport (1:2)	dopa[e] + (2) na1[e] &lt;==&gt; dopa[c] + (2) na1[c]	Transport, Extracellular	SLC6A2;
Bupropion	Dopamine reversible transport in via sodium symport (1:2)	dopa[e] + (2) na1[e] &lt;==&gt; dopa[c] + (2) na1[c]	Transport, Extracellular	SLC6A2;SLC6A3;
Chloroprocaine	Dopamine reversible transport in via sodium symport (1:2)	dopa[e] + (2) na1[e] &lt;==&gt; dopa[c] + (2) na1[c]	Transport, Extracellular	SLC6A3;
Clomipramine	Dopamine reversible transport in via sodium symport (1:2)	dopa[e] + (2) na1[e] &lt;==&gt; dopa[c] + (2) na1[c]	Transport, Extracellular	SLC6A2;
Dextroamphetamine	Dopamine reversible transport in via sodium symport (1:2)	dopa[e] + (2) na1[e] &lt;==&gt; dopa[c] + (2) na1[c]	Transport, Extracellular	SLC6A3;
Choline	ethanolamine phosphate phosphatase	[c] : ethamp + h2o --&gt; etha + pi	Glycerophospholipid Metabolism	PHOSPHO1;
Lamotrigine	folate reductase	[c] : fol + nadph --&gt; dhf + nadp	Folate Metabolism	DHFR;
Etomidate	galactose transport (uniport)	gal[e] &lt;==&gt; gal[c]	Transport, Extracellular	SLC2A1;
Etomidate	glucosamine transport (uniport)	gam[e] &lt;==&gt; gam[c]	Transport, Extracellular	SLC2A1;
Disulfiram	Glycolaldehyde dehydrogenase, mitochondrial	[m] : gcald + h2o + nad --&gt; glyclt + (2) h + nadh	Glyoxylate and Dicarboxylate Metabolism	ALDH2;
Disulfiram	D-Glucuronolactone:NAD+ oxidoreductase, mitochondrial	[m] : glac + (2) h2o + nad --&gt; glcr + (3) h + nadh	Ascorbate and Aldarate Metabolism	ALDH2;
Etomidate	glucose transport (uniport)	glc-D[e] &lt;==&gt; glc-D[c]	Transport, Extracellular	SLC2A1;
Etomidate	glucose transport, Golgi apparatus	glc-D[c] &lt;==&gt; glc-D[g]	Transport, Golgi Apparatus	SLC2A1;
Topiramate	carboxylic acid dissociation	[c] : co2 + h2o &lt;==&gt; h2co3	Miscellaneous	CA2;CA4;
Zonisamide	carboxylic acid dissociation	[c] : co2 + h2o &lt;==&gt; h2co3	Miscellaneous	CA1;
Levetiracetam	carboxylic acid dissociation	[c] : co2 + h2o &lt;==&gt; h2co3	Miscellaneous	CA1;
L-Tryptophan	histidine decarboxylase	[c] : h + his-L --&gt; co2 + hista	Histidine Metabolism	DDC;
Trifluoperazine	H+/K+ gastric/non-gastric P-ATPase and ABC ATPase	atp[c] + h2o[c] + k[e] --&gt; adp[c] + h[e] + k[c] + pi[c]	Transport, Extracellular	ATP4A;
Gabapentin	isoleucine transaminase	[c] : akg + ile-L &lt;==&gt; 3mop + glu-L	Valine, Leucine, and Isoleucine Metabolism	BCAT1;
Disulfiram	Imidazole acetaldeyde dehydrogenase (mito)	[m] : h2o + im4act + nad --&gt; (2) h + im4ac + nadh	Histidine Metabolism	ALDH2;
Disulfiram	lactaldehyde dehydrogenase, mitochondrial	[m] : h2o + lald-D + nad --&gt; (2) h + lac-D + nadh	Pyruvate Metabolism	ALDH2;
Disulfiram	lactaldehyde dehydrogenase, mitochondrial	[m] : h2o + lald-L + nad --&gt; (2) h + lac-L + nadh	Pyruvate Metabolism	ALDH2;
Gabapentin	leucine transaminase	[c] : akg + leu-L &lt;==&gt; 4mop + glu-L	Valine, Leucine, and Isoleucine Metabolism	BCAT1;
L-Tryptophan	L-Tryptophan decarboxy-lyase	[c] : h + trp-L --&gt; co2 + trypta	Tryptophan metabolism	DDC;
Tranylcypromine	3-Methylimidazole acetaldehyde:NAD+ oxidoreductase	[c] : 3mldz + h2o + nad --&gt; 3mlda + (2) h + nadh	Histidine Metabolism	MAOB;
Phenelzine	3-Methylimidazole acetaldehyde:NAD+ oxidoreductase	[c] : 3mldz + h2o + nad --&gt; 3mlda + (2) h + nadh	Histidine Metabolism	MAOB;
Maprotiline	3-Methylimidazole acetaldehyde:NAD+ oxidoreductase	[c] : 3mldz + h2o + nad --&gt; 3mlda + (2) h + nadh	Histidine Metabolism	MAOB;
Selegiline	3-Methylimidazole acetaldehyde:NAD+ oxidoreductase	[c] : 3mldz + h2o + nad --&gt; 3mlda + (2) h + nadh	Histidine Metabolism	MAOB;
Isocarboxazid	3-Methylimidazole acetaldehyde:NAD+ oxidoreductase	[c] : 3mldz + h2o + nad --&gt; 3mlda + (2) h + nadh	Histidine Metabolism	MAOB;
Rasagiline	3-Methylimidazole acetaldehyde:NAD+ oxidoreductase	[c] : 3mldz + h2o + nad --&gt; 3mlda + (2) h + nadh	Histidine Metabolism	MAOB;
Etomidate	mannose transport (uniport)	man[e] &lt;==&gt; man[c]	Transport, Extracellular	SLC2A1;
Tranylcypromine	monoamine oxidase (L-Normetanephrine)	[c] : h2o + normete-L + o2 --&gt; 3m4hpga + h2o2 + nh4	Tyrosine metabolism	MAOA;MAOB;
Phenelzine	monoamine oxidase (L-Normetanephrine)	[c] : h2o + normete-L + o2 --&gt; 3m4hpga + h2o2 + nh4	Tyrosine metabolism	MAOA;MAOB;
Maprotiline	monoamine oxidase (L-Normetanephrine)	[c] : h2o + normete-L + o2 --&gt; 3m4hpga + h2o2 + nh4	Tyrosine metabolism	MAOB;
Selegiline	monoamine oxidase (L-Normetanephrine)	[c] : h2o + normete-L + o2 --&gt; 3m4hpga + h2o2 + nh4	Tyrosine metabolism	MAOB;
Moclobemide	monoamine oxidase (L-Normetanephrine)	[c] : h2o + normete-L + o2 --&gt; 3m4hpga + h2o2 + nh4	Tyrosine metabolism	MAOA;
Isocarboxazid	monoamine oxidase (L-Normetanephrine)	[c] : h2o + normete-L + o2 --&gt; 3m4hpga + h2o2 + nh4	Tyrosine metabolism	MAOA;MAOB;
Rasagiline	monoamine oxidase (L-Normetanephrine)	[c] : h2o + normete-L + o2 --&gt; 3m4hpga + h2o2 + nh4	Tyrosine metabolism	MAOB;
Phenelzine	Methylamine oxidase	[c] : h2o + mma + o2 --&gt; fald + h2o2 + nh4	Tyrosine metabolism	AOC3;
L-Tryptophan	Melatonin:oxygen 2,3-dioxygenase (indole-decyclizing)	[c] : melatn + o2 --&gt; fna5moxam	Tryptophan metabolism	INDO;
Phenelzine	N-Methylhistamine:oxygen oxidoreductase (deaminating)	[c] : h2o + mhista + o2 --&gt; 3mldz + h2o2 + nh4	Histidine Metabolism	AOC3;
Disulfiram	N4-Acetylaminobutanal:NAD+ oxidoreductase (m)	[m] : h2o + n4abutn + nad --&gt; 4aabutn + (2) h + nadh	Arginine and Proline Metabolism	ALDH2;
Phenelzine	N-Methylputrescine:oxygen oxidoreductase (deaminating)	[c] : nmptrc + o2 --&gt; 1mpyr + h2o2 + nh4	Alkaloid biosynthesis II	AOC3;
Amphetamine	Norepinephrine reversible transport in via sodium symport (1:2)	(2) na1[e] + nrpphr[e] &lt;==&gt; (2) na1[c] + nrpphr[c]	Transport, Extracellular	SLC6A3;
Tramadol	Norepinephrine reversible transport in via sodium symport (1:2)	(2) na1[e] + nrpphr[e] &lt;==&gt; (2) na1[c] + nrpphr[c]	Transport, Extracellular	SLC6A2;
Reboxetine	Norepinephrine reversible transport in via sodium symport (1:2)	(2) na1[e] + nrpphr[e] &lt;==&gt; (2) na1[c] + nrpphr[c]	Transport, Extracellular	SLC6A2;
Benztropine	Norepinephrine reversible transport in via sodium symport (1:2)	(2) na1[e] + nrpphr[e] &lt;==&gt; (2) na1[c] + nrpphr[c]	Transport, Extracellular	SLC6A3;
Venlafaxine	Norepinephrine reversible transport in via sodium symport (1:2)	(2) na1[e] + nrpphr[e] &lt;==&gt; (2) na1[c] + nrpphr[c]	Transport, Extracellular	SLC6A2;
Atomoxetine	Norepinephrine reversible transport in via sodium symport (1:2)	(2) na1[e] + nrpphr[e] &lt;==&gt; (2) na1[c] + nrpphr[c]	Transport, Extracellular	SLC6A2;
Amitriptyline	Norepinephrine reversible transport in via sodium symport (1:2)	(2) na1[e] + nrpphr[e] &lt;==&gt; (2) na1[c] + nrpphr[c]	Transport, Extracellular	SLC6A2;
Protriptyline	Norepinephrine reversible transport in via sodium symport (1:2)	(2) na1[e] + nrpphr[e] &lt;==&gt; (2) na1[c] + nrpphr[c]	Transport, Extracellular	SLC6A2;
Methylphenidate	Norepinephrine reversible transport in via sodium symport (1:2)	(2) na1[e] + nrpphr[e] &lt;==&gt; (2) na1[c] + nrpphr[c]	Transport, Extracellular	SLC6A2;SLC6A3;
Imipramine	Norepinephrine reversible transport in via sodium symport (1:2)	(2) na1[e] + nrpphr[e] &lt;==&gt; (2) na1[c] + nrpphr[c]	Transport, Extracellular	SLC6A2;
Duloxetine	Norepinephrine reversible transport in via sodium symport (1:2)	(2) na1[e] + nrpphr[e] &lt;==&gt; (2) na1[c] + nrpphr[c]	Transport, Extracellular	SLC6A2;SLC6A3;
Nortriptyline	Norepinephrine reversible transport in via sodium symport (1:2)	(2) na1[e] + nrpphr[e] &lt;==&gt; (2) na1[c] + nrpphr[c]	Transport, Extracellular	SLC6A2;
Amoxapine	Norepinephrine reversible transport in via sodium symport (1:2)	(2) na1[e] + nrpphr[e] &lt;==&gt; (2) na1[c] + nrpphr[c]	Transport, Extracellular	SLC6A2;
Trazodone	Norepinephrine reversible transport in via sodium symport (1:2)	(2) na1[e] + nrpphr[e] &lt;==&gt; (2) na1[c] + nrpphr[c]	Transport, Extracellular	SLC6A2;
Ergotamine	Norepinephrine reversible transport in via sodium symport (1:2)	(2) na1[e] + nrpphr[e] &lt;==&gt; (2) na1[c] + nrpphr[c]	Transport, Extracellular	SLC6A2;
Paroxetine	Norepinephrine reversible transport in via sodium symport (1:2)	(2) na1[e] + nrpphr[e] &lt;==&gt; (2) na1[c] + nrpphr[c]	Transport, Extracellular	SLC6A2;
Trimipramine	Norepinephrine reversible transport in via sodium symport (1:2)	(2) na1[e] + nrpphr[e] &lt;==&gt; (2) na1[c] + nrpphr[c]	Transport, Extracellular	SLC6A2;
Modafinil	Norepinephrine reversible transport in via sodium symport (1:2)	(2) na1[e] + nrpphr[e] &lt;==&gt; (2) na1[c] + nrpphr[c]	Transport, Extracellular	SLC6A3;
Cocaine	Norepinephrine reversible transport in via sodium symport (1:2)	(2) na1[e] + nrpphr[e] &lt;==&gt; (2) na1[c] + nrpphr[c]	Transport, Extracellular	SLC6A2;SLC6A3;
Maprotiline	Norepinephrine reversible transport in via sodium symport (1:2)	(2) na1[e] + nrpphr[e] &lt;==&gt; (2) na1[c] + nrpphr[c]	Transport, Extracellular	SLC6A2;
Doxepin	Norepinephrine reversible transport in via sodium symport (1:2)	(2) na1[e] + nrpphr[e] &lt;==&gt; (2) na1[c] + nrpphr[c]	Transport, Extracellular	SLC6A2;
Nefazodone	Norepinephrine reversible transport in via sodium symport (1:2)	(2) na1[e] + nrpphr[e] &lt;==&gt; (2) na1[c] + nrpphr[c]	Transport, Extracellular	SLC6A2;
Desipramine	Norepinephrine reversible transport in via sodium symport (1:2)	(2) na1[e] + nrpphr[e] &lt;==&gt; (2) na1[c] + nrpphr[c]	Transport, Extracellular	SLC6A2;
Bupropion	Norepinephrine reversible transport in via sodium symport (1:2)	(2) na1[e] + nrpphr[e] &lt;==&gt; (2) na1[c] + nrpphr[c]	Transport, Extracellular	SLC6A2;SLC6A3;
Chloroprocaine	Norepinephrine reversible transport in via sodium symport (1:2)	(2) na1[e] + nrpphr[e] &lt;==&gt; (2) na1[c] + nrpphr[c]	Transport, Extracellular	SLC6A3;
Clomipramine	Norepinephrine reversible transport in via sodium symport (1:2)	(2) na1[e] + nrpphr[e] &lt;==&gt; (2) na1[c] + nrpphr[c]	Transport, Extracellular	SLC6A2;
Dextroamphetamine	Norepinephrine reversible transport in via sodium symport (1:2)	(2) na1[e] + nrpphr[e] &lt;==&gt; (2) na1[c] + nrpphr[c]	Transport, Extracellular	SLC6A3;
Perphenazine	cytochrome P450 2D6	[c] : debrisoquine + h + nadph + o2 --&gt; 4hdebrisoquine + h2o + nadp	CYP Metabolism	CYP2D6;
Alfentanil	cytochrome P450 3A5	[c] : aflatoxin + h + nadph + o2 --&gt; eaflatoxin + h2o + nadp	CYP Metabolism	CYP3A5;
Choline	choline phosphatase	[c] : h2o + pchol_hs --&gt; chol + h + pa_hs	Glycerophospholipid Metabolism	PLD2;
Choline	choline phosphatase	[g] : h2o + pchol_hs --&gt; chol + h + pa_hs	Glycerophospholipid Metabolism	PLD1;
Choline	choline phosphatase	[m] : h2o + pchol_hs --&gt; chol + h + pa_hs	Glycerophospholipid Metabolism	PLD1;
Choline	choline phosphatase	[r] : h2o + pchol_hs --&gt; chol + h + pa_hs	Glycerophospholipid Metabolism	PLD1;
Caffeine	3',5'-cyclic-nucleotide phosphodiesterase	[c] : camp + h2o --&gt; amp + h	Nucleotides	PDE4B;
Tranylcypromine	Phenethylamine oxidase	[c] : h2o + o2 + peamn --&gt; h2o2 + nh4 + pacald	Phenylalanine metabolism	MAOA;MAOB;
Phenelzine	Phenethylamine oxidase	[c] : h2o + o2 + peamn --&gt; h2o2 + nh4 + pacald	Phenylalanine metabolism	MAOA;MAOB;
Maprotiline	Phenethylamine oxidase	[c] : h2o + o2 + peamn --&gt; h2o2 + nh4 + pacald	Phenylalanine metabolism	MAOB;
Selegiline	Phenethylamine oxidase	[c] : h2o + o2 + peamn --&gt; h2o2 + nh4 + pacald	Phenylalanine metabolism	MAOB;
Moclobemide	Phenethylamine oxidase	[c] : h2o + o2 + peamn --&gt; h2o2 + nh4 + pacald	Phenylalanine metabolism	MAOA;
Isocarboxazid	Phenethylamine oxidase	[c] : h2o + o2 + peamn --&gt; h2o2 + nh4 + pacald	Phenylalanine metabolism	MAOA;MAOB;
Rasagiline	Phenethylamine oxidase	[c] : h2o + o2 + peamn --&gt; h2o2 + nh4 + pacald	Phenylalanine metabolism	MAOB;
Acetaminophen	Prostaglandin G/H synthase	[c] : arachd + h + nadph + (2) o2 --&gt; h2o + nadp + prostgh2	Eicosanoid Metabolism	PTGS1;PTGS2;
Diflunisal	Prostaglandin G/H synthase	[c] : arachd + h + nadph + (2) o2 --&gt; h2o + nadp + prostgh2	Eicosanoid Metabolism	PTGS1;PTGS2;
Salsalate	Prostaglandin G/H synthase	[c] : arachd + h + nadph + (2) o2 --&gt; h2o + nadp + prostgh2	Eicosanoid Metabolism	PTGS1;PTGS2;
Acetaminophen	Prostaglandin G/H synthase	[r] : arachd + h + nadph + (2) o2 --&gt; h2o + nadp + prostgh2	Eicosanoid Metabolism	PTGS1;PTGS2;
Diflunisal	Prostaglandin G/H synthase	[r] : arachd + h + nadph + (2) o2 --&gt; h2o + nadp + prostgh2	Eicosanoid Metabolism	PTGS1;PTGS2;
Salsalate	Prostaglandin G/H synthase	[r] : arachd + h + nadph + (2) o2 --&gt; h2o + nadp + prostgh2	Eicosanoid Metabolism	PTGS1;PTGS2;
Levodopa	L-Phenylalanine,tetrahydrobiopterin:oxygen oxidoreductase (4-hydroxylating)	[c] : o2 + phe-L + thbpt --&gt; thbpt4acam + tyr-L	Tyr, Phe, Trp Biosynthesis	PAH;
L-Tryptophan	L-Phenylalanine carboxy-lyase	[c] : h + phe-L --&gt; co2 + peamn	Phenylalanine metabolism	DDC;
Phenelzine	Putrescine:oxygen oxidoreductase (deaminating)	[c] : h2o + o2 + ptrc --&gt; 4abutn + h2o2 + nh4	Arginine and Proline Metabolism	AOC3;
Disulfiram	Perillyl aldehyde:NAD+ oxidoreductase (m)	[m] : h2o + nad + pylald --&gt; (2) h + nadh + peracd	Limonene and pinene degradation	ALDH2;
Tolcapone	S-Adenosyl-L-methionine:catechol O-methyltransferase	[c] : amet + nrpphr --&gt; ahcys + h + normete-L	Tyrosine metabolism	COMT;
Entacapone	S-Adenosyl-L-methionine:catechol O-methyltransferase	[c] : amet + nrpphr --&gt; ahcys + h + normete-L	Tyrosine metabolism	COMT;
Levodopa	S-Adenosyl-L-methionine:catechol O-methyltransferase	[c] : amet + nrpphr --&gt; ahcys + h + normete-L	Tyrosine metabolism	COMT;
L-Tryptophan	5-Hydroxytryptamine:oxygen 2,3-dioxygenase (indole-decyclizing)	[c] : o2 + srtn --&gt; f5hoxkyn	Tryptophan metabolism	INDO;
Fluvoxamine	Seratonin reversible transport in via sodium symport/potassium antiport (1:2)	(2) k[c] + (2) na1[e] + srtn[e] &lt;==&gt; (2) k[e] + (2) na1[c] + srtn[c]	Transport, Extracellular	SLC6A4;
Tramadol	Seratonin reversible transport in via sodium symport/potassium antiport (1:2)	(2) k[c] + (2) na1[e] + srtn[e] &lt;==&gt; (2) k[e] + (2) na1[c] + srtn[c]	Transport, Extracellular	SLC6A4;
Citalopram	Seratonin reversible transport in via sodium symport/potassium antiport (1:2)	(2) k[c] + (2) na1[e] + srtn[e] &lt;==&gt; (2) k[e] + (2) na1[c] + srtn[c]	Transport, Extracellular	SLC6A4;
Venlafaxine	Seratonin reversible transport in via sodium symport/potassium antiport (1:2)	(2) k[c] + (2) na1[e] + srtn[e] &lt;==&gt; (2) k[e] + (2) na1[c] + srtn[c]	Transport, Extracellular	SLC6A4;
Amitriptyline	Seratonin reversible transport in via sodium symport/potassium antiport (1:2)	(2) k[c] + (2) na1[e] + srtn[e] &lt;==&gt; (2) k[e] + (2) na1[c] + srtn[c]	Transport, Extracellular	SLC6A4;
Protriptyline	Seratonin reversible transport in via sodium symport/potassium antiport (1:2)	(2) k[c] + (2) na1[e] + srtn[e] &lt;==&gt; (2) k[e] + (2) na1[c] + srtn[c]	Transport, Extracellular	SLC6A4;
Methylphenidate	Seratonin reversible transport in via sodium symport/potassium antiport (1:2)	(2) k[c] + (2) na1[e] + srtn[e] &lt;==&gt; (2) k[e] + (2) na1[c] + srtn[c]	Transport, Extracellular	SLC6A4;
Imipramine	Seratonin reversible transport in via sodium symport/potassium antiport (1:2)	(2) k[c] + (2) na1[e] + srtn[e] &lt;==&gt; (2) k[e] + (2) na1[c] + srtn[c]	Transport, Extracellular	SLC6A4;
Fluoxetine	Seratonin reversible transport in via sodium symport/potassium antiport (1:2)	(2) k[c] + (2) na1[e] + srtn[e] &lt;==&gt; (2) k[e] + (2) na1[c] + srtn[c]	Transport, Extracellular	SLC6A4;
Duloxetine	Seratonin reversible transport in via sodium symport/potassium antiport (1:2)	(2) k[c] + (2) na1[e] + srtn[e] &lt;==&gt; (2) k[e] + (2) na1[c] + srtn[c]	Transport, Extracellular	SLC6A4;
Nortriptyline	Seratonin reversible transport in via sodium symport/potassium antiport (1:2)	(2) k[c] + (2) na1[e] + srtn[e] &lt;==&gt; (2) k[e] + (2) na1[c] + srtn[c]	Transport, Extracellular	SLC6A4;
Amoxapine	Seratonin reversible transport in via sodium symport/potassium antiport (1:2)	(2) k[c] + (2) na1[e] + srtn[e] &lt;==&gt; (2) k[e] + (2) na1[c] + srtn[c]	Transport, Extracellular	SLC6A4;
Trazodone	Seratonin reversible transport in via sodium symport/potassium antiport (1:2)	(2) k[c] + (2) na1[e] + srtn[e] &lt;==&gt; (2) k[e] + (2) na1[c] + srtn[c]	Transport, Extracellular	SLC6A4;
Paroxetine	Seratonin reversible transport in via sodium symport/potassium antiport (1:2)	(2) k[c] + (2) na1[e] + srtn[e] &lt;==&gt; (2) k[e] + (2) na1[c] + srtn[c]	Transport, Extracellular	SLC6A4;
Trimipramine	Seratonin reversible transport in via sodium symport/potassium antiport (1:2)	(2) k[c] + (2) na1[e] + srtn[e] &lt;==&gt; (2) k[e] + (2) na1[c] + srtn[c]	Transport, Extracellular	SLC6A4;
Minaprine	Seratonin reversible transport in via sodium symport/potassium antiport (1:2)	(2) k[c] + (2) na1[e] + srtn[e] &lt;==&gt; (2) k[e] + (2) na1[c] + srtn[c]	Transport, Extracellular	SLC6A4;
Cocaine	Seratonin reversible transport in via sodium symport/potassium antiport (1:2)	(2) k[c] + (2) na1[e] + srtn[e] &lt;==&gt; (2) k[e] + (2) na1[c] + srtn[c]	Transport, Extracellular	SLC6A4;
Sertraline	Seratonin reversible transport in via sodium symport/potassium antiport (1:2)	(2) k[c] + (2) na1[e] + srtn[e] &lt;==&gt; (2) k[e] + (2) na1[c] + srtn[c]	Transport, Extracellular	SLC6A4;
Doxepin	Seratonin reversible transport in via sodium symport/potassium antiport (1:2)	(2) k[c] + (2) na1[e] + srtn[e] &lt;==&gt; (2) k[e] + (2) na1[c] + srtn[c]	Transport, Extracellular	SLC6A4;
Nefazodone	Seratonin reversible transport in via sodium symport/potassium antiport (1:2)	(2) k[c] + (2) na1[e] + srtn[e] &lt;==&gt; (2) k[e] + (2) na1[c] + srtn[c]	Transport, Extracellular	SLC6A4;
Desipramine	Seratonin reversible transport in via sodium symport/potassium antiport (1:2)	(2) k[c] + (2) na1[e] + srtn[e] &lt;==&gt; (2) k[e] + (2) na1[c] + srtn[c]	Transport, Extracellular	SLC6A4;
Escitalopram	Seratonin reversible transport in via sodium symport/potassium antiport (1:2)	(2) k[c] + (2) na1[e] + srtn[e] &lt;==&gt; (2) k[e] + (2) na1[c] + srtn[c]	Transport, Extracellular	SLC6A4;
Clomipramine	Seratonin reversible transport in via sodium symport/potassium antiport (1:2)	(2) k[c] + (2) na1[e] + srtn[e] &lt;==&gt; (2) k[e] + (2) na1[c] + srtn[c]	Transport, Extracellular	SLC6A4;
L-Tryptophan	L-Tryptophan,tetrahydrobiopterin:oxygen oxidoreductase (5-hydroxylating)	[c] : o2 + thbpt + trp-L --&gt; 5htrp + thbpt4acam	Tryptophan metabolism	TPH1;TPH2;
Tranylcypromine	Tryptamine:oxygen oxidoreductase(deaminating)(flavin-containing)	[c] : h2o + o2 + trypta --&gt; h2o2 + id3acald + nh4	Tryptophan metabolism	MAOA;MAOB;
Phenelzine	Tryptamine:oxygen oxidoreductase(deaminating)(flavin-containing)	[c] : h2o + o2 + trypta --&gt; h2o2 + id3acald + nh4	Tryptophan metabolism	MAOA;MAOB;
Maprotiline	Tryptamine:oxygen oxidoreductase(deaminating)(flavin-containing)	[c] : h2o + o2 + trypta --&gt; h2o2 + id3acald + nh4	Tryptophan metabolism	MAOB;
Selegiline	Tryptamine:oxygen oxidoreductase(deaminating)(flavin-containing)	[c] : h2o + o2 + trypta --&gt; h2o2 + id3acald + nh4	Tryptophan metabolism	MAOB;
Moclobemide	Tryptamine:oxygen oxidoreductase(deaminating)(flavin-containing)	[c] : h2o + o2 + trypta --&gt; h2o2 + id3acald + nh4	Tryptophan metabolism	MAOA;
Isocarboxazid	Tryptamine:oxygen oxidoreductase(deaminating)(flavin-containing)	[c] : h2o + o2 + trypta --&gt; h2o2 + id3acald + nh4	Tryptophan metabolism	MAOA;MAOB;
Rasagiline	Tryptamine:oxygen oxidoreductase(deaminating)(flavin-containing)	[c] : h2o + o2 + trypta --&gt; h2o2 + id3acald + nh4	Tryptophan metabolism	MAOB;
L-Tryptophan	L-Tyrosine carboxy-lyase	[c] : h + tyr-L --&gt; co2 + tym	Tyrosine metabolism	DDC;
Tranylcypromine	Tyramine:oxygen oxidoreductase(deaminating)(flavin-containing) (cytosol)	[c] : h2o + o2 + tym --&gt; 4hoxpacd + h2o2 + nh4	Tyrosine metabolism	MAOA;MAOB;
Phenelzine	Tyramine:oxygen oxidoreductase(deaminating)(flavin-containing) (cytosol)	[c] : h2o + o2 + tym --&gt; 4hoxpacd + h2o2 + nh4	Tyrosine metabolism	MAOA;MAOB;
Maprotiline	Tyramine:oxygen oxidoreductase(deaminating)(flavin-containing) (cytosol)	[c] : h2o + o2 + tym --&gt; 4hoxpacd + h2o2 + nh4	Tyrosine metabolism	MAOB;
Selegiline	Tyramine:oxygen oxidoreductase(deaminating)(flavin-containing) (cytosol)	[c] : h2o + o2 + tym --&gt; 4hoxpacd + h2o2 + nh4	Tyrosine metabolism	MAOB;
Moclobemide	Tyramine:oxygen oxidoreductase(deaminating)(flavin-containing) (cytosol)	[c] : h2o + o2 + tym --&gt; 4hoxpacd + h2o2 + nh4	Tyrosine metabolism	MAOA;
Isocarboxazid	Tyramine:oxygen oxidoreductase(deaminating)(flavin-containing) (cytosol)	[c] : h2o + o2 + tym --&gt; 4hoxpacd + h2o2 + nh4	Tyrosine metabolism	MAOA;MAOB;
Rasagiline	Tyramine:oxygen oxidoreductase(deaminating)(flavin-containing) (cytosol)	[c] : h2o + o2 + tym --&gt; 4hoxpacd + h2o2 + nh4	Tyrosine metabolism	MAOB;
Flunitrazepam	UDP-glucuronosyltransferase 1-10 precursor, microsomal	[r] : andrstrn + udpglcur --&gt; andrstrnglc + udp	Steroid Metabolism	UGT2B28;
Flunitrazepam	UDP-glucuronosyltransferase 1-10 precursor, microsomal	[r] : tststerone + udpglcur --&gt; tststeroneglc + udp	Steroid Metabolism	UGT2B28;
Flunitrazepam	UDP-glucuronosyltransferase 1-10 precursor, microsomal	[r] : estriol + udpglcur --&gt; estriolglc + udp	Steroid Metabolism	UGT2B28;
Flunitrazepam	UDP-glucuronosyltransferase 1-10 precursor, microsomal	[r] : 5adtststerone + udpglcur --&gt; 5adtststeroneglc + udp	Steroid Metabolism	UGT2B28;
Gabapentin	valine transaminase	[c] : akg + val-L &lt;==&gt; 3mob + glu-L	Valine, Leucine, and Isoleucine Metabolism	BCAT1;
Levamisole	alkaline phosphatase	[c] : dhap + h2o --&gt; dha + pi	Glycerophospholipid Metabolism	ALPPL2;
Diethylcarbamazine	Arachidonate 5-lipoxygenase	[c] : arachd + o2 --&gt; 5HPET	Eicosanoid Metabolism	ALOX5;
Diethylcarbamazine	Arachidonate 5-lipoxygenase	[c] : 5HPET --&gt; h2o + leuktrA4	Eicosanoid Metabolism	ALOX5;
Atovaquone	ubiquinol-6 cytochrome c reductase, Complex III	(2) ficytC[m] + (2) h[m] + q10h2[m] --&gt; (2) focytC[m] + (4) h[c] + q10[m]	Oxidative Phosphorylation	UQCRC1;
Pyrimethamine	dihydrofolate reductase	[c] : dhf + h + nadph &lt;==&gt; nadp + thf	Folate Metabolism	DHFR;
Proguanil	dihydrofolate reductase	[c] : dhf + h + nadph &lt;==&gt; nadp + thf	Folate Metabolism	DHFR;
Trimetrexate	dihydrofolate reductase	[c] : dhf + h + nadph &lt;==&gt; nadp + thf	Folate Metabolism	DHFR;
Atovaquone	dihydoorotic acid dehydrogenase (quinone10)	dhor-S[c] + q10[m] --&gt; orot[c] + q10h2[m]	Pyrimidine Biosynthesis	DHODH;
Pyrimethamine	folate reductase	[c] : fol + nadph --&gt; dhf + nadp	Folate Metabolism	DHFR;
Proguanil	folate reductase	[c] : fol + nadph --&gt; dhf + nadp	Folate Metabolism	DHFR;
Trimetrexate	folate reductase	[c] : fol + nadph --&gt; dhf + nadp	Folate Metabolism	DHFR;
Amodiaquine	S-Adenosyl-L-methionine:histamine N-tele-methyltransferase	[c] : amet + hista --&gt; ahcys + h + mhista	Histidine Metabolism	HNMT;
L-Cysteine	3-Sulfino-L-alanine carboxy-lyase	[c] : 3sala + h --&gt; co2 + hyptaur	Taurine and hypotaurine metabolism	CSAD;
L-Cysteine	3-sulfino-alanine transaminase (irreversible)	[c] : 3sala + akg + h --&gt; 3snpyr + glu-L	Cysteine Metabolism	GOT1;
Ephedrine	Acetylcholinesterase	[e] : ach + h2o --&gt; ac + chol + h	Glycerophospholipid Metabolism	ACHE;
Montelukast	Arachidonate 5-lipoxygenase	[c] : arachd + o2 --&gt; 5HPET	Eicosanoid Metabolism	ALOX5;
Montelukast	Arachidonate 5-lipoxygenase	[c] : 5HPET --&gt; h2o + leuktrA4	Eicosanoid Metabolism	ALOX5;
L-Cysteine	aspartate transaminase	[c] : akg + asp-L &lt;==&gt; glu-L + oaa	Alanine and Aspartate Metabolism	GOT1;
L-Cysteine	Biotin uptake (antiport)	btn[e] + h[c] --&gt; btn[c] + h[e]	Transport, Extracellular	SLC19A3;
L-Cysteine	cysteine oxidase	[c] : cys-L + o2 --&gt; 3sala + (2) h	Taurine and hypotaurine metabolism	CDO1;
L-Cysteine	cysteine transaminase	[c] : akg + cys-L &lt;==&gt; glu-L + mercppyr	Cysteine Metabolism	GOT1;
L-Cysteine	cystathionine g-lyase	[c] : cyst-L + h2o --&gt; 2obut + cys-L + nh4	Cysteine Metabolism	CTH;
L-Cysteine	cystathionine beta-synthase	[c] : hcys-L + ser-L --&gt; cyst-L + h2o	Methionine Metabolism	CBS;
L-Cysteine	L-erythro-4-Hydroxyglutamate:2-oxoglutarate aminotransferase	[c] : akg + e4hglu --&gt; 4h2oglt + glu-L	Arginine and Proline Metabolism	GOT1;
L-Cysteine	gamma-glutamylcysteine synthetase	[c] : atp + cys-L + glu-L --&gt; adp + glucys + h + pi	Glutathione Metabolism	GCLC;GCLM;
L-Cysteine	glutathione synthetase	[c] : atp + glucys + gly --&gt; adp + gthrd + h + pi	Glutathione Metabolism	GSS;
Nitric Oxide	guanylate cyclase	[c] : gtp --&gt; 35cgmp + ppi	Nucleotides	NPR1;
L-Cysteine	L-Cysteate:2-oxoglutarate aminotransferase	[c] : Lcyst + akg &lt;==&gt; 3spyr + glu-L	Cysteine Metabolism	GOT1;
L-Cysteine	3-Sulfoalanine carboxy-lyase	[c] : Lcyst + h --&gt; co2 + taur	Taurine and hypotaurine metabolism	CSAD;
Flunisolide	lysophospholipase	[c] : h2o + lpchol_hs --&gt; Rtotal + g3pc + h	Glycerophospholipid Metabolism	PLA2G4A;
Almitrine	Na+/K+ exchanging ATPase	atp[c] + h2o[c] + (2) k[e] + (3) na1[c] --&gt; adp[c] + h[c] + (2) k[c] + (3) na1[e] + pi[c]	Transport, Extracellular	ATP1A1;
Theophylline	3',5'-cyclic-nucleotide phosphodiesterase	[c] : camp + h2o --&gt; amp + h	Nucleotides	PDE3A;PDE4A;PDE4B;
Dyphylline	3',5'-cyclic-nucleotide phosphodiesterase	[c] : camp + h2o --&gt; amp + h	Nucleotides	PDE4A;PDE4B;PDE4C;PDE4D;PDE7A;PDE7B;
Ketotifen	3',5'-cyclic-nucleotide phosphodiesterase	[c] : camp + h2o --&gt; amp + h	Nucleotides	PDE7A;PDE7B;
Aminophylline	3',5'-cyclic-nucleotide phosphodiesterase	[c] : camp + h2o --&gt; amp + h	Nucleotides	PDE3A;
Theophylline	3',5'-cyclic-nucleotide phosphodiesterase	[c] : 35cgmp + h2o --&gt; gmp + h	Nucleotides	PDE3A;PDE5A;
Aminophylline	3',5'-cyclic-nucleotide phosphodiesterase	[c] : 35cgmp + h2o --&gt; gmp + h	Nucleotides	PDE3A;
L-Cysteine	phenylalanine transaminase	[c] : akg + phe-L &lt;==&gt; glu-L + phpyr	Phenylalanine metabolism	GOT1;
L-Cysteine	selanocystathionine g-lyase	[c] : h2o + selcyst --&gt; 2obut + nh4 + selcys	Selenoamino acid metabolism	CTH;
L-Cysteine	selanocystathionine beta-synthase	[c] : selhcys + ser-L --&gt; h2o + selcyst	Selenoamino acid metabolism	CBS;
Dextromethorphan	Seratonin reversible transport in via sodium symport/potassium antiport (1:2)	(2) k[c] + (2) na1[e] + srtn[e] &lt;==&gt; (2) k[e] + (2) na1[c] + srtn[c]	Transport, Extracellular	SLC6A4;
L-Cysteine	Thiamine transport in via proton antiport	h[c] + thm[e] &lt;==&gt; h[e] + thm[c]	Transport, Extracellular	SLC19A3;
L-Cysteine	tyrosine transaminase	[c] : akg + tyr-L &lt;==&gt; 34hpp + glu-L	Tyrosine metabolism	GOT1;
Demecarium bromide	Acetylcholinesterase	[e] : ach + h2o --&gt; ac + chol + h	Glycerophospholipid Metabolism	ACHE;
Physostigmine	Acetylcholinesterase	[e] : ach + h2o --&gt; ac + chol + h	Glycerophospholipid Metabolism	ACHE;
Methazolamide	carboxylic acid dissociation	[c] : co2 + h2o &lt;==&gt; h2co3	Miscellaneous	CA1;
Acetazolamide	carboxylic acid dissociation	[c] : co2 + h2o &lt;==&gt; h2co3	Miscellaneous	CA1;CA12;CA2;
Dorzolamide	carboxylic acid dissociation	[c] : co2 + h2o &lt;==&gt; h2co3	Miscellaneous	CA2;
Dichlorphenamide	carboxylic acid dissociation	[c] : co2 + h2o &lt;==&gt; h2co3	Miscellaneous	CA1;
Brinzolamide	carboxylic acid dissociation	[c] : co2 + h2o &lt;==&gt; h2co3	Miscellaneous	CA1;CA2;
Medrysone	lysophospholipase	[c] : h2o + lpchol_hs --&gt; Rtotal + g3pc + h	Glycerophospholipid Metabolism	PLA2G4A;
Trifluridine	thymidylate synthase	[c] : dump + mlthf --&gt; dhf + dtmp	Nucleotides	TYMS;
Fomepizole	3,4-Dihydroxyphenylethyleneglycol:NAD+ oxidoreductase	[c] : 34dhmald + h + nadh &lt;==&gt; 34dhoxpeg + nad	Tyrosine metabolism	ADH1A;ADH1B;ADH1C;
Fomepizole	alcohol dehydrogenase (methanol)	[c] : meoh + nad &lt;==&gt; fald + h + nadh	Miscellaneous	ADH1A;ADH1B;ADH1C;
Fomepizole	alcohol dehydrogenase (D-1,2-propanediol)	[c] : 12ppd-R + nad --&gt; h + lald-D + nadh	Pyruvate Metabolism	ADH1A;ADH1B;ADH1C;
Fomepizole	alcohol dehydrogenase (L-1,2-propanediol)	[c] : 12ppd-S + nad --&gt; h + lald-L + nadh	Pyruvate Metabolism	ADH1A;ADH1B;ADH1C;
Fomepizole	alcohol dehydrogenase (D-lactaldehyde)	[c] : lald-D + nad --&gt; h + mthgxl + nadh	Pyruvate Metabolism	ADH1A;ADH1B;ADH1C;
Fomepizole	alcohol dehydrogenase (L-lactaldehyde)	[c] : lald-L + nad --&gt; h + mthgxl + nadh	Pyruvate Metabolism	ADH1A;ADH1B;ADH1C;
Fomepizole	alcohol dehydrogenase, forward rxn (ethanol -> acetaldehyde)	[c] : etoh + nad --&gt; acald + h + nadh	Glycolysis/Gluconeogenesis	ADH1A;ADH1B;ADH1C;
Amifostine	alkaline phosphatase	[c] : dhap + h2o --&gt; dha + pi	Glycerophospholipid Metabolism	ALPPL2;
L-Methionine	betaine-homocysteine S-methyltransferase	[c] : glyb + hcys-L --&gt; dmgly + met-L	Glycine, Serine, and Threonine Metabolism	BHMT;BHMT2;
Fomepizole	catalase A, peroxisomal (ethanol)	[x] : etoh + h2o2 --&gt; acald + (2) h2o	Glycolysis/Gluconeogenesis	CAT;
Fomepizole	catalase	[m] : (2) h2o2 --&gt; (2) h2o + o2	ROS Detoxification	CAT;
Fomepizole	catalase A, peroxisomal	[x] : (2) h2o2 --&gt; (2) h2o + o2	Miscellaneous	CAT;
Glutathione	dehydroascorbate reductase	[c] : dhdascb + h + nadph --&gt; ascb-L + nadp	Ascorbate and Aldarate Metabolism	GLRX;GLRX2;
Amifostine	Deaminido NAD diphosphatase	[c] : dnad + h2o --&gt; amp + (2) h + nicrnt	NAD Metabolism	ENPP1;
Amifostine	FAD diphosphatase	[c] : fad + h2o --&gt; amp + fmn + (2) h	Riboflavin Metabolism	ENPP1;
Glutathione	hydroxyacylglutathione hydrolase	[c] : h2o + lgt-S --&gt; gthrd + h + lac-D	Pyruvate Metabolism	HAGH;
Glutathione	hydroxyacylglutathione hydrolase, mitochondrial	[m] : h2o + lgt-S --&gt; gthrd + h + lac-D	Pyruvate Metabolism	HAGH;
Glutathione	glutathione oxidoreductase	[c] : gthox + h + nadph --&gt; (2) gthrd + nadp	Glutamate metabolism	GSR;
Glutathione	glutathione oxidoreductase	[m] : gthox + h + nadph --&gt; (2) gthrd + nadp	Glutamate metabolism	GSR;
Glutathione	glutathione peridoxase	[c] : (2) gthrd + h2o2 &lt;==&gt; gthox + (2) h2o	Glutathione Metabolism	GPX1;GPX2;GPX4;
Glutathione	glutathione peroxidase (e)	[e] : (2) gthrd + h2o2 &lt;==&gt; gthox + (2) h2o	Glutathione Metabolism	GPX3;GPX6;
Glutathione	glutathione peroxidase, mitochondria	[m] : (2) gthrd + h2o2 &lt;==&gt; gthox + (2) h2o	Glutathione Metabolism	GPX4;
Glutathione	glutathione synthetase	[c] : atp + glucys + gly --&gt; adp + gthrd + h + pi	Glutathione Metabolism	GSS;
Glutathione	g-glutamyltransferase (e)	ala-L[c] + gthrd[c] --&gt; cgly[e] + gluala[e]	Glutathione Metabolism	GGT1;
Glutathione	lactoylglutathione lyase	[c] : gthrd + mthgxl --&gt; lgt-S	Pyruvate Metabolism	GLO1;
Bentiromide	lipase	[e] : h2o + tag_hs --&gt; Rtotal3 + dag_hs + h	Triacylglycerol Synthesis	PNLIP;
Glutathione	Leukotriene C4 synthase	[r] : gthrd + leuktrA4 --&gt; leuktrC4	Eicosanoid Metabolism	LTC4S;MGST2;MGST3;
Glutathione	maleylacetoacetate isomerase	[c] : 4mlacac --&gt; 4fumacac	Tyrosine metabolism	GSTZ1;
L-Methionine	methionine adenosyltransferase	[c] : atp + h2o + met-L --&gt; amet + pi + ppi	Methionine Metabolism	MAT1A;MAT2A;MAT2B;
L-Methionine	methionine synthase	[c] : 5mthf + hcys-L --&gt; h + met-L + thf	Methionine Metabolism	MTR;
Amifostine	nicotinate-nucleotide adenylyltransferase	[c] : atp + h + nicrnt --&gt; dnad + ppi	NAD Metabolism	ENPP1;
Metyrapone	cytochrome P450 3A4	[c] : h + nadph + nifedipine + o2 --&gt; h2o + hnifedipine + nadp	CYP Metabolism	CYP3A4;
Glutathione	13-cis-retinoic acid isomerase	[c] : retn &lt;==&gt; 13-cis-retn	Vitamin A Metabolism	GSTM1;
L-Methionine	selenomethionine adenosyltransferase	[c] : atp + h2o + selmeth --&gt; pi + ppi + seasmet	Selenoamino acid metabolism	MAT1A;MAT2A;MAT2B;
Glutathione	S-Formylglutathione hydralase	[c] : Sfglutth + h2o &lt;==&gt; for + gthrd + h	Tyrosine metabolism	ESD;
Leucovorin	thymidylate synthase	[c] : dump + mlthf --&gt; dhf + dtmp	Nucleotides	TYMS;
Amifostine	UDPglucose pyrophosphohydrolase	[c] : h2o + udpg --&gt; g1p + (2) h + ump	Starch and Sucrose Metabolism	ENPP1;

## Sheet: Table S2 - Drugs in DRN
ATC	DBID	DrugName	Enzyme Target	Reactions
Metabolism	DB00114	Pyridoxal Phosphate	AADAT;ABAT;AGXT;AGXT2;ALAS1;ALAS2;BCAT1;BCAT2;CBS;CCBL1;CSAD;CTH;DDC;FTCD;GAD1;GAD2;GCAT;GLDC;GOT1;GOT2;GPT2;HDC;KYNU;OAT;ODC1;PDXP;PNPO;PROSC;PSAT1;PYGB;PYGL;PYGM;SCLY;SDS;SGPL1;SHMT1;SHMT2;SPTLC1;SPTLC2;TAT;THNSL1;	R_3AIBTm;R_3HKYNAKGAT;R_3HLYTCL;R_3HXKYNDCL;R_3SALACBOXL;R_3SALATAi;R_3SALATAim;R_5HLTDL;R_5HXKYNDCL;R_AATAi;R_ABTArm;R_AGTim;R_AGTix;R_ALAR;R_ALASm;R_ALATA_L;R_APAT2rm;R_ASP1DC;R_ASPTA;R_ASPTAm;R_CYSTA;R_CYSTAm;R_CYSTGL;R_CYSTS;R_EHGLAT;R_EHGLAT2m;R_EHGLATm;R_FTCD;R_GCC2am;R_GCC2bim;R_GCC2cm;R_GCCam;R_GCCbim;R_GCCcm;R_GHMT2r;R_GHMT2rm;R_GHMT3;R_GHMT3m;R_GLPASE1;R_GLPASE2;R_GLUDC;R_GLYATm;R_GluFo…
Metabolism	DB00121	Biotin	ACACA;ACACB;HLCS;MCCC1;MCCC2;PC;PCCA;PCCB;	R_ACCOAC;R_ACCOACm;R_BACCL;R_BACCLm;R_BTNPL;R_BTNPLm;R_MCCCrm;R_PCm;R_PPCOACm;
Metabolism	DB00126	Vitamin C	BBOX1;DBH;P4HA1;PHYH;PLOD2;PLOD3;SLC23A1;TMLHE;	R_ASCBt4;R_BBHOX;R_DOPABMO;R_PCLYSOX;R_PHYHx;R_PROAKGOX1r;R_TMLYSOX;
Metabolism	DB00129	L-Ornithine	ARG1;ARG2;GATM;OAT;OTC;SLC25A15;SLC25A2;SLC7A1;SLC7A2;SLC7A3;	R_ALAt4;R_ARGN;R_ARGNm;R_ARGtiDF;R_ARGtm;R_CITRtm;R_GLYAMDTRc;R_HOMt4;R_LEUt4;R_LYStiDF;R_LYStm;R_OCBTm;R_ORNTArm;R_ORNt3m;R_ORNt4m;R_ORNtiDF;R_PHEt4;
Metabolism	DB00136	Calcitriol	CYP27B1;	R_25VITD2Hm;R_25VITD3Hm;
Metabolism	DB00140	Riboflavin	BLVRB;PYGL;RFK;	R_BILIRED;R_GLPASE1;R_GLPASE2;R_RBFK;
Metabolism	DB00142	L-Glutamic Acid	AADAT;AASS;ABAT;ALDH18A1;ASNS;BCAT1;BCAT2;FPGS;FTCD;GAD1;GAD2;GCLC;GCLM;GGH;GLS;GLUD1;GLUD2;GLUL;GLULD1;GMPS;GOT1;GOT2;GPT2;NADSYN1;NAGS;OPLAH;PFAS;PSAT1;SLC1A1;SLC1A2;SLC1A3;SLC1A6;SLC1A7;SLC25A18;SLC25A22;SLC7A11;TAT;	R_3AIBTm;R_3HKYNAKGAT;R_3SALACBOXL;R_3SALATAi;R_3SALATAim;R_AATAi;R_ABTArm;R_ACGSm;R_AGPRim;R_ALATA_L;R_APAT2rm;R_ASNS1;R_ASP1DC;R_ASPDt6;R_ASPTA;R_ASPTAm;R_ASPt6;R_CYSTA;R_CYSTAm;R_CYSTGLUex;R_EHGLAT;R_EHGLAT2m;R_EHGLATm;R_FPGS;R_FPGS2;R_FPGS2m;R_FPGS3;R_FPGS3m;R_FPGS4;R_FPGS4m;R_FPGS5;R_FPGS5m;R_FPGS6;R_FPGS6m;R_FPGS7;R_FPGS7m;R_FPGS8;R_FPGS8m;R_FPGS9;R_FPGS9m;R_FPGSm;R_FTCD;R_G5SDym;R_GCALDDm;…
Metabolism	DB00146	Calcidiol	CYP27B1;	R_25VITD2Hm;R_25VITD3Hm;
Metabolism	DB00147	Pyridoxal	PDXK;PDXP;	R_HYPOE;R_PDXPP;R_PYDAMK;R_PYDXK;R_PYDXNK;R_PYDXPP;
Metabolism	DB00152	Thiamine	THTPA;TKT;TPK1;	R_THMTP;R_TKT1;R_TKT2;R_TMDPK;
Metabolism	DB00153	Ergocalciferol	CYP27B1;	R_25VITD2Hm;R_25VITD3Hm;
Metabolism	DB00162	Vitamin A	ALDH1A1;ALDH1A2;ALDH1A3;LRAT;RDH11;RDH12;RDH13;RDH14;RDH5;RDH8;	R_34DHPLACOX;R_34DHXMANDACOX;R_3M4HDXPAC;R_3MOX4HOXPGALDOX;R_3MOX4HOXPGALDOX(NADP);R_4HOXPACDOX(NADP);R_5HOXINDACTOX;R_ALDD19x;R_ALDD19x(P);R_ALDD20x;R_ALDD2x;R_ALDD2y;R_BAMPPALDOX;R_GCALDD;R_GLACO;R_IMACTD;R_LCADi;R_LCADi_D;R_LRAT;R_MACOXO;R_NABTNO;R_PYLALDOX;R_RDH1;R_RDH1a;R_RDH2;R_RDH2a;R_RDH3;R_RDH3a;R_RDH4;
Metabolism	DB00163	Vitamin E	ALOX5;DGKA;	R_ALOX5;R_ALOX52;R_DAGK_hs;
Metabolism	DB00165	Pyridoxine	ALDH7A1;CBS;PDXK;PDXP;PSAT1;	R_5HOXINDACTOX;R_ALDD20x;R_ALDD2x;R_BAMPPALDOX;R_CYSTS;R_GCALDD;R_HYPOE;R_IMACTD;R_LCADi;R_LCADi_D;R_NABTNO;R_PDXPP;R_PSERT;R_PYDAMK;R_PYDXK;R_PYDXNK;R_PYDXPP;R_PYLALDOX;R_SELCYSTS;
Metabolism	DB00169	Cholecalciferol	CYP27A1;	R_P45027A11m;R_P45027A12m;R_P45027A13m;R_P45027A14m;R_P45027A15m;R_P45027A16m;R_P45027A1m;R_VITD2Hm;R_VITD3Hm;
Metabolism	DB00191	Phentermine	MAOA;MAOB;SLC6A2;SLC6A3;SLC6A4;	R_3HXKYNOXDA;R_3MOXTYROX;R_41R1H2MAE12BOOX;R_41R2A1H12BOOX;R_42A12BOOX;R_5HOXINOXDA;R_5HXKYNOXDA;R_APRTO2;R_DOPAt4(2)r;R_MACOXO;R_MAOLNOR;R_NRPPHRt4(2)r;R_PEAMNO;R_SRTNt6(2)r;R_TRYPTAOX;R_TYROXDAc;
Metabolism	DB00213	Pantoprazole	ATP1A1;ATP4A;	R_HKt;R_NaKt;
Metabolism	DB00244	Mesalazine	PTGS1;PTGS2;	R_PGS;R_PGSr;
Metabolism	DB00284	Acarbose	AMY2A;GAA;MGAM;SI;	R_AMY1e;R_AMY2e;R_GAMYe;R_MALTe;R_MALTly;R_MLTG1e;R_MLTG1ly;R_O16G1e;R_O16G2e;R_SUCRe;
Metabolism	DB00338	Omeprazole	ATP4A;	R_HKt;
Metabolism	DB00348	Nitisinone	HPD;	R_34HPPOR;R_PPOR;
Metabolism	DB00419	Miglustat	UGCG;	R_UGCG;
Metabolism	DB00448	Lansoprazole	ATP4A;	R_HKt;
Metabolism	DB00491	Miglitol	MGAM;	R_GAMYe;R_MALTe;R_MLTG1e;R_SUCRe;
Metabolism	DB00536	Guanidine	ALDH2;	R_5HOXINDACTOXm;R_ALDD20xm;R_ALDD2xm;R_BAMPPALDOXm;R_GCALDDm;R_GLACOm;R_IMACTD_m;R_LCADi_Dm;R_LCADim;R_NABTNOm;R_PYLALDOXm;
Metabolism	DB00572	Atropine	ACHE;	R_ACHEe;
Metabolism	DB00579	Mazindol	SLC6A2;SLC6A3;	R_DOPAt4(2)r;R_NRPPHRt4(2)r;
Metabolism	DB00583	L-Carnitine	CPT1A;CPT2;CRAT;CROT;SLC22A4;SLC22A5;SLC25A20;	R_ACRNtm;R_ADRNCPT1;R_ADRNCPT2;R_ADRNCRNt;R_ARACHCPT1;R_ARACHCPT2;R_ARACHCRNt;R_C160CPT1;R_C160CPT2;R_C160CRNt;R_C161CPT1;R_C161CPT12;R_C161CPT2;R_C161CPT22;R_C161CRN2t;R_C161CRNt;R_C180CPT1;R_C180CPT2;R_C180CRNt;R_C181CPT1;R_C181CPT2;R_C181CRNt;R_C204CPT1;R_C204CPT2;R_C226CPT1;R_C226CPT2;R_CHOLtu;R_CLPNDCPT1;R_CLPNDCPT2;R_CLPNDCRNt;R_CRNt;R_CRNtHa;R_CRNtim;R_CRNtuIR;R_CRNtuNa;R_CSNAT2x;R_CSNATer…
Metabolism	DB00668	Epinephrine	PAH;	R_PHETHPTOX2;
Metabolism	DB00736	Esomeprazole	ATP1A1;ATP4A;	R_HKt;R_NaKt;
Metabolism	DB00741	Hydrocortisone	ALOX5;NOS2A;	R_ALOX5;R_ALOX52;R_NOS1;R_NOS2;
Metabolism	DB00761	Potassium Chloride	SLC12A1;SLC12A2;SLC12A4;SLC12A5;SLC12A6;SLC12A7;	R_KCC2t;R_KCCt;R_NKCC2t;R_NKCCt;
Metabolism	DB00795	Sulfasalazine	ACAT1;SLC7A11;	R_ACACT10m;R_ACACT1rm;R_CYSTGLUex;
Metabolism	DB00937	Diethylpropion	SLC6A2;SLC6A3;	R_DOPAt4(2)r;R_NRPPHRt4(2)r;
Metabolism	DB00945	Aspirin	PTGS1;PTGS2;	R_PGS;R_PGSr;
Metabolism	DB01014	Balsalazide	PTGS1;PTGS2;	R_PGS;R_PGSr;
Metabolism	DB01016	Glibenclamide	ABCA1;ABCB11;ABCC1;ABCC3;	R_5ADTSTSTERONEGLCte;R_AHANDROSTANGLCte;R_ANDRSTRNGLCte;R_BILDGLCURte;R_BILGLCURte;R_CHOLATEt3;R_CHSTEROLt;R_CHSTEROLtg;R_ESTRIOLGLCte;R_ESTRONEGLCt;R_GCHOLAt3;R_TCHOLAt3;R_TSTSTERONEGLCte;
Metabolism	DB01017	Minocycline	ALOX5;	R_ALOX5;R_ALOX52;
Metabolism	DB01083	Orlistat	FASN;LPL;PNLIP;	R_ACOATA;R_FAS100COA;R_FAS120COA;R_FAS140COA;R_FAS160COA;R_FAS180COA;R_FAS80COA_L;R_KAS8;R_LPS;R_LPS2;R_LPSe;R_MCOATA;
Metabolism	DB01105	Sibutramine	SLC6A2;SLC6A4;	R_DOPAt4(2)r;R_NRPPHRt4(2)r;R_SRTNt6(2)r;
Metabolism	DB01110	Miconazole	CYP51A1;	R_LNS14DMr;
Metabolism	DB01113	Papaverine	PDE4B;	R_PDE1;
Metabolism	DB01129	Rabeprazole	ATP4A;ATP4B;	R_HKt;
Metabolism	DB01191	Dexfenfluramine	SLC6A4;	R_SRTNt6(2)r;
Metabolism	DB01234	Dexamethasone	NOS2A;	R_NOS1;R_NOS2;
Metabolism	DB01370	Aluminium	ATP1A1;	R_NaKt;
Blood	DB00025	Antihemophilic Factor	PHYH;	R_PHYHx;
Blood	DB00070	Hyaluronidase	GALNS;	R_GALASE10ly;R_GALASE11ly;R_GALASE12ly;R_GALASE13ly;R_GALASE14ly;R_GALASE15ly;R_GALASE16ly;R_GALASE17ly;R_GALASE18ly;R_GALASE19ly;R_GALASE1ly;R_GALASE20ly;R_GALASE3ly;R_GALASE4ly;R_GALASE5ly;R_GALASE6ly;R_GALASE7ly;R_GALASE8ly;R_GALASE9ly;R_GLB1;R_LACZly;R_S6TASE10ly;R_S6TASE22ly;R_S6TASE25ly;R_S6TASE4ly;R_S6TASE5ly;R_S6TASE6ly;R_S6TASE7ly;R_S6TASE8ly;R_S6TASE9ly;R_SIAASE2ly;R_SIAASE3ly;R_SIAASE4…
Blood	DB00115	Cyanocobalamin	MMAA;MUT;	R_CBL2tm;R_CBLATm;R_MMMm;
Blood	DB00123	L-Lysine	SLC7A1;SLC7A2;SLC7A3;	R_ALAt4;R_ARGtiDF;R_HOMt4;R_LEUt4;R_LYStiDF;R_ORNtiDF;R_PHEt4;
Blood	DB00125	L-Arginine	ARG2;ASL;NOS2A;NOS2B;NOS2C;NOS3;SLC7A1;SLC7A3;	R_ALAt4;R_ARGNm;R_ARGSL;R_ARGtiDF;R_HOMt4;R_LEUt4;R_LYStiDF;R_NOS1;R_NOS2;R_ORNtiDF;R_PHEt4;
Blood	DB00128	L-Aspartic Acid	ACY1;ACY3;ADSS;ADSSL1;ASNS;ASPA;ASRGL1;ASS;GOT1;GOT2;PAICS;SLC1A1;SLC25A12;SLC25A13;	R_3SALAASPm;R_3SALATAi;R_3SALATAim;R_ACODA;R_ADSS;R_AIRCr;R_ARGSS;R_ASNNm;R_ASNS1;R_ASPDt6;R_ASPGLUm;R_ASPTA;R_ASPTAm;R_ASPt6;R_CYSTA;R_CYSTAm;R_EHGLAT;R_EHGLAT2m;R_EHGLATm;R_GLUt2m;R_GLUt6;R_LCYSTAT;R_LCYSTATm;R_NACASPAH;R_PHETA1;R_PHETA1m;R_PRASCS;R_TYRTA;R_TYRTAm;
Blood	DB00130	L-Glutamine	ASNS;CCBL1;CTPS;GFPT2;GLS;GLUL;GMPS;NADSYN1;PFAS;PPAT;SLC1A5;SLC38A3;SLC7A8;	R_3HKYNAKGAT;R_ALAASNNaEx;R_ALACYSNaEx;R_ALAGLNNaEx;R_ALASERNaEx;R_ALATHRNaEx;R_ALAtN1;R_ASNALANaEx;R_ASNCYSNaEx;R_ASNGLNNaEx;R_ASNS1;R_ASNSERNaEx;R_ASNTHRNaEx;R_ASNtN1;R_CTPS1;R_CYSALANaEx;R_CYSASNNaEx;R_CYSGLNNaEx;R_CYSGLYex;R_CYSSERNaEx;R_CYSTHRNaEx;R_GF6PTA;R_GLNALANaEx;R_GLNASNNaEx;R_GLNCYSNaEx;R_GLNS;R_GLNSERNaEx;R_GLNTHRNaEx;R_GLNtN1;R_GLUNm;R_GLUPRT;R_GMPS2;R_HIStN1;R_KYNAKGAT;R_NADS2;R_P…
Blood	DB00145	Glycine	AGXT;AGXT2;ALAS1;ALAS2;BAAT;GATM;GCAT;GCSH;GLDC;GNMT;GSS;PIPOX;SHMT1;SHMT2;SLC32A1;SLC36A1;SLC6A5;SLC6A9;	R_ABUTt2r;R_ABUTt2rL;R_AGTim;R_AGTix;R_ALASm;R_ALAt2r;R_ALAt2rL;R_BAAT1x;R_BAAT2x;R_BAAT3x;R_BAAT4x;R_BAAT5x;R_BALAVECSEC;R_DALAt2r;R_DALAt2rL;R_GABAVESSEC;R_GCC2am;R_GCC2bim;R_GCC2cm;R_GCCam;R_GCCbim;R_GCCcm;R_GHMT2r;R_GHMT2rm;R_GHMT3;R_GHMT3m;R_GLYAMDTRc;R_GLYATm;R_GLYVESSEC;R_GLYt2r;R_GLYt2rL;R_GLYt7(211)r;R_GLYt7(311)r;R_GNMT;R_GTHS;R_LPCOXp;R_PRODt2r;R_PRODt2rL;R_PROt2r;R_PROt2rL;R_SARCOXp;R…
Blood	DB00158	Folic Acid	FOLR3;GGH;	R_5MTHFt;R_GGH_10FTHF5GLUe;R_GGH_10FTHF5GLUl;R_GGH_10FTHF6GLUe;R_GGH_10FTHF6GLUl;R_GGH_10FTHF7GLUe;R_GGH_10FTHF7GLUl;R_GGH_5DHFe;R_GGH_5DHFl;R_GGH_5THFe;R_GGH_5THFl;R_GGH_6DHFe;R_GGH_6DHFl;R_GGH_6THFe;R_GGH_6THFl;R_GGH_7DHFe;R_GGH_7DHFl;R_GGH_7THFe;R_GGH_7THFl;
Blood	DB00200	Hydroxocobalamin	MMAA;MTR;MUT;	R_CBL2tm;R_CBLATm;R_METS;R_MMMm;
Blood	DB00975	Dipyridamole	ADA;PDE10A;PDE4A;PDE5A;	R_ADA;R_ADAe;R_DADA;R_DADAe;R_PDE1;R_PDE1g;R_PDE4;R_PDE4g;
Blood	DB01088	Iloprost	PDE4A;	R_PDE1;
Blood	DB01240	Epoprostenol	PTGS2;	R_PGS;R_PGSr;
Cardiovascular	DB00148	Creatine	CKB;CKM;CKMT2;GAMT;GATM;SLC6A8;	R_CK;R_CKc;R_CREATt4(2)r;R_GACMTRc;R_GLYAMDTRc;
Cardiovascular	DB00159	Icosapent	ACSL3;ACSL4;PTGS1;PTGS2;SLC8A1;	R_CAt7r;R_FACOAL150;R_FACOAL160i;R_FACOAL170;R_FACOAL180i;R_FACOAL181i;R_FACOAL204i;R_FACOAL80i;R_PGS;R_PGSr;
Cardiovascular	DB00175	Pravastatin	HMGCR;SLCO1B1;	R_BILDGLCURt;R_BILGLCURt;R_BILIRUBt2;R_CHOLATEt;R_DHEASt;R_ESTRADIOLGLCt;R_ESTRONESt;R_GCHOLAt;R_HMGCOARr;R_HMGCOARx;R_LEUKTRC4t;R_TCHOLAt;R_THYOXt;R_TRIODTHYt;
Cardiovascular	DB00206	Reserpine	SLC18A2;	R_5HTRPVESSEC;R_ADRNLPVESSEC;R_DOPAVESSEC;R_HISTAVESSEC;R_NRPPHRVESSEC;
Cardiovascular	DB00214	Torasemide	SLC12A1;	R_NKCC2t;R_NKCCt;
Cardiovascular	DB00217	Bethanidine	SLC6A2;	R_DOPAt4(2)r;R_NRPPHRt4(2)r;
Cardiovascular	DB00227	Lovastatin	HMGCR;	R_HMGCOARr;R_HMGCOARx;
Cardiovascular	DB00232	Methyclothiazide	ATP1A1;CA1;CA2;CA4;SLC12A1;	R_H2CO3D;R_NKCC2t;R_NKCCt;R_NaKt;
Cardiovascular	DB00235	Milrinone	PDE3A;PDE4A;	R_PDE1;R_PDE4;
Cardiovascular	DB00310	Chlorthalidone	SLC12A1;	R_NKCC2t;R_NKCCt;
Cardiovascular	DB00324	Fluorometholone	PLA2G4A;	R_LPASE;
Cardiovascular	DB00325	Nitroprusside	NPR1;	R_GUACYC;
Cardiovascular	DB00328	Indomethacin	PTGS1;PTGS2;	R_PGS;R_PGSr;
Cardiovascular	DB00350	Minoxidil	PTGS1;	R_PGS;R_PGSr;
Cardiovascular	DB00368	Norepinephrine	PAH;SLC6A2;	R_DOPAt4(2)r;R_NRPPHRt4(2)r;R_PHETHPTOX2;
Cardiovascular	DB00381	Amlodipine	CA1;	R_H2CO3D;
Cardiovascular	DB00390	Digoxin	ATP1A1;SLCO1B1;	R_BILDGLCURt;R_BILGLCURt;R_BILIRUBt2;R_CHOLATEt;R_DHEASt;R_ESTRADIOLGLCt;R_ESTRONESt;R_GCHOLAt;R_LEUKTRC4t;R_NaKt;R_TCHOLAt;R_THYOXt;R_TRIODTHYt;
Cardiovascular	DB00436	Bendroflumethiazide	CA1;CA2;CA4;SLC12A3;	R_H2CO3D;R_NCCt;
Cardiovascular	DB00511	Acetyldigitoxin	ATP1A1;	R_NaKt;
Cardiovascular	DB00524	Metolazone	SLC12A1;SLC12A3;	R_NCCt;R_NKCC2t;R_NKCCt;
Cardiovascular	DB00559	Bosentan	ABCB11;	R_CHOLATEt3;R_GCHOLAt3;R_TCHOLAt3;
Cardiovascular	DB00591	Fluocinolone Acetonide	PLA2G4A;	R_LPASE;
Cardiovascular	DB00594	Amiloride	ABP1;SLC9A1;	R_13DAMPPOX;R_42A12BOOX;R_HISTASE;R_MAOX;R_MHISOR;R_NAt3_1;R_NAt5;R_NMPTRCOX;R_PEAMNO;R_PTRCOX1;R_TRYPTAOX;
Cardiovascular	DB00606	Cyclothiazide	CA1;CA2;CA4;	R_H2CO3D;
Cardiovascular	DB00627	Niacin	NNMT;QPRT;	R_NNDPR;R_NNMT;
Cardiovascular	DB00636	Clofibrate	LPL;	R_LPS;R_LPS2;
Cardiovascular	DB00640	Adenosine	ADCY1;	R_ADNCYC;
Cardiovascular	DB00641	Simvastatin	HMGCR;	R_HMGCOARr;R_HMGCOARx;
Cardiovascular	DB00661	Verapamil	CA1;	R_H2CO3D;
Cardiovascular	DB00692	Phentolamine	PDE4A;	R_PDE1;
Cardiovascular	DB00695	Furosemide	ATP1A1;SLC12A1;	R_NKCC2t;R_NKCCt;R_NaKt;
Cardiovascular	DB00721	Procaine	SLC6A3;	R_DOPAt4(2)r;R_NRPPHRt4(2)r;
Cardiovascular	DB00727	Nitroglycerin	ALDH2;NPR1;	R_5HOXINDACTOXm;R_ALDD20xm;R_ALDD2xm;R_BAMPPALDOXm;R_GCALDDm;R_GLACOm;R_GUACYC;R_IMACTD_m;R_LCADi_Dm;R_LCADim;R_NABTNOm;R_PYLALDOXm;
Cardiovascular	DB00774	Hydroflumethiazide	ATP1A1;CA1;CA2;CA4;SLC12A1;	R_H2CO3D;R_NKCC2t;R_NKCCt;R_NaKt;
Cardiovascular	DB00806	Pentoxifylline	NT5E;PDE4A;PDE4B;PDE5A;	R_NTD2e;R_NTD4e;R_NTD7e;R_NTD9e;R_PDE1;R_PDE4;
Cardiovascular	DB00880	Chlorothiazide	CA1;CA2;CA4;SLC12A3;	R_H2CO3D;R_NCCt;
Cardiovascular	DB00883	Isosorbide Dinitrate	NPR1;	R_GUACYC;
Cardiovascular	DB00887	Bumetanide	SLC12A1;SLC12A2;SLC12A4;SLC12A5;	R_KCC2t;R_KCCt;R_NKCC2t;R_NKCCt;
Cardiovascular	DB00903	Ethacrynic acid	ATP1A1;SLC12A1;	R_NKCC2t;R_NKCCt;R_NaKt;
Cardiovascular	DB00973	Ezetimibe	ANPEP;SOAT1;	R_AMPTASECG;R_AMPTASECGe;R_SOAT11;R_SOAT11r;R_SOAT12;R_SOAT12r;
Cardiovascular	DB00988	Dopamine	DBH;	R_DOPABMO;
Cardiovascular	DB00999	Hydrochlorothiazide	CA1;CA2;CA4;SLC12A3;	R_H2CO3D;R_NCCt;
Cardiovascular	DB01020	Isosorbide Mononitrate	NPR1;	R_GUACYC;
Cardiovascular	DB01021	Trichlormethiazide	ATP1A1;CA1;CA2;CA4;SLC12A1;	R_H2CO3D;R_NKCC2t;R_NKCCt;R_NaKt;
Cardiovascular	DB01035	Procainamide	DNMT1;	R_DNAMTSEn;R_DNAMTn;
Cardiovascular	DB01047	Fluocinonide	PLA2G4A;	R_LPASE;
Cardiovascular	DB01049	Ergoloid mesylate	SLCO2B1;	R_DHEASt;R_ESTRONESt;
Cardiovascular	DB01050	Ibuprofen	PTGS1;PTGS2;	R_PGS;R_PGSr;
Cardiovascular	DB01064	Isoproterenol	PIK3R1;	R_PI45P3K;R_PI4P3K;R_PI5P3K;R_PIK3;
Cardiovascular	DB01074	Perhexiline	CPT1A;CPT2;	R_ADRNCPT1;R_ADRNCPT2;R_ARACHCPT1;R_ARACHCPT2;R_C160CPT1;R_C160CPT2;R_C161CPT1;R_C161CPT12;R_C161CPT2;R_C161CPT22;R_C180CPT1;R_C180CPT2;R_C181CPT1;R_C181CPT2;R_C204CPT1;R_C204CPT2;R_C226CPT1;R_C226CPT2;R_CLPNDCPT1;R_CLPNDCPT2;R_DCSPTN1CPT1;R_DCSPTN1CPT2;R_DLNLCGCPT1;R_DLNLCGCPT2;R_EICOSTETCPT1;R_EICOSTETCPT2;R_ELAIDCPT1;R_ELAIDCPT2;R_HEXCCPT1;R_HEXCCPT2;R_HPDCACRNCPT1;R_HPDCACRNCPT2;R_LGNCCPT1;R_…
Cardiovascular	DB01076	Atorvastatin	HMGCR;	R_HMGCOARr;R_HMGCOARx;
Cardiovascular	DB01078	Deslanoside	ATP1A1;	R_NaKt;
Cardiovascular	DB01095	Fluvastatin	HMGCR;	R_HMGCOARr;R_HMGCOARx;
Cardiovascular	DB01098	Rosuvastatin	HMGCR;NOS3;	R_HMGCOARr;R_HMGCOARx;R_NOS1;R_NOS2;
Cardiovascular	DB01119	Diazoxide	ATP1A1;CA1;CA2;CA4;SLC12A3;	R_H2CO3D;R_NCCt;R_NaKt;
Cardiovascular	DB01136	Carvedilol	NDUFC2;	R_NADH2_u10m;
Cardiovascular	DB01158	Bretylium	ATP1A1;	R_NaKt;
Cardiovascular	DB01170	Guanethidine	SLC6A2;	R_DOPAt4(2)r;R_NRPPHRt4(2)r;
Cardiovascular	DB01197	Captopril	ATP1A1;	R_NaKt;
Cardiovascular	DB01241	Gemfibrozil	LPL;SLCO1B1;	R_BILDGLCURt;R_BILGLCURt;R_BILIRUBt2;R_CHOLATEt;R_DHEASt;R_ESTRADIOLGLCt;R_ESTRONESt;R_GCHOLAt;R_LEUKTRC4t;R_LPS;R_LPS2;R_TCHOLAt;R_THYOXt;R_TRIODTHYt;
Cardiovascular	DB01244	Bepridil	ATP1A1;	R_NaKt;
Cardiovascular	DB01275	Hydralazine	AOC3;P4HA1;	R_13DAMPPOX;R_42A12BOOX;R_AACTOOR;R_MAOX;R_MHISOR;R_NMPTRCOX;R_PROAKGOX1r;R_PTRCOX1;
Cardiovascular	DB01324	Polythiazide	SLC12A3;	R_NCCt;
Cardiovascular	DB01325	Quinethazone	CA1;CA2;CA4;SLC12A3;	R_H2CO3D;R_NCCt;
Cardiovascular	DB01393	Bezafibrate	HMGCR;PANK1;	R_HMGCOARr;R_HMGCOARx;R_PNTK;
Cardiovascular	DB01396	Digitoxin	ATP1A1;	R_NaKt;
Cardiovascular	DB01427	Amrinone	PDE3A;PDE4B;	R_PDE1;R_PDE4;
Dermatologicals	DB00196	Fluconazole	CYP51A1;	R_LNS14DMr;
Dermatologicals	DB00548	Azelaic Acid	SRD5A2;TYR;	R_DOPACHRMISO;R_SR5AR2r;R_SR5ARr;R_T4HCINNOX;R_TYRDOPO;R_TYRDOPO3;
Dermatologicals	DB00553	Methoxsalen	CYP2A6;	R_P4502A6;
Dermatologicals	DB00586	Diclofenac	PTGS1;PTGS2;	R_PGS;R_PGSr;
Dermatologicals	DB00588	Fluticasone Propionate	PLA2G4A;	R_LPASE;
Dermatologicals	DB00735	Naftifine	SQLE;	R_SQLEr;
Dermatologicals	DB00755	Tretinoin	ALDH1A1;ALDH1A2;	R_5HOXINDACTOX;R_ALDD20x;R_ALDD2x;R_ALDD2y;R_BAMPPALDOX;R_GCALDD;R_GLACO;R_IMACTD;R_LCADi;R_LCADi_D;R_NABTNO;R_PYLALDOX;
Dermatologicals	DB00787	Aciclovir	NP;	R_DURIPP;R_NP1;R_PNP;R_PUNP1;R_PUNP2;R_PUNP3;R_PUNP4;R_PUNP5;R_PUNP6;R_PUNP7;
Dermatologicals	DB00857	Terbinafine	SQLE;	R_SQLEr;
Dermatologicals	DB00936	Salicyclic acid	PTGS1;PTGS2;	R_PGS;R_PGSr;
Dermatologicals	DB01026	Ketoconazole	CYP51A1;	R_LNS14DMr;
Dermatologicals	DB01091	Butenafine	SQLE;	R_SQLEr;
Dermatologicals	DB01099	Flucytosine	DNMT1;	R_DNAMTSEn;R_DNAMTn;
Dermatologicals	DB01188	Ciclopirox	ALOX15;PTGS1;PTGS2;	R_ALOX15;R_PGS;R_PGSr;
Dermatologicals	DB01216	Finasteride	SRD5A1;	R_SR5AR2r;R_SR5ARr;
Dermatologicals	DB01356	Lithium	IMPA1;IMPA2;INPP1;	R_MI134PP;R_MI14PP;R_MI1PP;R_MI3PP;R_MI4PP;
Genito-urinary	DB00203	Sildenafil	PDE2A;PDE5A;	R_PDE1;R_PDE4;
Genito-urinary	DB00251	Terconazole	CYP51A1;	R_LNS14DMr;
Genito-urinary	DB00396	Progesterone	CYP17A1;	R_P45017A1r;R_P45017A2r;R_P45017A3r;R_P45017A4r;
Genito-urinary	DB00655	Estrone	CYP1B1;STS;	R_MELATNOX;R_P4501B1r;R_STS1;R_STS1r;R_STS2;R_STS2r;R_STS3;R_STS3r;R_STS4;R_STS4r;
Genito-urinary	DB00788	Naproxen	PTGS1;PTGS2;	R_PGS;R_PGSr;
Genito-urinary	DB00820	Tadalafil	PDE4A;PDE5A;	R_PDE1;R_PDE4;
Genito-urinary	DB00862	Vardenafil	PDE5A;	R_PDE4;
Genito-urinary	DB01093	Dimethyl sulfoxide	DHFR;TPI1;	R_DHFR;R_FOLR2;R_TPI;
Genito-urinary	DB01126	Dutasteride	SRD5A1;SRD5A2;	R_SR5AR2r;R_SR5ARr;
Genito-urinary	DB01200	Bromocriptine	ADCY7;	R_ADNCYC;
hormones	DB00389	Carbimazole	TPO;	R_IDHPOXOX2b;R_IDHPOXOX3;R_IDHPOXOX4;R_IDHPOXOXb;R_THYPX;
hormones	DB00550	Propylthiouracil	TPO;	R_IDHPOXOX2b;R_IDHPOXOX3;R_IDHPOXOX4;R_IDHPOXOXb;R_THYPX;
hormones	DB00763	Methimazole	TPO;	R_IDHPOXOX2b;R_IDHPOXOX3;R_IDHPOXOX4;R_IDHPOXOXb;R_THYPX;
hormones	DB01108	Trilostane	HSD3B1;HSD3B2;	R_HSD3B11;R_HSD3B11r;R_HSD3B12r;R_HSD3B13;R_HSD3B13r;R_HSD3B2r;R_HSD3B3r;
Antiinfectives	DB00109	Enfuvirtide	DPYD;	R_DURAD;R_DURAD2;
Antiinfectives	DB00198	Oseltamivir	NEU1;	R_GALASE10ly;R_GALASE11ly;R_GALASE12ly;R_GALASE13ly;R_GALASE14ly;R_GALASE15ly;R_GALASE16ly;R_GALASE17ly;R_GALASE18ly;R_GALASE19ly;R_GALASE1ly;R_GALASE20ly;R_GALASE3ly;R_GALASE4ly;R_GALASE5ly;R_GALASE6ly;R_GALASE7ly;R_GALASE8ly;R_GALASE9ly;R_GLB1;R_LACZly;R_S6TASE10ly;R_S6TASE22ly;R_S6TASE25ly;R_S6TASE4ly;R_S6TASE5ly;R_S6TASE6ly;R_S6TASE7ly;R_S6TASE8ly;R_S6TASE9ly;R_SIAASE2ly;R_SIAASE3ly;R_SIAASE4…
Antiinfectives	DB00250	Dapsone	DHFR;	R_DHFR;R_FOLR2;
Antiinfectives	DB00339	Pyrazinamide	FASN;	R_ACOATA;R_FAS100COA;R_FAS120COA;R_FAS140COA;R_FAS160COA;R_FAS180COA;R_FAS80COA_L;R_KAS8;R_MCOATA;
Antiinfectives	DB00440	Trimethoprim	DHFR;	R_DHFR;R_FOLR2;
Antiinfectives	DB00535	Cefdinir	MPO;	R_PRDXl;
Antiinfectives	DB00558	Zanamivir	NEU1;	R_GALASE10ly;R_GALASE11ly;R_GALASE12ly;R_GALASE13ly;R_GALASE14ly;R_GALASE15ly;R_GALASE16ly;R_GALASE17ly;R_GALASE18ly;R_GALASE19ly;R_GALASE1ly;R_GALASE20ly;R_GALASE3ly;R_GALASE4ly;R_GALASE5ly;R_GALASE6ly;R_GALASE7ly;R_GALASE8ly;R_GALASE9ly;R_GLB1;R_LACZly;R_S6TASE10ly;R_S6TASE22ly;R_S6TASE25ly;R_S6TASE4ly;R_S6TASE5ly;R_S6TASE6ly;R_S6TASE7ly;R_S6TASE8ly;R_S6TASE9ly;R_SIAASE2ly;R_SIAASE3ly;R_SIAASE4…
Antiinfectives	DB00811	Ribavirin	ENPP1;IMPDH1;NT5C2;	R_DNADDP;R_FADDP;R_IMPD;R_NNAT;R_NT5C;R_NTD10;R_NTD11;R_NTD6;R_NTD7;R_NTD8;R_NTD9;R_UDPGP;
Antiinfectives	DB00951	Isoniazid	ABAT;	R_3AIBTm;R_ABTArm;R_APAT2rm;
Antiinfectives	DB01140	Cefadroxil	SLC15A2;	R_CGLYt3(2);
Antiinfectives	DB01167	Itraconazole	CYP51A1;	R_LNS14DMr;
Antiinfectives	DB01232	Saquinavir	ABCC1;	R_5ADTSTSTERONEGLCte;R_AHANDROSTANGLCte;R_ANDRSTRNGLCte;R_BILDGLCURte;R_BILGLCURte;R_ESTRIOLGLCte;R_TSTSTERONEGLCte;
Antiinfectives	DB01327	Cefazolin	ABCC4;	R_CAMPt;R_CGMPt;R_ESTRADIOLGLCt2;R_PROSTGE1t3;R_PROSTGE2t3;
Antineoplastics	DB00179	Masoprocol	ALOX15;ALOX5;	R_ALOX15;R_ALOX5;R_ALOX52;
Antineoplastics	DB00242	Cladribine	ADA;NP;	R_ADA;R_ADAe;R_DADA;R_DADAe;R_DURIPP;R_NP1;R_PNP;R_PUNP1;R_PUNP2;R_PUNP3;R_PUNP4;R_PUNP5;R_PUNP6;R_PUNP7;
Antineoplastics	DB00261	Anagrelide	PDE3A;	R_PDE1;R_PDE4;
Antineoplastics	DB00262	Carmustine	GSR;	R_GTHO;R_GTHOm;
Antineoplastics	DB00293	Raltitrexed	TYMS;	R_TMDS;
Antineoplastics	DB00352	Thioguanine	HPRT1;IMPDH1;PPAT;	R_GLUPRT;R_GUAPRT;R_HXPRT;R_IMPD;
Antineoplastics	DB00357	Aminoglutethimide	CYP19A1;	R_P45019A1r;R_P45019A2r;
Antineoplastics	DB00441	Gemcitabine	RRM1;TYMS;	R_RNDR1;R_RNDR2;R_RNDR3;R_RNDR4;R_TMDS;
Antineoplastics	DB00480	Lenalidomide	PTGS2;	R_PGS;R_PGSr;
Antineoplastics	DB00482	Celecoxib	PTGS2;	R_PGS;R_PGSr;
Antineoplastics	DB00544	Fluorouracil	DPYD;TYMS;	R_DURAD;R_DURAD2;R_TMDS;
Antineoplastics	DB00552	Pentostatin	ADA;	R_ADA;R_ADAe;R_DADA;R_DADAe;
Antineoplastics	DB00563	Methotrexate	DHFR;	R_DHFR;R_FOLR2;
Antineoplastics	DB00631	Clofarabine	RRM1;	R_RNDR1;R_RNDR2;R_RNDR3;R_RNDR4;
Antineoplastics	DB00642	Pemetrexed	DHFR;GART;TYMS;	R_DHFR;R_FOLR2;R_GARFT;R_PRAGSr;R_PRAIS;R_TMDS;
Antineoplastics	DB00648	Mitotane	CYP11B1;	R_P45011B11m;R_P45011B12m;
Antineoplastics	DB00675	Tamoxifen	ECGF1;	R_TMDPP;
Antineoplastics	DB00688	Mycophenolate mofetil	IMPDH1;IMPDH2;	R_IMPD;
Antineoplastics	DB00694	Daunorubicin	ABCC1;	R_5ADTSTSTERONEGLCte;R_AHANDROSTANGLCte;R_ANDRSTRNGLCte;R_BILDGLCURte;R_BILGLCURte;R_ESTRIOLGLCte;R_TSTSTERONEGLCte;
Antineoplastics	DB00855	Aminolevulinic acid	ALAD;	R_PPBNGS;
Antineoplastics	DB00990	Exemestane	CYP19A1;	R_P45019A1r;R_P45019A2r;
Antineoplastics	DB00993	Azathioprine	ADSL;ADSS;AMPD1;AMPD2;AMPD3;GMPR;GMPR2;GMPS;HPRT1;IMPDH1;IMPDH2;PPAT;	R_ADSL1;R_ADSL2;R_ADSS;R_AMPDA;R_GLUPRT;R_GMPR;R_GMPS2;R_GUAPRT;R_HXPRT;R_IMPD;
Antineoplastics	DB01005	Hydroxyurea	RRM1;	R_RNDR1;R_RNDR2;R_RNDR3;R_RNDR4;
Antineoplastics	DB01006	Letrozole	CYP19A1;	R_P45019A1r;R_P45019A2r;
Antineoplastics	DB01024	Mycophenolic acid	IMPDH1;IMPDH2;	R_IMPD;
Antineoplastics	DB01033	Mercaptopurine	ADSL;ADSS;AMPD1;AMPD2;AMPD3;GMPR;GMPR2;GMPS;HPRT1;IMPDH1;IMPDH2;PPAT;	R_ADSL1;R_ADSL2;R_ADSS;R_AMPDA;R_GLUPRT;R_GMPR;R_GMPS2;R_GUAPRT;R_HXPRT;R_IMPD;
Antineoplastics	DB01041	Thalidomide	PTGS2;	R_PGS;R_PGSr;
Antineoplastics	DB01073	Fludarabine	ADA;RRM1;	R_ADA;R_ADAe;R_DADA;R_DADAe;R_RNDR1;R_RNDR2;R_RNDR3;R_RNDR4;
Antineoplastics	DB01097	Leflunomide	ALOX5;DHODH;	R_ALOX5;R_ALOX52;R_DHORD9;
Antineoplastics	DB01101	Capecitabine	DPYD;TYMS;	R_DURAD;R_DURAD2;R_TMDS;
Antineoplastics	DB01181	Ifosfamide	DNMT1;	R_DNAMTSEn;R_DNAMTn;
Antineoplastics	DB01217	Anastrozole	CYP19A1;	R_P45019A1r;R_P45019A2r;
Musculoskeletal	DB00141	N-Acetyl-D-glucosamine	B4GALT1;B4GALT2;B4GALT3;NAGK;NAGLU;RENBP;	R_ACGAM2E;R_ACGAMK;R_AMANK;R_G14T10g;R_G14T11g;R_G14T12g;R_G14T13g;R_G14T14g;R_G14T15g;R_G14T16g;R_G14T17g;R_G14T18g;R_G14T19g;R_G14T20g;R_G14T21g;R_G14T2g;R_G14T3g;R_G14T4g;R_G14T5g;R_G14T6g;R_G14T7g;R_G14T8g;R_G14T9g;R_G14Tg;R_GLCNACASE1ly;R_GLCNACASE2ly;R_GLCNACASE3ly;R_GLCNACASE4ly;R_GLCNACASE5ly;R_UGALGTg;
Musculoskeletal	DB00282	Pamidronate	FDPS;	R_DMATTx;R_GRTTx;
Musculoskeletal	DB00399	Zoledronate	FDPS;	R_DMATTx;R_GRTTx;
Musculoskeletal	DB00437	Allopurinol	XDH;	R_XANDp;R_XAO2x;R_XAOx;
Musculoskeletal	DB00461	Nabumetone	PTGS1;PTGS2;	R_PGS;R_PGSr;
Musculoskeletal	DB00465	Ketorolac	PTGS1;PTGS2;	R_PGS;R_PGSr;
Musculoskeletal	DB00469	Tenoxicam	PTGS1;PTGS2;	R_PGS;R_PGSr;
Musculoskeletal	DB00483	Gallamine Triethiodide	ACHE;	R_ACHEe;
Musculoskeletal	DB00500	Tolmetin	PTGS1;PTGS2;	R_PGS;R_PGSr;
Musculoskeletal	DB00554	Piroxicam	PTGS1;	R_PGS;R_PGSr;
Musculoskeletal	DB00573	Fenoprofen	PTGS1;PTGS2;	R_PGS;R_PGSr;
Musculoskeletal	DB00605	Sulindac	AKR1B1;PDE2A;PTGS1;PTGS2;	R_ALR;R_ALR2;R_ALR3;R_ARABR;R_GALOR;R_LALDO2;R_PDE1;R_PDE4;R_PGS;R_PGSr;R_PPDOy;R_SBTR;
Musculoskeletal	DB00630	Alendronate	FDPS;	R_DMATTx;R_GRTTx;
Musculoskeletal	DB00710	Ibandronate	FDPS;	R_DMATTx;R_GRTTx;
Musculoskeletal	DB00712	Flurbiprofen	PTGS1;PTGS2;	R_PGS;R_PGSr;
Musculoskeletal	DB00720	Clodronate	SLC25A4;SLC25A5;SLC25A6;	R_ATPtm;
Musculoskeletal	DB00749	Etodolac	PTGS1;PTGS2;	R_PGS;R_PGSr;
Musculoskeletal	DB00784	Mefenamic acid	PTGS1;PTGS2;	R_PGS;R_PGSr;
Musculoskeletal	DB00812	Phenylbutazone	PTGIS;PTGS2;	R_PGISr;R_PGS;R_PGSr;
Musculoskeletal	DB00814	Meloxicam	PTGS2;	R_PGS;R_PGSr;
Musculoskeletal	DB00870	Suprofen	PTGS1;PTGS2;	R_PGS;R_PGSr;
Musculoskeletal	DB00884	Risedronate	FDPS;	R_DMATTx;R_GRTTx;
Musculoskeletal	DB00939	Meclofenamic acid	ALOX5;PTGS1;PTGS2;	R_ALOX5;R_ALOX52;R_PGS;R_PGSr;
Musculoskeletal	DB00991	Oxaprozin	PTGS2;	R_PGS;R_PGSr;
Musculoskeletal	DB01009	Ketoprofen	PTGS1;PTGS2;	R_PGS;R_PGSr;
Musculoskeletal	DB01032	Probenecid	ABCC1;	R_5ADTSTSTERONEGLCte;R_AHANDROSTANGLCte;R_ANDRSTRNGLCte;R_BILDGLCURte;R_BILGLCURte;R_ESTRIOLGLCte;R_TSTSTERONEGLCte;
Musculoskeletal	DB01138	Sulfinpyrazone	ABCC1;	R_5ADTSTSTERONEGLCte;R_AHANDROSTANGLCte;R_ANDRSTRNGLCte;R_BILDGLCURte;R_BILGLCURte;R_ESTRIOLGLCte;R_TSTSTERONEGLCte;
Musculoskeletal	DB01199	Tubocurarine	ACHE;	R_ACHEe;
Musculoskeletal	DB01283	Lumiracoxib	PTGS1;PTGS2;	R_PGS;R_PGSr;
Nervous	DB00122	Choline	ACHE;CEPT1;CHAT;CHDH;PCYT1A;PCYT1B;PHOSPHO1;PLD1;PLD2;SLC5A7;	R_ACHEe;R_CEPTC;R_CEPTE;R_CHAT;R_CHATn;R_CHLP;R_CHLPCTD;R_CHOLD2m;R_CHOLt4;R_CPCTDTX;R_ETHP;R_PCHOLP_hs;R_PCHOLPg_hs;R_PCHOLPm_hs;R_PCHOLPr_hs;
Nervous	DB00150	L-Tryptophan	DDC;INDO;TPH1;TPH2;	R_3HLYTCL;R_3HXKYNDCL;R_5HLTDL;R_5HTRPDOX;R_5HXKYNDCL;R_HISDC;R_LTDCL;R_MELATN23DOX;R_PHYCBOXL;R_SRTN23OX;R_TRPHYDRO2;R_TYRCBOX;
Nervous	DB00176	Fluvoxamine	SLC6A4;	R_SRTNt6(2)r;
Nervous	DB00182	Amphetamine	SLC6A3;	R_DOPAt4(2)r;R_NRPPHRt4(2)r;
Nervous	DB00193	Tramadol	SLC6A2;SLC6A4;	R_DOPAt4(2)r;R_NRPPHRt4(2)r;R_SRTNt6(2)r;
Nervous	DB00201	Caffeine	PDE4B;	R_PDE1;
Nervous	DB00215	Citalopram	SLC6A4;	R_SRTNt6(2)r;
Nervous	DB00228	Enflurane	ATP5D;	R_ATPS4m;
Nervous	DB00234	Reboxetine	SLC6A2;	R_DOPAt4(2)r;R_NRPPHRt4(2)r;
Nervous	DB00245	Benztropine	SLC6A3;	R_DOPAt4(2)r;R_NRPPHRt4(2)r;
Nervous	DB00273	Topiramate	CA2;CA4;	R_H2CO3D;
Nervous	DB00285	Venlafaxine	SLC6A2;SLC6A4;	R_DOPAt4(2)r;R_NRPPHRt4(2)r;R_SRTNt6(2)r;
Nervous	DB00289	Atomoxetine	SLC6A2;	R_DOPAt4(2)r;R_NRPPHRt4(2)r;
Nervous	DB00292	Etomidate	SLC2A1;	R_DHAAt1r;R_GALt1r;R_GAMt1r;R_GLCt1r;R_GLCtg;R_MANt1r;
Nervous	DB00313	Valproic Acid	ABAT;	R_3AIBTm;R_ABTArm;R_APAT2rm;
Nervous	DB00316	Acetaminophen	PTGS1;PTGS2;	R_PGS;R_PGSr;
Nervous	DB00321	Amitriptyline	SLC6A2;SLC6A4;	R_DOPAt4(2)r;R_NRPPHRt4(2)r;R_SRTNt6(2)r;
Nervous	DB00323	Tolcapone	COMT;	R_34DHPHAMT;R_DOPAMT;R_SALMCOM;
Nervous	DB00344	Protriptyline	SLC6A2;SLC6A4;	R_DOPAt4(2)r;R_NRPPHRt4(2)r;R_SRTNt6(2)r;
Nervous	DB00382	Tacrine	ACHE;	R_ACHEe;
Nervous	DB00422	Methylphenidate	SLC6A2;SLC6A3;SLC6A4;	R_DOPAt4(2)r;R_NRPPHRt4(2)r;R_SRTNt6(2)r;
Nervous	DB00458	Imipramine	SLC6A2;SLC6A4;	R_DOPAt4(2)r;R_NRPPHRt4(2)r;R_SRTNt6(2)r;
Nervous	DB00472	Fluoxetine	SLC6A4;	R_SRTNt6(2)r;
Nervous	DB00476	Duloxetine	SLC6A2;SLC6A3;SLC6A4;	R_DOPAt4(2)r;R_NRPPHRt4(2)r;R_SRTNt6(2)r;
Nervous	DB00494	Entacapone	COMT;	R_34DHPHAMT;R_DOPAMT;R_SALMCOM;
Nervous	DB00540	Nortriptyline	SLC6A2;SLC6A4;	R_DOPAt4(2)r;R_NRPPHRt4(2)r;R_SRTNt6(2)r;
Nervous	DB00543	Amoxapine	SLC6A2;SLC6A4;	R_DOPAt4(2)r;R_NRPPHRt4(2)r;R_SRTNt6(2)r;
Nervous	DB00545	Pyridostigmine	ACHE;	R_ACHEe;
Nervous	DB00555	Lamotrigine	DHFR;	R_DHFR;R_FOLR2;
Nervous	DB00656	Trazodone	SLC6A2;SLC6A4;	R_DOPAt4(2)r;R_NRPPHRt4(2)r;R_SRTNt6(2)r;
Nervous	DB00674	Galantamine	ACHE;	R_ACHEe;
Nervous	DB00696	Ergotamine	SLC6A2;	R_DOPAt4(2)r;R_NRPPHRt4(2)r;
Nervous	DB00715	Paroxetine	SLC6A2;SLC6A4;	R_DOPAt4(2)r;R_NRPPHRt4(2)r;R_SRTNt6(2)r;
Nervous	DB00726	Trimipramine	SLC6A2;SLC6A4;	R_DOPAt4(2)r;R_NRPPHRt4(2)r;R_SRTNt6(2)r;
Nervous	DB00745	Modafinil	SLC6A3;	R_DOPAt4(2)r;R_NRPPHRt4(2)r;
Nervous	DB00752	Tranylcypromine	MAOA;MAOB;	R_3HXKYNOXDA;R_3MOXTYROX;R_41R1H2MAE12BOOX;R_41R2A1H12BOOX;R_42A12BOOX;R_5HOXINOXDA;R_5HXKYNOXDA;R_APRTO2;R_MACOXO;R_MAOLNOR;R_PEAMNO;R_TRYPTAOX;R_TYROXDAc;
Nervous	DB00753	Isoflurane	ATP5D;	R_ATPS4m;
Nervous	DB00780	Phenelzine	AOC3;MAOA;MAOB;	R_13DAMPPOX;R_3HXKYNOXDA;R_3MOXTYROX;R_41R1H2MAE12BOOX;R_41R2A1H12BOOX;R_42A12BOOX;R_5HOXINOXDA;R_5HXKYNOXDA;R_AACTOOR;R_APRTO2;R_MACOXO;R_MAOLNOR;R_MAOX;R_MHISOR;R_NMPTRCOX;R_PEAMNO;R_PTRCOX1;R_TRYPTAOX;R_TYROXDAc;
Nervous	DB00802	Alfentanil	CYP3A5;	R_P4503A5;
Nervous	DB00805	Minaprine	SLC6A4;	R_SRTNt6(2)r;
Nervous	DB00822	Disulfiram	ALDH2;	R_5HOXINDACTOXm;R_ALDD20xm;R_ALDD2xm;R_BAMPPALDOXm;R_GCALDDm;R_GLACOm;R_IMACTD_m;R_LCADi_Dm;R_LCADim;R_NABTNOm;R_PYLALDOXm;
Nervous	DB00831	Trifluoperazine	ATP4A;	R_HKt;
Nervous	DB00843	Donepezil	ACHE;	R_ACHEe;
Nervous	DB00850	Perphenazine	CYP2D6;	R_P4502D6;
Nervous	DB00861	Diflunisal	PTGS1;PTGS2;	R_PGS;R_PGSr;
Nervous	DB00906	Tiagabine	ABAT;SLC6A1;	R_3AIBTm;R_ABTArm;R_ABUTt4(2)r;R_APAT2rm;
Nervous	DB00907	Cocaine	SLC6A1;SLC6A2;SLC6A3;SLC6A4;	R_ABUTt4(2)r;R_DOPAt4(2)r;R_NRPPHRt4(2)r;R_SRTNt6(2)r;
Nervous	DB00909	Zonisamide	CA1;	R_H2CO3D;
Nervous	DB00934	Maprotiline	MAOB;SLC6A2;	R_3HXKYNOXDA;R_3MOXTYROX;R_41R1H2MAE12BOOX;R_41R2A1H12BOOX;R_42A12BOOX;R_5HOXINOXDA;R_5HXKYNOXDA;R_APRTO2;R_DOPAt4(2)r;R_MACOXO;R_MAOLNOR;R_NRPPHRt4(2)r;R_PEAMNO;R_TRYPTAOX;R_TYROXDAc;
Nervous	DB00989	Rivastigmine	ACHE;	R_ACHEe;
Nervous	DB00996	Gabapentin	BCAT1;	R_ILETA;R_LEUTA;R_VALTA;
Nervous	DB01028	Methoxyflurane	ATP5D;	R_ATPS4m;
Nervous	DB01037	Selegiline	MAOB;	R_3HXKYNOXDA;R_3MOXTYROX;R_41R1H2MAE12BOOX;R_41R2A1H12BOOX;R_42A12BOOX;R_5HOXINOXDA;R_5HXKYNOXDA;R_APRTO2;R_MACOXO;R_MAOLNOR;R_PEAMNO;R_TRYPTAOX;R_TYROXDAc;
Nervous	DB01080	Vigabatrin	ABAT;	R_3AIBTm;R_ABTArm;R_APAT2rm;
Nervous	DB01104	Sertraline	SLC6A4;	R_SRTNt6(2)r;
Nervous	DB01122	Ambenonium	ACHE;	R_ACHEe;
Nervous	DB01142	Doxepin	SLC6A2;SLC6A4;	R_DOPAt4(2)r;R_NRPPHRt4(2)r;R_SRTNt6(2)r;
Nervous	DB01149	Nefazodone	SLC6A2;SLC6A4;	R_DOPAt4(2)r;R_NRPPHRt4(2)r;R_SRTNt6(2)r;
Nervous	DB01151	Desipramine	SLC6A2;SLC6A4;	R_DOPAt4(2)r;R_NRPPHRt4(2)r;R_SRTNt6(2)r;
Nervous	DB01156	Bupropion	SLC6A2;SLC6A3;	R_DOPAt4(2)r;R_NRPPHRt4(2)r;
Nervous	DB01159	Halothane	ATP5D;	R_ATPS4m;
Nervous	DB01161	Chloroprocaine	SLC6A3;	R_DOPAt4(2)r;R_NRPPHRt4(2)r;
Nervous	DB01171	Moclobemide	MAOA;	R_3HXKYNOXDA;R_3MOXTYROX;R_41R1H2MAE12BOOX;R_41R2A1H12BOOX;R_42A12BOOX;R_5HOXINOXDA;R_5HXKYNOXDA;R_APRTO2;R_MAOLNOR;R_PEAMNO;R_TRYPTAOX;R_TYROXDAc;
Nervous	DB01175	Escitalopram	SLC6A4;	R_SRTNt6(2)r;
Nervous	DB01189	Desflurane	ATP5D;	R_ATPS4m;
Nervous	DB01202	Levetiracetam	CA1;	R_H2CO3D;
Nervous	DB01235	Levodopa	COMT;PAH;	R_34DHPHAMT;R_DOPAMT;R_PHETHPTOX2;R_SALMCOM;
Nervous	DB01236	Sevoflurane	ATP5D;	R_ATPS4m;
Nervous	DB01242	Clomipramine	SLC6A2;SLC6A4;	R_DOPAt4(2)r;R_NRPPHRt4(2)r;R_SRTNt6(2)r;
Nervous	DB01247	Isocarboxazid	MAOA;MAOB;	R_3HXKYNOXDA;R_3MOXTYROX;R_41R1H2MAE12BOOX;R_41R2A1H12BOOX;R_42A12BOOX;R_5HOXINOXDA;R_5HXKYNOXDA;R_APRTO2;R_MACOXO;R_MAOLNOR;R_PEAMNO;R_TRYPTAOX;R_TYROXDAc;
Nervous	DB01367	Rasagiline	MAOB;	R_3HXKYNOXDA;R_3MOXTYROX;R_41R1H2MAE12BOOX;R_41R2A1H12BOOX;R_42A12BOOX;R_5HOXINOXDA;R_5HXKYNOXDA;R_APRTO2;R_MACOXO;R_MAOLNOR;R_PEAMNO;R_TRYPTAOX;R_TYROXDAc;
Nervous	DB01399	Salsalate	PTGS1;PTGS2;	R_PGS;R_PGSr;
Nervous	DB01400	Neostigmine	ACHE;	R_ACHEe;
Nervous	DB01544	Flunitrazepam	UGT2B28;	R_UGT1A3r;R_UGT1A4r;R_UGT1A8r;R_UGT1A9r;
Nervous	DB01576	Dextroamphetamine	SLC6A3;	R_DOPAt4(2)r;R_NRPPHRt4(2)r;
Antiparasitic	DB00205	Pyrimethamine	DHFR;	R_DHFR;R_FOLR2;
Antiparasitic	DB00613	Amodiaquine	HNMT;	R_SAMHISTA;
Antiparasitic	DB00711	Diethylcarbamazine	ALOX5;	R_ALOX5;R_ALOX52;
Antiparasitic	DB00848	Levamisole	ALPPL2;	R_ALKP;
Antiparasitic	DB01117	Atovaquone	DHODH;UQCRC1;	R_CYOR_u10m;R_DHORD9;
Antiparasitic	DB01131	Proguanil	DHFR;	R_DHFR;R_FOLR2;
Antiparasitic	DB01157	Trimetrexate	DHFR;	R_DHFR;R_FOLR2;
Respiratory	DB00151	L-Cysteine	CBS;CDO1;CSAD;CTH;GCLC;GCLM;GOT1;GSS;SLC19A3;	R_3SALACBOXL;R_3SALATAi;R_ASPTA;R_BTNt4i;R_CYSO;R_CYSTA;R_CYSTGL;R_CYSTS;R_EHGLAT;R_GLUCYS;R_GTHS;R_LCYSTAT;R_LCYSTCBOXL;R_PHETA1;R_SELCYSTGL;R_SELCYSTS;R_THMt3;R_TYRTA;
Respiratory	DB00180	Flunisolide	PLA2G4A;	R_LPASE;
Respiratory	DB00277	Theophylline	PDE3A;PDE4A;PDE4B;PDE5A;	R_PDE1;R_PDE4;
Respiratory	DB00435	Nitric Oxide	NPR1;	R_GUACYC;
Respiratory	DB00471	Montelukast	ALOX5;	R_ALOX5;R_ALOX52;
Respiratory	DB00514	Dextromethorphan	SLC6A4;	R_SRTNt6(2)r;
Respiratory	DB00651	Dyphylline	PDE4A;PDE4B;PDE4C;PDE4D;PDE7A;PDE7B;	R_PDE1;
Respiratory	DB00920	Ketotifen	PDE7A;PDE7B;	R_PDE1;
Respiratory	DB01223	Aminophylline	PDE3A;	R_PDE1;R_PDE4;
Respiratory	DB01364	Ephedrine	ACHE;	R_ACHEe;
Respiratory	DB01430	Almitrine	ATP1A1;	R_NaKt;
Sensory organs	DB00253	Medrysone	PLA2G4A;	R_LPASE;
Sensory organs	DB00432	Trifluridine	TYMS;	R_TMDS;
Sensory organs	DB00703	Methazolamide	CA1;	R_H2CO3D;
Sensory organs	DB00819	Acetazolamide	CA1;CA12;CA2;	R_H2CO3D;
Sensory organs	DB00869	Dorzolamide	CA2;	R_H2CO3D;
Sensory organs	DB00944	Demecarium bromide	ACHE;	R_ACHEe;
Sensory organs	DB00981	Physostigmine	ACHE;	R_ACHEe;
Sensory organs	DB01144	Dichlorphenamide	CA1;	R_H2CO3D;
Sensory organs	DB01194	Brinzolamide	CA1;CA2;	R_H2CO3D;
Various	DB00134	L-Methionine	BHMT;BHMT2;MAT1A;MAT2A;MAT2B;MTR;	R_BHMT;R_METAT;R_METS;R_SELMETAT;
Various	DB00143	Glutathione	ESD;GGT1;GLO1;GLRX;GLRX2;GPX1;GPX2;GPX3;GPX4;GPX6;GSR;GSS;GSTM1;GSTZ1;HAGH;LTC4S;MGST2;MGST3;	R_DASCBR;R_GLYOX;R_GLYOXm;R_GTHO;R_GTHOm;R_GTHP;R_GTHPe;R_GTHPm;R_GTHS;R_GTMLTe;R_LGTHL;R_LTC4Sr;R_MACACI;R_RAI3;R_SFGTH;
Various	DB00522	Bentiromide	PNLIP;	R_LPSe;
Various	DB00650	Leucovorin	TYMS;	R_TMDS;
Various	DB01011	Metyrapone	CYP3A4;	R_P4503A4;
Various	DB01143	Amifostine	ALPPL2;ENPP1;	R_ALKP;R_DNADDP;R_FADDP;R_NNAT;R_UDPGP;
Various	DB01213	Fomepizole	ADH1A;ADH1B;ADH1C;CAT;	R_34DHOXPEGOX;R_ALCD1;R_ALCD21_D;R_ALCD21_L;R_ALCD22_D;R_ALCD22_L;R_ALCD2if;R_CAT2p;R_CATm;R_CATp;

## Sheet: Table S3 - Drug Statistics
Distribution of drugs in DrugBank and Drug-Reaction Network(DRN)
ATC	#Drugs in DrugBank	#Drugs in DRN	% in	% in
			DrugBank	DRN
Metabolism	150	46	0.31	0.136
Blood	44	13	0.3	0.038
Cardiovascular	168	67	0.4	0.198
Dermatological	77	16	0.21	0.047
Genito-urinary	61	10	0.16	0.029
Hormones	25	4	0.16	0.012
Antiinfectives	138	13	0.1	0.038
Antineoplastic	123	32	0.26	0.094
Musculoskeletal	58	29	0.5	0.086
Nervous system	500	75	0.15	0.022
Antiparasitic	21	7	0.33	0.021
Respiratory	63	11	0.18	0.032
Sensory organs	26	9	0.35	0.027
Various	38	7	0.18	0.021
