# Supplementary material for: Predicting enzyme targets for cancer drugs by profiling human Metabolic reactions in NCI-60 cell lines
Source: BMC Bioinformatics. 2010 Oct 8;11:501. doi: 10.1186/1471-2105-11-501 (PMC2964682; doi:10.1186/1471-2105-11-501)
Supplement: Additional file 3 — Reaction flux similarity score This file lists the reaction flux similarity and the common drugs between each pair of metabolic reactions. [file 1471-2105-11-501-S3.XLS]

## Sheet: Reaction Similarity Score
Reaction1 ID	Reaction1 Name	Reaction1 Enzyme	Reaction2 ID	Reaction2 Name	Reaction2 Enzyme	Similarity Score	Common Enzymes	Common Drugs
R_CSNATM	carnitine O-aceyltransferase, mitochondrial	CRAT;	R_ACRNTM	O-acetylcarnintine transport into mitochondria via diffusion	SLC25A20;	1	[]	DB00583;
R_ADSS	adenylosuccinate synthase	ADSS;ADSSL1;	R_ADSL1	adenylosuccinate lyase	ADSL;	1	[]	DB00993;DB01033;
R_GLUPRT	glutamine phosphoribosyldiphosphate amidotransferase	PPAT;	R_ADSL2	adenylosuccinate lyase	ADSL;	1	[]	DB00993;DB01033;
R_SPTIX	serine-pyruvate aminotransferase (irreversible), peroxisomal	AGXT;	R_AGTIX	alanine-glyoxylate transaminase (irreversible), (peroxisomal)	AGXT;	1	AGXT;	DB00114;DB00145;
R_PRASCS	phosphoribosylaminoimidazolesuccinocarboxamide synthase	PAICS;	R_AIRCR	phosphoribosylaminoimidazole carboxylase	PAICS;	1	PAICS;	DB00128;
R_OCBTM	ornithine carbamoyltransferase, irreversible	OTC;	R_ALAT4	Alanine-Sodium symporter	SLC7A1;SLC7A2;SLC7A3;	1	[]	DB00129;
R_PHET4	L-phenylalanine transport in via sodium symport	SLC7A1;SLC7A2;SLC7A3;	R_ALAT4	Alanine-Sodium symporter	SLC7A1;SLC7A2;SLC7A3;	1	SLC7A1;SLC7A2;SLC7A3;	DB00123;DB00125;DB00129;
R_THRSERNAEX	L-serine/L-threonine Na-dependent exchange (Thr-L in)	SLC1A5;	R_ALATHRNAEX	L-alanine/L-threonine Na-dependent exchange (Ala-L in)	SLC1A5;	1	SLC1A5;	DB00130;
R_CYSTS	cystathionine beta-synthase	CBS;	R_CYSTGL	cystathionine g-lyase	CTH;	1	[]	DB00114;DB00151;
R_DCSPTN1CPT2	carnitine transferase	CPT2;	R_DCSPTN1CPT1	carnitine O-palmitoyltransferase	CPT1A;	1	[]	DB00583;DB01074;
R_DCSPTN1CRNT	transport into the mitochondria (carnitine)	SLC25A20;	R_DCSPTN1CPT1	carnitine O-palmitoyltransferase	CPT1A;	1	[]	DB00583;
R_RTOTALCRNCPT1	carnitine fatty-acyl transferase	CPT1A;	R_DCSPTN1CPT1	carnitine O-palmitoyltransferase	CPT1A;	1	CPT1A;	DB00583;DB01074;
R_RTOTALCRNCPT2	R group transport into the mitochondria	CPT2;	R_DCSPTN1CPT1	carnitine O-palmitoyltransferase	CPT1A;	1	[]	DB00583;DB01074;
R_RTOTALCRNT	R group transport into the mitochondria	SLC25A20;	R_DCSPTN1CPT1	carnitine O-palmitoyltransferase	CPT1A;	1	[]	DB00583;
R_DCSPTN1CRNT	transport into the mitochondria (carnitine)	SLC25A20;	R_DCSPTN1CPT2	carnitine transferase	CPT2;	1	[]	DB00583;
R_RTOTALCRNCPT1	carnitine fatty-acyl transferase	CPT1A;	R_DCSPTN1CPT2	carnitine transferase	CPT2;	1	[]	DB00583;DB01074;
R_RTOTALCRNCPT2	R group transport into the mitochondria	CPT2;	R_DCSPTN1CPT2	carnitine transferase	CPT2;	1	CPT2;	DB00583;DB01074;
R_RTOTALCRNT	R group transport into the mitochondria	SLC25A20;	R_DCSPTN1CPT2	carnitine transferase	CPT2;	1	[]	DB00583;
R_RTOTALCRNCPT1	carnitine fatty-acyl transferase	CPT1A;	R_DCSPTN1CRNT	transport into the mitochondria (carnitine)	SLC25A20;	1	[]	DB00583;
R_RTOTALCRNCPT2	R group transport into the mitochondria	CPT2;	R_DCSPTN1CRNT	transport into the mitochondria (carnitine)	SLC25A20;	1	[]	DB00583;
R_RTOTALCRNT	R group transport into the mitochondria	SLC25A20;	R_DCSPTN1CRNT	transport into the mitochondria (carnitine)	SLC25A20;	1	SLC25A20;	DB00583;
R_TMDS	thymidylate synthase	TYMS;	R_DHFR	dihydrofolate reductase	DHFR;	1	[]	DB00642;
R_TYRDOPO3	Tyrosine:dopa oxidase (dopaquinone producing 2)	TYR;	R_DOPACHRMISO	L-dopachrome isomerase 1	TYR;	1	TYR;	DB00548;
R_FAS120COA	fatty-acyl-CoA synthase (n-C12:0CoA)	FASN;	R_FAS100COA	fatty acyl-CoA synthase (n-C10:0CoA)	FASN;	1	FASN;	DB00339;DB01083;
R_FAS140COA	fatty-acyl-CoA synthase (n-C14:0CoA)	FASN;	R_FAS100COA	fatty acyl-CoA synthase (n-C10:0CoA)	FASN;	1	FASN;	DB00339;DB01083;
R_FAS140COA	fatty-acyl-CoA synthase (n-C14:0CoA)	FASN;	R_FAS120COA	fatty-acyl-CoA synthase (n-C12:0CoA)	FASN;	1	FASN;	DB00339;DB01083;
R_FPGS3M	folylpolyglutamate synthetase, mitochondrial	FPGS;	R_FPGS2M	folylpolyglutamate synthetase, mitochondrial	FPGS;	1	FPGS;	DB00142;
R_FPGSM	folylpolyglutamate synthetase, mitochondrial	FPGS;	R_FPGS2M	folylpolyglutamate synthetase, mitochondrial	FPGS;	1	FPGS;	DB00142;
R_GGH_6THFL	Gamma-glutamyl hydrolase (6THF), lysosomal	GGH;	R_FPGS2M	folylpolyglutamate synthetase, mitochondrial	FPGS;	1	[]	DB00142;
R_GGH_7THFL	Gamma-glutamyl hydrolase (7THF), lysosomal	GGH;	R_FPGS2M	folylpolyglutamate synthetase, mitochondrial	FPGS;	1	[]	DB00142;
R_FPGSM	folylpolyglutamate synthetase, mitochondrial	FPGS;	R_FPGS3M	folylpolyglutamate synthetase, mitochondrial	FPGS;	1	FPGS;	DB00142;
R_GGH_6THFL	Gamma-glutamyl hydrolase (6THF), lysosomal	GGH;	R_FPGS3M	folylpolyglutamate synthetase, mitochondrial	FPGS;	1	[]	DB00142;
R_GGH_7THFL	Gamma-glutamyl hydrolase (7THF), lysosomal	GGH;	R_FPGS3M	folylpolyglutamate synthetase, mitochondrial	FPGS;	1	[]	DB00142;
R_FPGS5M	folylpolyglutamate synthetase (DHF), mitochondrial	FPGS;	R_FPGS4M	folylpolyglutamate synthetase (DHF), mitochondrial	FPGS;	1	FPGS;	DB00142;
R_GGH_10FTHF5GLUL	Gamma-glutamyl hydrolase (10FTHF5GLU), lysosomal	GGH;	R_FPGS7	folylpolyglutamate synthetase (10fthf)	FPGS;	1	[]	DB00142;
R_GGH_6THFL	Gamma-glutamyl hydrolase (6THF), lysosomal	GGH;	R_FPGSM	folylpolyglutamate synthetase, mitochondrial	FPGS;	1	[]	DB00142;
R_GGH_7THFL	Gamma-glutamyl hydrolase (7THF), lysosomal	GGH;	R_FPGSM	folylpolyglutamate synthetase, mitochondrial	FPGS;	1	[]	DB00142;
R_GLCT1R	glucose transport (uniport)	SLC2A1;	R_GALT1R	galactose transport (uniport)	SLC2A1;	1	SLC2A1;	DB00292;
R_PRAGSR	phosphoribosylglycinamide synthase	GART;	R_GARFT	phosphoribosylglycinamide formyltransferase	GART;	1	GART;	DB00642;
R_PRAIS	phosphoribosylaminoimidazole synthase	GART;	R_GARFT	phosphoribosylglycinamide formyltransferase	GART;	1	GART;	DB00642;
R_GCC2BIM	glycine-cleavage system (lipoamide) irreversible, mitochondrial	GCSH;GLDC;	R_GCC2AM	glycine-cleavage complex (lipoamide), mitochondrial	GCSH;GLDC;	1	GCSH;GLDC;	DB00114;DB00145;
R_GCC2CM	glycine-cleavage complex (lipoamide), mitochondrial	GCSH;GLDC;	R_GCC2AM	glycine-cleavage complex (lipoamide), mitochondrial	GCSH;GLDC;	1	GCSH;GLDC;	DB00114;DB00145;
R_GCC2CM	glycine-cleavage complex (lipoamide), mitochondrial	GCSH;GLDC;	R_GCC2BIM	glycine-cleavage system (lipoamide) irreversible, mitochondrial	GCSH;GLDC;	1	GCSH;GLDC;	DB00114;DB00145;
R_GCCBIM	glycine-cleavage complex (lipoylprotein) irreversible, mitochondrial	GCSH;GLDC;	R_GCCAM	glycine-cleavage complex (lipoylprotein), mitochondrial	GCSH;GLDC;	1	GCSH;GLDC;	DB00114;DB00145;
R_GCCCM	glycine-cleavage complex (lipoylprotein), mitochondrial	GCSH;GLDC;	R_GCCAM	glycine-cleavage complex (lipoylprotein), mitochondrial	GCSH;GLDC;	1	GCSH;GLDC;	DB00114;DB00145;
R_GCCCM	glycine-cleavage complex (lipoylprotein), mitochondrial	GCSH;GLDC;	R_GCCBIM	glycine-cleavage complex (lipoylprotein) irreversible, mitochondrial	GCSH;GLDC;	1	GCSH;GLDC;	DB00114;DB00145;
R_GGH_7THFL	Gamma-glutamyl hydrolase (7THF), lysosomal	GGH;	R_GGH_6THFL	Gamma-glutamyl hydrolase (6THF), lysosomal	GGH;	1	GGH;	DB00142;DB00158;
R_GLPASE2	glycogen phosphorylase (amyls -> glc-D)	PYGB;PYGL;PYGM;	R_GLPASE1	glycogen phosphorylase (glygn2 -> dxtrn)	PYGB;PYGL;PYGM;	1	PYGB;PYGL;PYGM;	DB00114;DB00140;
R_GTHS	glutathione synthetase	GSS;	R_GLUCYS	gamma-glutamylcysteine synthetase	GCLC;GCLM;	1	[]	DB00151;
R_TYRTA	tyrosine transaminase	GOT1;	R_GLUDC	Glutamate Decarboxylase	GAD1;GAD2;	1	[]	DB00114;DB00142;
R_PRFGS	phosphoribosylformylglycinamidine synthase	PFAS;	R_GLUPRT	glutamine phosphoribosyldiphosphate amidotransferase	PPAT;	1	[]	DB00130;
R_GTHPM	glutathione peroxidase, mitochondria	GPX4;	R_GTHOM	glutathione oxidoreductase	GSR;	1	[]	DB00143;
R_GTMLTE	g-glutamyltransferase (e)	GGT1;	R_GTHS	glutathione synthetase	GSS;	1	[]	DB00143;
R_PDXPP	Pyridoxine 5-phosphate phosphatase	PDXP;	R_HYPOE	hypothetical enyme	PDXP;	1	PDXP;	DB00114;DB00147;DB00165;
R_PYDXPP	Pyridoxal 5-phosphate phosphatase	PDXP;	R_HYPOE	hypothetical enyme	PDXP;	1	PDXP;	DB00114;DB00147;DB00165;
R_NOS2	Nitric Oxide Synthase (NO forming)	NOS2A;NOS2B;NOS2C;NOS3;	R_NOS1	Nitric Oxide Synthase (intermediate forming)	NOS2A;NOS2B;NOS2C;NOS3;	1	NOS2A;NOS2B;NOS2C;NOS3;	DB00125;DB00741;DB01098;DB01234;
R_PHET4	L-phenylalanine transport in via sodium symport	SLC7A1;SLC7A2;SLC7A3;	R_OCBTM	ornithine carbamoyltransferase, irreversible	OTC;	1	[]	DB00129;
R_PYDXPP	Pyridoxal 5-phosphate phosphatase	PDXP;	R_PDXPP	Pyridoxine 5-phosphate phosphatase	PDXP;	1	PDXP;	DB00114;DB00147;DB00165;
R_PRAIS	phosphoribosylaminoimidazole synthase	GART;	R_PRAGSR	phosphoribosylglycinamide synthase	GART;	1	GART;	DB00642;
R_RDH3A	retinol dehydrogenase (11-cis,NADPH)	RDH11;RDH12;RDH13;RDH14;	R_RDH1A	retinol dehydrogenase (all-trans,NADPH)	RDH11;RDH12;RDH13;RDH14;RDH8;	1	RDH11;RDH12;RDH13;RDH14;	DB00162;
R_RTOTALCRNCPT2	R group transport into the mitochondria	CPT2;	R_RTOTALCRNCPT1	carnitine fatty-acyl transferase	CPT1A;	1	[]	DB00583;DB01074;
R_RTOTALCRNT	R group transport into the mitochondria	SLC25A20;	R_RTOTALCRNCPT1	carnitine fatty-acyl transferase	CPT1A;	1	[]	DB00583;
R_RTOTALCRNT	R group transport into the mitochondria	SLC25A20;	R_RTOTALCRNCPT2	R group transport into the mitochondria	CPT2;	1	[]	DB00583;
R_TRIODTHYT	T3 transport via bicarbonate countertransport	SLCO1B1;	R_THYOXT	T4 transport via bicarbonate countertransport	SLCO1B1;	1	SLCO1B1;	DB00175;DB00390;DB01241;
R_BTNPLM	holocarboxylase synthestase (biotin protein ligase), mitochondrial	HLCS;	R_BACCLM	biotin-[acetyl-CoA-carboxylase] ligase, mitochondrial	HLCS;	1	HLCS;	DB00121;
R_ESTRONEGLCT	ABC transporter	ABCC3;	R_CHOLATET3	ABC bile acid transporter	ABCB11;ABCC3;	1	ABCC3;	DB01016;
R_GCHOLAT3	ABC bile acid transporter	ABCB11;ABCC3;	R_CHOLATET3	ABC bile acid transporter	ABCB11;ABCC3;	1	ABCB11;ABCC3;	DB00559;DB01016;
R_GRTTX	geranyltranstransferase	FDPS;	R_DMATTX	dimethylallyltranstransferase	FDPS;	1	FDPS;	DB00282;DB00399;DB00630;DB00710;DB00884;
R_GCHOLAT3	ABC bile acid transporter	ABCB11;ABCC3;	R_ESTRONEGLCT	ABC transporter	ABCC3;	1	ABCC3;	DB01016;
R_BTNPL	holocarboxylase synthestase (biotin protein ligase)	HLCS;	R_BACCL	biotin-[acetyl-CoA-carboxylase] ligase	HLCS;	1	HLCS;	DB00121;
R_CSNAT3X	carnitine O-aceyltransferase, peroxisomal	CRAT;	R_CSNAT2M	carnitine O-aceyltransferase, mitochondrial	CRAT;	1	CRAT;	DB00583;
R_GLUFORTX	Glutamate formimidoyltransferase	FTCD;	R_FTCD	formimidoyltransferase cyclodeaminase	FTCD;	1	FTCD;	DB00114;DB00142;
R_GLYAMDTRC	glycine amidinotransferase (c)	GATM;	R_GACMTRC	guanidinoacetate N-methyltransferase (c)	GAMT;	1	[]	DB00148;
R_IDHPOXOX4	Iodide:hydrogen-peroxide oxidoreductase 4	TPO;	R_IDHPOXOX2B	Iodide:hydrogen-peroxide oxidoreductase 2	TPO;	1	TPO;	DB00389;DB00550;DB00763;
R_IDHPOXOXB	Iodide:hydrogen-peroxide oxidoreductase	TPO;	R_IDHPOXOX2B	Iodide:hydrogen-peroxide oxidoreductase 2	TPO;	1	TPO;	DB00389;DB00550;DB00763;
R_THYPX	thyroid peroxidase	TPO;	R_IDHPOXOX2B	Iodide:hydrogen-peroxide oxidoreductase 2	TPO;	1	TPO;	DB00389;DB00550;DB00763;
R_IDHPOXOXB	Iodide:hydrogen-peroxide oxidoreductase	TPO;	R_IDHPOXOX4	Iodide:hydrogen-peroxide oxidoreductase 4	TPO;	1	TPO;	DB00389;DB00550;DB00763;
R_THYPX	thyroid peroxidase	TPO;	R_IDHPOXOX4	Iodide:hydrogen-peroxide oxidoreductase 4	TPO;	1	TPO;	DB00389;DB00550;DB00763;
R_THYPX	thyroid peroxidase	TPO;	R_IDHPOXOXB	Iodide:hydrogen-peroxide oxidoreductase	TPO;	1	TPO;	DB00389;DB00550;DB00763;
R_P45027A15M	5-beta-cytochrome P450, family 27, subfamily A, polypeptide 1	CYP27A1;	R_P45027A14M	5-beta-cytochrome P450, family 27, subfamily A, polypeptide 1	CYP27A1;	1	CYP27A1;	DB00169;
R_P45027A16M	Cytochrome P450 27	CYP27A1;	R_P45027A14M	5-beta-cytochrome P450, family 27, subfamily A, polypeptide 1	CYP27A1;	1	CYP27A1;	DB00169;
R_P45027A16M	Cytochrome P450 27	CYP27A1;	R_P45027A15M	5-beta-cytochrome P450, family 27, subfamily A, polypeptide 1	CYP27A1;	1	CYP27A1;	DB00169;
R_TKT2	transketolase	TKT;	R_TKT1	transketolase	TKT;	1	TKT;	DB00152;
R_GLU5KM	glutamate 5-kinase (m)	ALDH18A1;	R_G5SDYM	glutamate-5-semialdehyde dehydrogenase (m)	ALDH18A1;	1	ALDH18A1;	DB00142;
R_MI3PP	myo-inositol 3-phosphatase	IMPA1;IMPA2;	R_MI134PP	inositol-1,3,4-trisphosphate 1-phosphatase	INPP1;	1	[]	DB01356;
R_GCHOLAT	glycocholate transport via bicarbonate countertransport	SLCO1B1;	R_BILDGLCURT	bilirubin beta-diglucuronide transport via bicarbonate countertransport	SLCO1B1;	1	SLCO1B1;	DB00175;DB00390;DB01241;
R_THYOXT	T4 transport via bicarbonate countertransport	SLCO1B1;	R_TCHOLAT	taurocholate transport via bicarbonate countertransport	SLCO1B1;	1	SLCO1B1;	DB00175;DB00390;DB01241;
R_TRIODTHYT	T3 transport via bicarbonate countertransport	SLCO1B1;	R_TCHOLAT	taurocholate transport via bicarbonate countertransport	SLCO1B1;	1	SLCO1B1;	DB00175;DB00390;DB01241;
R_GTHS	glutathione synthetase	GSS;	R_GNMT	glycine N-methyltransferase	GNMT;	0.999998	[]	DB00145;
R_3MOX4HOXPGALDOX	3-Methoxy-4-hydroxyphenylglycolaldehyde:NAD+ oxidoreductase	ALDH1A3;	R_34DHPLACOX	3,4-Dihydroxyphenylacetaldehyde:NAD+ oxidoreductase	ALDH1A3;	0.999976	ALDH1A3;	DB00162;
R_GGH_5THFL	Gamma-glutamyl hydrolase (5THF), lysosomal	GGH;	R_FPGS	folylpolyglutamate synthetase	FPGS;	0.999341	[]	DB00142;
R_BILGLCURTE	bilirubin monoglucuronide transport MDR	ABCC1;	R_BILDGLCURTE	bilirubin beta-diglucuronide transport MDR	ABCC1;	0.999257	ABCC1;	DB00694;DB01016;DB01032;DB01138;DB01232;
R_GCHOLAT	glycocholate transport via bicarbonate countertransport	SLCO1B1;	R_BILGLCURT	bilirubin monoglucuronide transport via bicarbonate countertransport	SLCO1B1;	0.995937	SLCO1B1;	DB00175;DB00390;DB01241;
R_BILGLCURT	bilirubin monoglucuronide transport via bicarbonate countertransport	SLCO1B1;	R_BILDGLCURT	bilirubin beta-diglucuronide transport via bicarbonate countertransport	SLCO1B1;	0.995926	SLCO1B1;	DB00175;DB00390;DB01241;
R_XAO2X	xanthine oxidase	XDH;	R_XANDP	xanthine dehydrogenase, peroxisomal	XDH;	0.994434	XDH;	DB00437;
R_CRNTIM	L-carnitine transport out of mitochondria via diffusion	SLC25A20;	R_ACRNTM	O-acetylcarnintine transport into mitochondria via diffusion	SLC25A20;	0.9942	SLC25A20;	DB00583;
R_CSNATM	carnitine O-aceyltransferase, mitochondrial	CRAT;	R_CRNTIM	L-carnitine transport out of mitochondria via diffusion	SLC25A20;	0.9942	[]	DB00583;
R_PSERT	phosphoserine transaminase	PSAT1;	R_G5SDYM	glutamate-5-semialdehyde dehydrogenase (m)	ALDH18A1;	0.991489	[]	DB00142;
R_PSERT	phosphoserine transaminase	PSAT1;	R_GLU5KM	glutamate 5-kinase (m)	ALDH18A1;	0.991489	[]	DB00142;
R_34DHXMANDACOX	3,4-Dihydroxymandelaldehyde:NAD+ oxidoreductase	ALDH1A3;	R_34DHPLACOX	3,4-Dihydroxyphenylacetaldehyde:NAD+ oxidoreductase	ALDH1A3;	0.991489	ALDH1A3;	DB00162;
R_3MOX4HOXPGALDOX	3-Methoxy-4-hydroxyphenylglycolaldehyde:NAD+ oxidoreductase	ALDH1A3;	R_34DHXMANDACOX	3,4-Dihydroxymandelaldehyde:NAD+ oxidoreductase	ALDH1A3;	0.99145	ALDH1A3;	DB00162;
R_ORNTARM	ornithine transaminase reversible (m)	OAT;	R_ALAT4	Alanine-Sodium symporter	SLC7A1;SLC7A2;SLC7A3;	0.989231	[]	DB00129;
R_ORNTARM	ornithine transaminase reversible (m)	OAT;	R_GLUDC	Glutamate Decarboxylase	GAD1;GAD2;	0.989231	[]	DB00114;
R_ORNTARM	ornithine transaminase reversible (m)	OAT;	R_OCBTM	ornithine carbamoyltransferase, irreversible	OTC;	0.989231	[]	DB00129;
R_PHET4	L-phenylalanine transport in via sodium symport	SLC7A1;SLC7A2;SLC7A3;	R_ORNTARM	ornithine transaminase reversible (m)	OAT;	0.989231	[]	DB00129;
R_TYRTA	tyrosine transaminase	GOT1;	R_ORNTARM	ornithine transaminase reversible (m)	OAT;	0.989231	[]	DB00114;
R_AMPDA	Adenosine monophosphate deaminase	AMPD1;AMPD2;AMPD3;	R_ADSL1	adenylosuccinate lyase	ADSL;	0.988583	[]	DB00993;DB01033;
R_AMPDA	Adenosine monophosphate deaminase	AMPD1;AMPD2;AMPD3;	R_ADSS	adenylosuccinate synthase	ADSS;ADSSL1;	0.988583	[]	DB00993;DB01033;
R_PSERT	phosphoserine transaminase	PSAT1;	R_HYPOE	hypothetical enyme	PDXP;	0.982759	[]	DB00114;DB00165;
R_PSERT	phosphoserine transaminase	PSAT1;	R_PDXPP	Pyridoxine 5-phosphate phosphatase	PDXP;	0.982759	[]	DB00114;DB00165;
R_PYDXPP	Pyridoxal 5-phosphate phosphatase	PDXP;	R_PSERT	phosphoserine transaminase	PSAT1;	0.982759	[]	DB00114;DB00165;
R_GTHS	glutathione synthetase	GSS;	R_DASCBR	dehydroascorbate reductase	GLRX;GLRX2;	0.971875	[]	DB00143;
R_GTMLTE	g-glutamyltransferase (e)	GGT1;	R_DASCBR	dehydroascorbate reductase	GLRX;GLRX2;	0.971875	[]	DB00143;
R_GGH_6DHFL	Gamma-glutamyl hydrolase (6DHF), lysosomal	GGH;	R_FPGS5M	folylpolyglutamate synthetase (DHF), mitochondrial	FPGS;	0.963355	[]	DB00142;
R_GGH_6DHFL	Gamma-glutamyl hydrolase (6DHF), lysosomal	GGH;	R_FPGS4M	folylpolyglutamate synthetase (DHF), mitochondrial	FPGS;	0.963355	[]	DB00142;
R_PYDXK	pyridoxal kinase	PDXK;	R_HYPOE	hypothetical enyme	PDXP;	0.961995	[]	DB00147;DB00165;
R_PYDXK	pyridoxal kinase	PDXK;	R_PDXPP	Pyridoxine 5-phosphate phosphatase	PDXP;	0.961995	[]	DB00147;DB00165;
R_PYDXPP	Pyridoxal 5-phosphate phosphatase	PDXP;	R_PYDXK	pyridoxal kinase	PDXK;	0.961995	[]	DB00147;DB00165;
R_ORNT4M	ornithine mitochondrial transport exchange with citruline	SLC25A15;SLC25A2;	R_CITRTM	citrulline mitochondrial transport via proton antiport	SLC25A15;SLC25A2;	0.961449	SLC25A15;SLC25A2;	DB00129;
R_PYDXK	pyridoxal kinase	PDXK;	R_PSERT	phosphoserine transaminase	PSAT1;	0.943844	[]	DB00165;
R_HKYNH	3-Hydroxy-L-kynurenine hydrolase	KYNU;	R_GLUDC	Glutamate Decarboxylase	GAD1;GAD2;	0.940335	[]	DB00114;
R_TYRTA	tyrosine transaminase	GOT1;	R_HKYNH	3-Hydroxy-L-kynurenine hydrolase	KYNU;	0.940335	[]	DB00114;
R_ORNTARM	ornithine transaminase reversible (m)	OAT;	R_HKYNH	3-Hydroxy-L-kynurenine hydrolase	KYNU;	0.930208	[]	DB00114;
R_TYRDOPO	Tyrosine:dopa oxidase	TYR;	R_DOPACHRMISO	L-dopachrome isomerase 1	TYR;	0.907528	TYR;	DB00548;
R_TYRDOPO3	Tyrosine:dopa oxidase (dopaquinone producing 2)	TYR;	R_TYRDOPO	Tyrosine:dopa oxidase	TYR;	0.907528	TYR;	DB00548;
R_CATM	catalase	CAT;	R_ALCD22_D	alcohol dehydrogenase (D-lactaldehyde)	ADH1A;ADH1B;ADH1C;	0.906452	[]	DB01213;
R_NNMT	Nicotinamide N-methyltransferase	NNMT;	R_NNDPR	nicotinate-nucleotide diphosphorylase (carboxylating)	QPRT;	0.902194	[]	DB00627;
R_SERPT	serine C-palmitoyltransferase	SPTLC1;SPTLC2;	R_PSERT	phosphoserine transaminase	PSAT1;	0.900192	[]	DB00114;
R_SERPT	serine C-palmitoyltransferase	SPTLC1;SPTLC2;	R_HYPOE	hypothetical enyme	PDXP;	0.900192	[]	DB00114;
R_SERPT	serine C-palmitoyltransferase	SPTLC1;SPTLC2;	R_PDXPP	Pyridoxine 5-phosphate phosphatase	PDXP;	0.900192	[]	DB00114;
R_SERPT	serine C-palmitoyltransferase	SPTLC1;SPTLC2;	R_PYDXPP	Pyridoxal 5-phosphate phosphatase	PDXP;	0.900192	[]	DB00114;
R_GGH_7THFE	Gamma-glutamyl hydrolase (7THF), extracellular	GGH;	R_FPGS	folylpolyglutamate synthetase	FPGS;	0.892879	[]	DB00142;
R_GGH_7THFE	Gamma-glutamyl hydrolase (7THF), extracellular	GGH;	R_GGH_5THFL	Gamma-glutamyl hydrolase (5THF), lysosomal	GGH;	0.892291	GGH;	DB00142;DB00158;
R_IMPD	IMP dehydrogenase	IMPDH1;IMPDH2;	R_HXPRT	hypoxanthine phosphoribosyltransferase (Hypoxanthine)	HPRT1;	0.867724	[]	DB00352;DB00993;DB01033;
R_IMPD	IMP dehydrogenase	IMPDH1;IMPDH2;	R_GMPS2	GMP synthase	GMPS;	0.866873	[]	DB00993;DB01033;
R_GGH_5DHFL	Gamma-glutamyl hydrolase (5DHF), lysosomal	GGH;	R_FPGS4	folylpolyglutamate synthetase (DHF)	FPGS;	0.864201	[]	DB00142;
R_NADS2	NAD synthase (glutamine-hydrolysing)	NADSYN1;	R_G5SDYM	glutamate-5-semialdehyde dehydrogenase (m)	ALDH18A1;	0.853706	[]	DB00142;
R_NADS2	NAD synthase (glutamine-hydrolysing)	NADSYN1;	R_GLU5KM	glutamate 5-kinase (m)	ALDH18A1;	0.853706	[]	DB00142;
R_PSERT	phosphoserine transaminase	PSAT1;	R_NADS2	NAD synthase (glutamine-hydrolysing)	NADSYN1;	0.84101	[]	DB00142;
R_PYAM5POR	pyridoxamine 5'-phosphate oxidase	PNPO;	R_PDX5PO	pyridoxine 5'-phosphate oxidase	PNPO;	0.836333	PNPO;	DB00114;
R_DHORD9	dihydoorotic acid dehydrogenase (quinone10)	DHODH;	R_CYOR_U10M	ubiquinol-6 cytochrome c reductase, Complex III	UQCRC1;	0.824926	[]	DB01117;
R_ASPTA	aspartate transaminase	GOT1;	R_ASPGLUM	aspartate-glutamate mitochondrial shuttle	SLC25A12;SLC25A13;	0.806602	[]	DB00128;
R_PSERT	phosphoserine transaminase	PSAT1;	R_GLUDYM	glutamate dehydrogenase (NADP), mitochondrial	GLUD1;GLUD2;	0.797401	[]	DB00142;
R_HYPOE	hypothetical enyme	PDXP;	R_CYSTA	cysteine transaminase	GOT1;	0.792728	[]	DB00114;
R_PDXPP	Pyridoxine 5-phosphate phosphatase	PDXP;	R_CYSTA	cysteine transaminase	GOT1;	0.792728	[]	DB00114;
R_PYDXPP	Pyridoxal 5-phosphate phosphatase	PDXP;	R_CYSTA	cysteine transaminase	GOT1;	0.792728	[]	DB00114;
R_GLUDYM	glutamate dehydrogenase (NADP), mitochondrial	GLUD1;GLUD2;	R_G5SDYM	glutamate-5-semialdehyde dehydrogenase (m)	ALDH18A1;	0.790753	[]	DB00142;
R_GLUDYM	glutamate dehydrogenase (NADP), mitochondrial	GLUD1;GLUD2;	R_GLU5KM	glutamate 5-kinase (m)	ALDH18A1;	0.790753	[]	DB00142;
R_G5SDYM	glutamate-5-semialdehyde dehydrogenase (m)	ALDH18A1;	R_CYSTA	cysteine transaminase	GOT1;	0.785981	[]	DB00142;
R_GLU5KM	glutamate 5-kinase (m)	ALDH18A1;	R_CYSTA	cysteine transaminase	GOT1;	0.785981	[]	DB00142;
R_PSERT	phosphoserine transaminase	PSAT1;	R_CYSTA	cysteine transaminase	GOT1;	0.78513	[]	DB00114;DB00142;
R_GLUCYS	gamma-glutamylcysteine synthetase	GCLC;GCLM;	R_ASNS1	asparagine synthase (glutamine-hydrolysing)	ASNS;	0.77794	[]	DB00142;
R_KAS8	b-ketoacyl synthetase (palmitate, n-C16:0)	FASN;	R_FAS80COA_L	fatty acyl-CoA synthase (n-C8:0CoA), lumped reaction	FASN;	0.777363	FASN;	DB00339;DB01083;
R_NAT5	sodium/ammonium proton antiporter	SLC9A1;	R_NAT3_1	sodium proton antiporter (H:NA is 1:1)	SLC9A1;	0.771825	SLC9A1;	DB00594;
R_NTD9	5'-nucleotidase (GMP)	NT5C2;	R_IMPD	IMP dehydrogenase	IMPDH1;IMPDH2;	0.756884	[]	DB00811;
R_PYAM5POR	pyridoxamine 5'-phosphate oxidase	PNPO;	R_ALATA_L	L-alanine transaminase	GPT2;	0.755945	[]	DB00114;
R_GMPS2	GMP synthase	GMPS;	R_FPGS4	folylpolyglutamate synthetase (DHF)	FPGS;	0.755404	[]	DB00142;
R_PYAM5POR	pyridoxamine 5'-phosphate oxidase	PNPO;	R_ASPTA	aspartate transaminase	GOT1;	0.755313	[]	DB00114;
R_CATP	catalase A, peroxisomal	CAT;	R_CATM	catalase	CAT;	0.753737	CAT;	DB01213;
R_CSNATP	carnitine O-acetyltransferase, reverse direction, peroxisomal	CRAT;	R_CRNTUNA	L-carnitine inward transport by Na+ symport	SLC22A5;	0.753421	[]	DB00583;
R_NADS2	NAD synthase (glutamine-hydrolysing)	NADSYN1;	R_GLNS	glutamine synthetase	GLUL;GLULD1;	0.743621	[]	DB00130;DB00142;
R_HYPOE	hypothetical enyme	PDXP;	R_ASPTAM	aspartate transaminase	GOT2;	0.741358	[]	DB00114;
R_PDXPP	Pyridoxine 5-phosphate phosphatase	PDXP;	R_ASPTAM	aspartate transaminase	GOT2;	0.741358	[]	DB00114;
R_PYDXPP	Pyridoxal 5-phosphate phosphatase	PDXP;	R_ASPTAM	aspartate transaminase	GOT2;	0.741358	[]	DB00114;
R_PSERT	phosphoserine transaminase	PSAT1;	R_ASPTAM	aspartate transaminase	GOT2;	0.740538	[]	DB00114;DB00142;
R_PUNP5	purine-nucleoside phosphorylase (Inosine)	NP;	R_PUNP2	purine-nucleoside phosphorylase (Deoxyadenosine)	NP;	0.739179	NP;	DB00242;DB00787;
R_GLNASNNAEX	L-glutamine/L-asparagine Na-dependent exchange (Gln-L in)	SLC1A5;	R_ASNALANAEX	L-alanine/L-asparagine Na-dependent exchange (Asn-L in)	SLC1A5;	0.738885	SLC1A5;	DB00130;
R_G5SDYM	glutamate-5-semialdehyde dehydrogenase (m)	ALDH18A1;	R_ASPTAM	aspartate transaminase	GOT2;	0.738796	[]	DB00142;
R_GLU5KM	glutamate 5-kinase (m)	ALDH18A1;	R_ASPTAM	aspartate transaminase	GOT2;	0.738796	[]	DB00142;
R_GLNS	glutamine synthetase	GLUL;GLULD1;	R_G5SDYM	glutamate-5-semialdehyde dehydrogenase (m)	ALDH18A1;	0.733079	[]	DB00142;
R_GLU5KM	glutamate 5-kinase (m)	ALDH18A1;	R_GLNS	glutamine synthetase	GLUL;GLULD1;	0.733079	[]	DB00142;
R_NOS1	Nitric Oxide Synthase (intermediate forming)	NOS2A;NOS2B;NOS2C;NOS3;	R_ARGSL	argininosuccinate lyase	ASL;	0.716819	[]	DB00125;
R_NOS2	Nitric Oxide Synthase (NO forming)	NOS2A;NOS2B;NOS2C;NOS3;	R_ARGSL	argininosuccinate lyase	ASL;	0.716819	[]	DB00125;
R_ORNTARM	ornithine transaminase reversible (m)	OAT;	R_CITRTM	citrulline mitochondrial transport via proton antiport	SLC25A15;SLC25A2;	0.713948	[]	DB00129;
R_PSERT	phosphoserine transaminase	PSAT1;	R_GLNS	glutamine synthetase	GLUL;GLULD1;	0.710942	[]	DB00142;
R_ALATHRNAEX	L-alanine/L-threonine Na-dependent exchange (Ala-L in)	SLC1A5;	R_ALASERNAEX	L-alanine/L-serine Na-dependent exchange (Ala-L in)	SLC1A5;	0.706753	SLC1A5;	DB00130;
R_THRSERNAEX	L-serine/L-threonine Na-dependent exchange (Thr-L in)	SLC1A5;	R_ALASERNAEX	L-alanine/L-serine Na-dependent exchange (Ala-L in)	SLC1A5;	0.706753	SLC1A5;	DB00130;
R_HISDC	histidine decarboxylase	DDC;HDC;	R_GLPASE1	glycogen phosphorylase (glygn2 -> dxtrn)	PYGB;PYGL;PYGM;	0.706174	[]	DB00114;
R_HISDC	histidine decarboxylase	DDC;HDC;	R_GLPASE2	glycogen phosphorylase (amyls -> glc-D)	PYGB;PYGL;PYGM;	0.706174	[]	DB00114;
R_ARGSL	argininosuccinate lyase	ASL;	R_ALAT4	Alanine-Sodium symporter	SLC7A1;SLC7A2;SLC7A3;	0.697259	[]	DB00125;
R_PHET4	L-phenylalanine transport in via sodium symport	SLC7A1;SLC7A2;SLC7A3;	R_ARGSL	argininosuccinate lyase	ASL;	0.697259	[]	DB00125;
R_TYRTA	tyrosine transaminase	GOT1;	R_ARGSS	argininosuccinate synthase	ASS;	0.697259	[]	DB00128;
R_NADS2	NAD synthase (glutamine-hydrolysing)	NADSYN1;	R_ASPTAM	aspartate transaminase	GOT2;	0.695107	[]	DB00142;
R_CATP	catalase A, peroxisomal	CAT;	R_ALCD22_D	alcohol dehydrogenase (D-lactaldehyde)	ADH1A;ADH1B;ADH1C;	0.693954	[]	DB01213;
R_SERPT	serine C-palmitoyltransferase	SPTLC1;SPTLC2;	R_CYSTA	cysteine transaminase	GOT1;	0.68277	[]	DB00114;
R_SERALANAEX	L-alanine/L-serine Na-dependent exchange (Ser-L in)	SLC1A5;	R_CYSTHRNAEX	L-cysteine/L-threonine Na-dependent exchange (Cys-L in)	SLC1A5;	0.680768	SLC1A5;	DB00130;
R_ARGN	arginase	ARG1;	R_ALAT4	Alanine-Sodium symporter	SLC7A1;SLC7A2;SLC7A3;	0.680146	[]	DB00129;
R_OCBTM	ornithine carbamoyltransferase, irreversible	OTC;	R_ARGN	arginase	ARG1;	0.680146	[]	DB00129;
R_PHET4	L-phenylalanine transport in via sodium symport	SLC7A1;SLC7A2;SLC7A3;	R_ARGN	arginase	ARG1;	0.680146	[]	DB00129;
R_GMPS2	GMP synthase	GMPS;	R_GGH_5DHFL	Gamma-glutamyl hydrolase (5DHF), lysosomal	GGH;	0.678911	[]	DB00142;
R_LEUTAM	leucine transaminase, mitochondrial	BCAT2;	R_GLUT2M	L-glutamate reversible transport via proton symport, mitochondrial	SLC25A12;SLC25A13;SLC25A18;SLC25A22;	0.674117	[]	DB00142;
R_ORNTARM	ornithine transaminase reversible (m)	OAT;	R_ARGN	arginase	ARG1;	0.672821	[]	DB00129;
R_LYST4	L-lysine transport in via sodium symport	SLC22A5;	R_CRNTUNA	L-carnitine inward transport by Na+ symport	SLC22A5;	0.672214	SLC22A5;	DB00583;
R_GLUDXM	glutamate dehydrogenase (NAD) (mitochondrial)	GLUD1;GLUD2;	R_ALATA_L	L-alanine transaminase	GPT2;	0.670673	[]	DB00142;
R_NADS2	NAD synthase (glutamine-hydrolysing)	NADSYN1;	R_CYSTA	cysteine transaminase	GOT1;	0.660387	[]	DB00142;
R_LEUTA	leucine transaminase	BCAT1;	R_GLUCYS	gamma-glutamylcysteine synthetase	GCLC;GCLM;	0.658316	[]	DB00142;
R_GLUDYM	glutamate dehydrogenase (NADP), mitochondrial	GLUD1;GLUD2;	R_CYSTA	cysteine transaminase	GOT1;	0.64758	[]	DB00142;
R_PDX5PO	pyridoxine 5'-phosphate oxidase	PNPO;	R_ALATA_L	L-alanine transaminase	GPT2;	0.64293	[]	DB00114;
R_GLNS	glutamine synthetase	GLUL;GLULD1;	R_ASPTAM	aspartate transaminase	GOT2;	0.636134	[]	DB00142;
R_GLUNM	glutaminase (mitochondrial)	GLS;	R_GLUCYS	gamma-glutamylcysteine synthetase	GCLC;GCLM;	0.635741	[]	DB00142;
R_GLNSERNAEX	L-serine/L-glutamine Na-dependent exchange (Gln-L in)	SLC1A5;	R_ASNS1	asparagine synthase (glutamine-hydrolysing)	ASNS;	0.633988	[]	DB00130;
R_SERPT	serine C-palmitoyltransferase	SPTLC1;SPTLC2;	R_ASPTAM	aspartate transaminase	GOT2;	0.62578	[]	DB00114;
R_LRAT	Lecithin retinol acyltransferase	LRAT;	R_3MOX4HOXPGALDOX	3-Methoxy-4-hydroxyphenylglycolaldehyde:NAD+ oxidoreductase	ALDH1A3;	0.621205	[]	DB00162;
R_LRAT	Lecithin retinol acyltransferase	LRAT;	R_34DHPLACOX	3,4-Dihydroxyphenylacetaldehyde:NAD+ oxidoreductase	ALDH1A3;	0.620653	[]	DB00162;
R_ALASERNAEX	L-alanine/L-serine Na-dependent exchange (Ala-L in)	SLC1A5;	R_ALACYSNAEX	L-alanine/L-cysteine Na-dependent exchange (Ala-L in)	SLC1A5;	0.620183	SLC1A5;	DB00130;
R_THRALANAEX	L-alanine/L-threonine Na-dependent exchange (Thr-L in)	SLC1A5;	R_ALACYSNAEX	L-alanine/L-cysteine Na-dependent exchange (Ala-L in)	SLC1A5;	0.619873	SLC1A5;	DB00130;
R_PDX5PO	pyridoxine 5'-phosphate oxidase	PNPO;	R_ASPTA	aspartate transaminase	GOT1;	0.617172	[]	DB00114;
R_SERHL	L-Serine hydro-lyase	SDS;	R_HKYNH	3-Hydroxy-L-kynurenine hydrolase	KYNU;	0.616593	[]	DB00114;
R_GLUT6	Glutamate transport via Na, H symport and K antiport	SLC1A1;SLC1A2;SLC1A3;SLC1A6;SLC1A7;	R_FPGS5M	folylpolyglutamate synthetase (DHF), mitochondrial	FPGS;	0.616486	[]	DB00142;
R_GLUT6	Glutamate transport via Na, H symport and K antiport	SLC1A1;SLC1A2;SLC1A3;SLC1A6;SLC1A7;	R_FPGS4M	folylpolyglutamate synthetase (DHF), mitochondrial	FPGS;	0.616486	[]	DB00142;
R_LPCOXP	L-pipecolate oxidase, peroxisomal	PIPOX;	R_GLYATM	glycine C-acetyltransferase	GCAT;	0.61557	[]	DB00145;
R_NADS2	NAD synthase (glutamine-hydrolysing)	NADSYN1;	R_GLUDYM	glutamate dehydrogenase (NADP), mitochondrial	GLUD1;GLUD2;	0.612618	[]	DB00142;
R_GLNS	glutamine synthetase	GLUL;GLULD1;	R_CYSTA	cysteine transaminase	GOT1;	0.61101	[]	DB00142;
R_LRAT	Lecithin retinol acyltransferase	LRAT;	R_34DHXMANDACOX	3,4-Dihydroxymandelaldehyde:NAD+ oxidoreductase	ALDH1A3;	0.610457	[]	DB00162;
R_LEUTA	leucine transaminase	BCAT1;	R_3HLYTCL	3-Hydroxy-L-tyrosine carboxy-lyase	DDC;	0.609898	[]	DB00114;
R_FAS180COA	fatty-acyl-CoA synthase (n-C18:0CoA)	FASN;	R_FAS100COA	fatty acyl-CoA synthase (n-C10:0CoA)	FASN;	0.609023	FASN;	DB00339;DB01083;
R_FAS180COA	fatty-acyl-CoA synthase (n-C18:0CoA)	FASN;	R_FAS120COA	fatty-acyl-CoA synthase (n-C12:0CoA)	FASN;	0.609023	FASN;	DB00339;DB01083;
R_FAS180COA	fatty-acyl-CoA synthase (n-C18:0CoA)	FASN;	R_FAS140COA	fatty-acyl-CoA synthase (n-C14:0CoA)	FASN;	0.609023	FASN;	DB00339;DB01083;
R_GLUT6	Glutamate transport via Na, H symport and K antiport	SLC1A1;SLC1A2;SLC1A3;SLC1A6;SLC1A7;	R_CYSTGLUEX	L-cystine/L-glutamate exchanger	SLC7A11;	0.608347	[]	DB00142;
R_THRGLNNAEX	L-threonine/L-glutamine Na-dependent exchange (Thr-L in)	SLC1A5;	R_ASNTHRNAEX	L-threonine/L-asparagine Na-dependent exchange (Asn-L in)	SLC1A5;	0.607058	SLC1A5;	DB00130;
R_CITRTM	citrulline mitochondrial transport via proton antiport	SLC25A15;SLC25A2;	R_ALAT4	Alanine-Sodium symporter	SLC7A1;SLC7A2;SLC7A3;	0.603774	[]	DB00129;
R_OCBTM	ornithine carbamoyltransferase, irreversible	OTC;	R_CITRTM	citrulline mitochondrial transport via proton antiport	SLC25A15;SLC25A2;	0.603774	[]	DB00129;
R_PHET4	L-phenylalanine transport in via sodium symport	SLC7A1;SLC7A2;SLC7A3;	R_CITRTM	citrulline mitochondrial transport via proton antiport	SLC25A15;SLC25A2;	0.603774	[]	DB00129;
R_DALAT2R	D-alanine transport via proton symport	SLC36A1;	R_ABUTT2R	4-aminobutyrate reversible transport in via proton symport	SLC36A1;	0.599758	SLC36A1;	DB00145;
R_GLUT6	Glutamate transport via Na, H symport and K antiport	SLC1A1;SLC1A2;SLC1A3;SLC1A6;SLC1A7;	R_GGH_6DHFL	Gamma-glutamyl hydrolase (6DHF), lysosomal	GGH;	0.593895	[]	DB00142;
R_RDH4	retinol dehydrogenase (13-cis,NADH)	RDH5;	R_34DHXMANDACOX	3,4-Dihydroxymandelaldehyde:NAD+ oxidoreductase	ALDH1A3;	0.590222	[]	DB00162;
R_GMPR	GMP reductase	GMPR;GMPR2;	R_AMPDA	Adenosine monophosphate deaminase	AMPD1;AMPD2;AMPD3;	0.589992	[]	DB00993;DB01033;
R_HXPRT	hypoxanthine phosphoribosyltransferase (Hypoxanthine)	HPRT1;	R_GMPS2	GMP synthase	GMPS;	0.585294	[]	DB00993;DB01033;
R_RDH4	retinol dehydrogenase (13-cis,NADH)	RDH5;	R_34DHPLACOX	3,4-Dihydroxyphenylacetaldehyde:NAD+ oxidoreductase	ALDH1A3;	0.585199	[]	DB00162;
R_RDH4	retinol dehydrogenase (13-cis,NADH)	RDH5;	R_3MOX4HOXPGALDOX	3-Methoxy-4-hydroxyphenylglycolaldehyde:NAD+ oxidoreductase	ALDH1A3;	0.5846	[]	DB00162;
R_SERGLNNAEX	L-serine/L-glutamine Na-dependent exchange (Ser-L in)	SLC1A5;	R_NADS2	NAD synthase (glutamine-hydrolysing)	NADSYN1;	0.582725	[]	DB00130;
R_GLUDXM	glutamate dehydrogenase (NAD) (mitochondrial)	GLUD1;GLUD2;	R_ASPTA	aspartate transaminase	GOT1;	0.582618	[]	DB00142;
R_RNDR2	ribonucleoside-diphosphate reductase (GDP)	RRM1;	R_RNDR1	ribonucleoside-diphosphate reductase (ADP)	RRM1;	0.581694	RRM1;	DB00441;DB00631;DB01005;DB01073;
R_LEUTA	leucine transaminase	BCAT1;	R_GLUNM	glutaminase (mitochondrial)	GLS;	0.581081	[]	DB00142;
R_LYST4	L-lysine transport in via sodium symport	SLC22A5;	R_CSNATP	carnitine O-acetyltransferase, reverse direction, peroxisomal	CRAT;	0.579471	[]	DB00583;
R_SERHL	L-Serine hydro-lyase	SDS;	R_GLUDC	Glutamate Decarboxylase	GAD1;GAD2;	0.576576	[]	DB00114;
R_TYRTA	tyrosine transaminase	GOT1;	R_SERHL	L-Serine hydro-lyase	SDS;	0.576576	[]	DB00114;
R_FTCD	formimidoyltransferase cyclodeaminase	FTCD;	R_CYSTA	cysteine transaminase	GOT1;	0.570363	[]	DB00114;DB00142;
R_GLUFORTX	Glutamate formimidoyltransferase	FTCD;	R_CYSTA	cysteine transaminase	GOT1;	0.570363	[]	DB00114;DB00142;
R_NADS2	NAD synthase (glutamine-hydrolysing)	NADSYN1;	R_FTCD	formimidoyltransferase cyclodeaminase	FTCD;	0.569097	[]	DB00142;
R_NADS2	NAD synthase (glutamine-hydrolysing)	NADSYN1;	R_GLUFORTX	Glutamate formimidoyltransferase	FTCD;	0.569097	[]	DB00142;
R_GMPR	GMP reductase	GMPR;GMPR2;	R_ADSL1	adenylosuccinate lyase	ADSL;	0.567595	[]	DB00993;DB01033;
R_GMPR	GMP reductase	GMPR;GMPR2;	R_ADSS	adenylosuccinate synthase	ADSS;ADSSL1;	0.567595	[]	DB00993;DB01033;
R_PCHOLP_HS	choline phosphatase	PLD2;	R_CHAT	Choline O-acetyltransferase	CHAT;	0.56748	[]	DB00122;
R_PROT2R	L-proline reversible transport via proton symport	SLC36A1;	R_GLYT7_LPAREN_211_RPAREN_R	glycine reversible transport via sodium and chloride symport (2:1:1)	SLC6A9;	0.565618	[]	DB00145;
R_SERHL	L-Serine hydro-lyase	SDS;	R_ORNTARM	ornithine transaminase reversible (m)	OAT;	0.564912	[]	DB00114;
R_VALTA	valine transaminase	BCAT1;	R_GLUNM	glutaminase (mitochondrial)	GLS;	0.563695	[]	DB00142;
R_GLYATM	glycine C-acetyltransferase	GCAT;	R_AATAI	2-aminoadipate transaminase, irreversible	AADAT;	0.561936	[]	DB00114;
R_PSERT	phosphoserine transaminase	PSAT1;	R_OPAHIR	5-Oxoproline amidohydrolase (ATP-hydrolysing) (ir)	OPLAH;	0.560472	[]	DB00142;
R_OPAHIR	5-Oxoproline amidohydrolase (ATP-hydrolysing) (ir)	OPLAH;	R_G5SDYM	glutamate-5-semialdehyde dehydrogenase (m)	ALDH18A1;	0.555702	[]	DB00142;
R_OPAHIR	5-Oxoproline amidohydrolase (ATP-hydrolysing) (ir)	OPLAH;	R_GLU5KM	glutamate 5-kinase (m)	ALDH18A1;	0.555702	[]	DB00142;
R_CYSTA	cysteine transaminase	GOT1;	R_ASPTAM	aspartate transaminase	GOT2;	0.551494	[]	DB00114;DB00128;DB00142;
R_TMDS	thymidylate synthase	TYMS;	R_RNDR2	ribonucleoside-diphosphate reductase (GDP)	RRM1;	0.551234	[]	DB00441;
R_SERASNNAEX	L-serine/L-asparagine Na-dependent exchange (Ser-L in)	SLC1A5;	R_NADS2	NAD synthase (glutamine-hydrolysing)	NADSYN1;	0.548612	[]	DB00130;
R_GGH_6DHFL	Gamma-glutamyl hydrolase (6DHF), lysosomal	GGH;	R_GGH_5DHFL	Gamma-glutamyl hydrolase (5DHF), lysosomal	GGH;	0.54815	GGH;	DB00142;DB00158;
R_HISDC	histidine decarboxylase	DDC;HDC;	R_GCC2AM	glycine-cleavage complex (lipoamide), mitochondrial	GCSH;GLDC;	0.540211	[]	DB00114;
R_HISDC	histidine decarboxylase	DDC;HDC;	R_GCC2BIM	glycine-cleavage system (lipoamide) irreversible, mitochondrial	GCSH;GLDC;	0.540211	[]	DB00114;
R_HISDC	histidine decarboxylase	DDC;HDC;	R_GCC2CM	glycine-cleavage complex (lipoamide), mitochondrial	GCSH;GLDC;	0.540211	[]	DB00114;
R_FAS80COA_L	fatty acyl-CoA synthase (n-C8:0CoA), lumped reaction	FASN;	R_FAS100COA	fatty acyl-CoA synthase (n-C10:0CoA)	FASN;	0.536815	FASN;	DB00339;DB01083;
R_FAS80COA_L	fatty acyl-CoA synthase (n-C8:0CoA), lumped reaction	FASN;	R_FAS120COA	fatty-acyl-CoA synthase (n-C12:0CoA)	FASN;	0.536815	FASN;	DB00339;DB01083;
R_FAS80COA_L	fatty acyl-CoA synthase (n-C8:0CoA), lumped reaction	FASN;	R_FAS140COA	fatty-acyl-CoA synthase (n-C14:0CoA)	FASN;	0.536815	FASN;	DB00339;DB01083;
R_HYPOE	hypothetical enyme	PDXP;	R_FTCD	formimidoyltransferase cyclodeaminase	FTCD;	0.536546	[]	DB00114;
R_PDXPP	Pyridoxine 5-phosphate phosphatase	PDXP;	R_FTCD	formimidoyltransferase cyclodeaminase	FTCD;	0.536546	[]	DB00114;
R_PYDXPP	Pyridoxal 5-phosphate phosphatase	PDXP;	R_FTCD	formimidoyltransferase cyclodeaminase	FTCD;	0.536546	[]	DB00114;
R_HYPOE	hypothetical enyme	PDXP;	R_GLUFORTX	Glutamate formimidoyltransferase	FTCD;	0.536546	[]	DB00114;
R_PDXPP	Pyridoxine 5-phosphate phosphatase	PDXP;	R_GLUFORTX	Glutamate formimidoyltransferase	FTCD;	0.536546	[]	DB00114;
R_PYDXPP	Pyridoxal 5-phosphate phosphatase	PDXP;	R_GLUFORTX	Glutamate formimidoyltransferase	FTCD;	0.536546	[]	DB00114;
R_PSERT	phosphoserine transaminase	PSAT1;	R_FTCD	formimidoyltransferase cyclodeaminase	FTCD;	0.536546	[]	DB00114;DB00142;
R_PSERT	phosphoserine transaminase	PSAT1;	R_GLUFORTX	Glutamate formimidoyltransferase	FTCD;	0.536546	[]	DB00114;DB00142;
R_SERASNNAEX	L-serine/L-asparagine Na-dependent exchange (Ser-L in)	SLC1A5;	R_GLNS	glutamine synthetase	GLUL;GLULD1;	0.535892	[]	DB00130;
R_G5SDYM	glutamate-5-semialdehyde dehydrogenase (m)	ALDH18A1;	R_FTCD	formimidoyltransferase cyclodeaminase	FTCD;	0.53198	[]	DB00142;
R_GLU5KM	glutamate 5-kinase (m)	ALDH18A1;	R_FTCD	formimidoyltransferase cyclodeaminase	FTCD;	0.53198	[]	DB00142;
R_GLUFORTX	Glutamate formimidoyltransferase	FTCD;	R_G5SDYM	glutamate-5-semialdehyde dehydrogenase (m)	ALDH18A1;	0.53198	[]	DB00142;
R_GLUFORTX	Glutamate formimidoyltransferase	FTCD;	R_GLU5KM	glutamate 5-kinase (m)	ALDH18A1;	0.53198	[]	DB00142;
R_GGH_5DHFL	Gamma-glutamyl hydrolase (5DHF), lysosomal	GGH;	R_FPGS4M	folylpolyglutamate synthetase (DHF), mitochondrial	FPGS;	0.529975	[]	DB00142;
R_GGH_5DHFL	Gamma-glutamyl hydrolase (5DHF), lysosomal	GGH;	R_FPGS5M	folylpolyglutamate synthetase (DHF), mitochondrial	FPGS;	0.529975	[]	DB00142;
R_GLNS	glutamine synthetase	GLUL;GLULD1;	R_FTCD	formimidoyltransferase cyclodeaminase	FTCD;	0.528204	[]	DB00142;
R_GLUFORTX	Glutamate formimidoyltransferase	FTCD;	R_GLNS	glutamine synthetase	GLUL;GLULD1;	0.528204	[]	DB00142;
R_SGPL12R	Sphingosine-1-phosphate lyase	SGPL1;	R_PSERT	phosphoserine transaminase	PSAT1;	0.514218	[]	DB00114;
R_SGPL12R	Sphingosine-1-phosphate lyase	SGPL1;	R_HYPOE	hypothetical enyme	PDXP;	0.514218	[]	DB00114;
R_SGPL12R	Sphingosine-1-phosphate lyase	SGPL1;	R_PDXPP	Pyridoxine 5-phosphate phosphatase	PDXP;	0.514218	[]	DB00114;
R_SGPL12R	Sphingosine-1-phosphate lyase	SGPL1;	R_PYDXPP	Pyridoxal 5-phosphate phosphatase	PDXP;	0.514218	[]	DB00114;
R_GLYT7_LPAREN_311_RPAREN_R	glycine reversible transport via sodium and chloride symport (3:1:1)	SLC6A5;	R_DALAT2R	D-alanine transport via proton symport	SLC36A1;	0.513817	[]	DB00145;
R_LEUTA	leucine transaminase	BCAT1;	R_ASNS1	asparagine synthase (glutamine-hydrolysing)	ASNS;	0.512132	[]	DB00142;
R_SERGLNNAEX	L-serine/L-glutamine Na-dependent exchange (Ser-L in)	SLC1A5;	R_GLNALANAEX	L-alanine/L-glutamine Na-dependent exchange (Gln-L in)	SLC1A5;	0.509568	SLC1A5;	DB00130;
R_OPAHIR	5-Oxoproline amidohydrolase (ATP-hydrolysing) (ir)	OPLAH;	R_GLUDYM	glutamate dehydrogenase (NADP), mitochondrial	GLUD1;GLUD2;	0.509447	[]	DB00142;
R_LEUTA	leucine transaminase	BCAT1;	R_GCC2AM	glycine-cleavage complex (lipoamide), mitochondrial	GCSH;GLDC;	0.508336	[]	DB00114;
R_LEUTA	leucine transaminase	BCAT1;	R_GCC2BIM	glycine-cleavage system (lipoamide) irreversible, mitochondrial	GCSH;GLDC;	0.508336	[]	DB00114;
R_LEUTA	leucine transaminase	BCAT1;	R_GCC2CM	glycine-cleavage complex (lipoamide), mitochondrial	GCSH;GLDC;	0.508336	[]	DB00114;
R_NADS2	NAD synthase (glutamine-hydrolysing)	NADSYN1;	R_GLNALANAEX	L-alanine/L-glutamine Na-dependent exchange (Gln-L in)	SLC1A5;	0.503967	[]	DB00130;
R_GLYT2R	glycine reversible transport via proton symport	SLC36A1;	R_DALAT2R	D-alanine transport via proton symport	SLC36A1;	0.503403	SLC36A1;	DB00145;
R_NTD10	5'-nucleotidase (XMP)	NT5C2;	R_IMPD	IMP dehydrogenase	IMPDH1;IMPDH2;	0.502303	[]	DB00811;
R_HKYNH	3-Hydroxy-L-kynurenine hydrolase	KYNU;	R_AATAI	2-aminoadipate transaminase, irreversible	AADAT;	0.501288	[]	DB00114;
R_CHOLD2M	choline dehydrogenase (FAD acceptor), mitochondrial	CHDH;	R_CHAT	Choline O-acetyltransferase	CHAT;	0.500683	[]	DB00122;
R_THRALANAEX	L-alanine/L-threonine Na-dependent exchange (Thr-L in)	SLC1A5;	R_ALASERNAEX	L-alanine/L-serine Na-dependent exchange (Ala-L in)	SLC1A5;	0.50025	SLC1A5;	DB00130;
R_PYDXNK	pyridoxine kinase	PDXK;	R_PYDAMK	pyridoxamine kinase	PDXK;	0.5	PDXK;	DB00147;DB00165;
R_SERASNNAEX	L-serine/L-asparagine Na-dependent exchange (Ser-L in)	SLC1A5;	R_ASNCYSNAEX	L-cysteine/L-asparagine Na-dependent exchange (Asn-L in)	SLC1A5;	0.497627	SLC1A5;	DB00130;
R_GLUNM	glutaminase (mitochondrial)	GLS;	R_ASNS1	asparagine synthase (glutamine-hydrolysing)	ASNS;	0.494706	[]	DB00130;DB00142;
R_ORNTARM	ornithine transaminase reversible (m)	OAT;	R_ORNT4M	ornithine mitochondrial transport exchange with citruline	SLC25A15;SLC25A2;	0.493882	[]	DB00129;
R_VALTA	valine transaminase	BCAT1;	R_ILETA	isoleucine transaminase	BCAT1;	0.491258	BCAT1;	DB00114;DB00142;DB00996;
R_VALTAM	valine transaminase, mitochondiral	BCAT2;	R_ILETAM	isoleucine transaminase, mitochondrial	BCAT2;	0.489526	BCAT2;	DB00114;DB00142;
R_GMPS2	GMP synthase	GMPS;	R_GMPR	GMP reductase	GMPR;GMPR2;	0.487569	[]	DB00993;DB01033;
R_SERGLNNAEX	L-serine/L-glutamine Na-dependent exchange (Ser-L in)	SLC1A5;	R_ASNCYSNAEX	L-cysteine/L-asparagine Na-dependent exchange (Asn-L in)	SLC1A5;	0.486491	SLC1A5;	DB00130;
R_ILETA	isoleucine transaminase	BCAT1;	R_ASPTAM	aspartate transaminase	GOT2;	0.484358	[]	DB00114;DB00142;
R_NADS2	NAD synthase (glutamine-hydrolysing)	NADSYN1;	R_ASNSERNAEX	L-serine/L-asparagine Na-dependent exchange (Asn-L in)	SLC1A5;	0.482699	[]	DB00130;
R_SERALANAEX	L-alanine/L-serine Na-dependent exchange (Ser-L in)	SLC1A5;	R_ALATHRNAEX	L-alanine/L-threonine Na-dependent exchange (Ala-L in)	SLC1A5;	0.481479	SLC1A5;	DB00130;
R_THRSERNAEX	L-serine/L-threonine Na-dependent exchange (Thr-L in)	SLC1A5;	R_SERALANAEX	L-alanine/L-serine Na-dependent exchange (Ser-L in)	SLC1A5;	0.481479	SLC1A5;	DB00130;
R_GLNASNNAEX	L-glutamine/L-asparagine Na-dependent exchange (Gln-L in)	SLC1A5;	R_ASNCYSNAEX	L-cysteine/L-asparagine Na-dependent exchange (Asn-L in)	SLC1A5;	0.481439	SLC1A5;	DB00130;
R_GLYT7_LPAREN_311_RPAREN_R	glycine reversible transport via sodium and chloride symport (3:1:1)	SLC6A5;	R_ABUTT2R	4-aminobutyrate reversible transport in via proton symport	SLC36A1;	0.481416	[]	DB00145;
R_OPAHIR	5-Oxoproline amidohydrolase (ATP-hydrolysing) (ir)	OPLAH;	R_GLNS	glutamine synthetase	GLUL;GLULD1;	0.481052	[]	DB00142;
R_RNDR3	ribonucleoside-diphosphate reductase (CDP)	RRM1;	R_ADAE	Adenosine deaminase, extracellular	ADA;	0.480111	[]	DB01073;
R_PSERT	phosphoserine transaminase	PSAT1;	R_CYSTGLUEX	L-cystine/L-glutamate exchanger	SLC7A11;	0.474782	[]	DB00142;
R_PUNP3	purine-nucleoside phosphorylase (Guanosine)	NP;	R_DURIPP	deoxyuridine phosphorylase	NP;	0.474017	NP;	DB00242;DB00787;
R_METS	methionine synthase	MTR;	R_METAT	methionine adenosyltransferase	MAT1A;MAT2A;MAT2B;	0.472458	[]	DB00134;
R_CYSASNNAEX	L-cysteine/L-asparagine Na-dependent exchange (Cys-L in)	SLC1A5;	R_ASNTHRNAEX	L-threonine/L-asparagine Na-dependent exchange (Asn-L in)	SLC1A5;	0.472275	SLC1A5;	DB00130;
R_G5SDYM	glutamate-5-semialdehyde dehydrogenase (m)	ALDH18A1;	R_CYSTGLUEX	L-cystine/L-glutamate exchanger	SLC7A11;	0.470742	[]	DB00142;
R_GLU5KM	glutamate 5-kinase (m)	ALDH18A1;	R_CYSTGLUEX	L-cystine/L-glutamate exchanger	SLC7A11;	0.470742	[]	DB00142;
R_GCALDD	Glycolaldehyde dehydrogenase	ALDH1A1;ALDH1A2;ALDH1A3;ALDH7A1;	R_ALDD2Y	aldehyde dehydrogenase (acetaldehyde, NADP)	ALDH1A2;	0.468746	ALDH1A2;	DB00162;DB00755;
R_ASNNM	L-asparaginase (mitochondrial)	ASRGL1;	R_ADSS	adenylosuccinate synthase	ADSS;ADSSL1;	0.467919	[]	DB00128;
R_GTHPE	glutathione peroxidase (e)	GPX3;GPX6;	R_GTHP	glutathione peridoxase	GPX1;GPX2;GPX4;	0.467463	[]	DB00143;
R_AGTIX	alanine-glyoxylate transaminase (irreversible), (peroxisomal)	AGXT;	R_AATAI	2-aminoadipate transaminase, irreversible	AADAT;	0.46602	[]	DB00114;
R_SPTIX	serine-pyruvate aminotransferase (irreversible), peroxisomal	AGXT;	R_AATAI	2-aminoadipate transaminase, irreversible	AADAT;	0.46602	[]	DB00114;
R_OPAHIR	5-Oxoproline amidohydrolase (ATP-hydrolysing) (ir)	OPLAH;	R_CYSTGLUEX	L-cystine/L-glutamate exchanger	SLC7A11;	0.465237	[]	DB00142;
R_LEUTA	leucine transaminase	BCAT1;	R_HISDC	histidine decarboxylase	DDC;HDC;	0.464886	[]	DB00114;
R_CYSASNNAEX	L-cysteine/L-asparagine Na-dependent exchange (Cys-L in)	SLC1A5;	R_ASNSERNAEX	L-serine/L-asparagine Na-dependent exchange (Asn-L in)	SLC1A5;	0.462804	SLC1A5;	DB00130;
R_GLNS	glutamine synthetase	GLUL;GLULD1;	R_ASNSERNAEX	L-serine/L-asparagine Na-dependent exchange (Asn-L in)	SLC1A5;	0.462722	[]	DB00130;
R_PUNP1	purine-nucleoside phosphorylase (Adenosine)	NP;	R_DURIPP	deoxyuridine phosphorylase	NP;	0.461934	NP;	DB00242;DB00787;
R_PSERT	phosphoserine transaminase	PSAT1;	R_GLYATM	glycine C-acetyltransferase	GCAT;	0.460406	[]	DB00114;
R_ASPTA	aspartate transaminase	GOT1;	R_ALATA_L	L-alanine transaminase	GPT2;	0.459851	[]	DB00114;DB00142;
R_NADS2	NAD synthase (glutamine-hydrolysing)	NADSYN1;	R_ASNCYSNAEX	L-cysteine/L-asparagine Na-dependent exchange (Asn-L in)	SLC1A5;	0.459736	[]	DB00130;
R_GLUDYM	glutamate dehydrogenase (NADP), mitochondrial	GLUD1;GLUD2;	R_ASPTAM	aspartate transaminase	GOT2;	0.459623	[]	DB00142;
R_GLNS	glutamine synthetase	GLUL;GLULD1;	R_ASPT6	L-aspartate transport via Na, H symport and K antiport	SLC1A1;SLC1A2;SLC1A3;SLC1A6;SLC1A7;	0.458784	[]	DB00142;
R_NACASPAH	N-Acetyl-L-aspartate amidohydrolase	ACY3;ASPA;	R_CYSTA	cysteine transaminase	GOT1;	0.457126	[]	DB00128;
R_RNDR3	ribonucleoside-diphosphate reductase (CDP)	RRM1;	R_RNDR2	ribonucleoside-diphosphate reductase (GDP)	RRM1;	0.455281	RRM1;	DB00441;DB00631;DB01005;DB01073;
R_RDH1	retinol dehydrogenase (all-trans)	RDH5;	R_3MOX4HOXPGALDOX_LPAREN_NADP_RPAREN_	3-Methoxy-4-hydroxyphenylglycolaldehyde:NADP+ oxidoreductase	ALDH1A3;	0.453839	[]	DB00162;
R_ASNS1	asparagine synthase (glutamine-hydrolysing)	ASNS;	R_ASNCYSNAEX	L-cysteine/L-asparagine Na-dependent exchange (Asn-L in)	SLC1A5;	0.453778	[]	DB00130;
R_SGPL12R	Sphingosine-1-phosphate lyase	SGPL1;	R_SERPT	serine C-palmitoyltransferase	SPTLC1;SPTLC2;	0.452935	[]	DB00114;
R_THRASNNAEX	L-threonine/L-asparagine Na-dependent exchange (Thr-L in)	SLC1A5;	R_ASNALANAEX	L-alanine/L-asparagine Na-dependent exchange (Asn-L in)	SLC1A5;	0.448076	SLC1A5;	DB00130;
R_NACASPAH	N-Acetyl-L-aspartate amidohydrolase	ACY3;ASPA;	R_ASNNM	L-asparaginase (mitochondrial)	ASRGL1;	0.443801	[]	DB00128;
R_SERASNNAEX	L-serine/L-asparagine Na-dependent exchange (Ser-L in)	SLC1A5;	R_GLNSERNAEX	L-serine/L-glutamine Na-dependent exchange (Gln-L in)	SLC1A5;	0.443694	SLC1A5;	DB00130;
R_LPCOXP	L-pipecolate oxidase, peroxisomal	PIPOX;	R_AGTIX	alanine-glyoxylate transaminase (irreversible), (peroxisomal)	AGXT;	0.441925	[]	DB00145;
R_SPTIX	serine-pyruvate aminotransferase (irreversible), peroxisomal	AGXT;	R_LPCOXP	L-pipecolate oxidase, peroxisomal	PIPOX;	0.441925	[]	DB00145;
R_THRASNNAEX	L-threonine/L-asparagine Na-dependent exchange (Thr-L in)	SLC1A5;	R_CYSTHRNAEX	L-cysteine/L-threonine Na-dependent exchange (Cys-L in)	SLC1A5;	0.44006	SLC1A5;	DB00130;
R_GLUDYM	glutamate dehydrogenase (NADP), mitochondrial	GLUD1;GLUD2;	R_GLNS	glutamine synthetase	GLUL;GLULD1;	0.436408	[]	DB00142;
R_THRASNNAEX	L-threonine/L-asparagine Na-dependent exchange (Thr-L in)	SLC1A5;	R_NADS2	NAD synthase (glutamine-hydrolysing)	NADSYN1;	0.433631	[]	DB00130;
R_SERGLNNAEX	L-serine/L-glutamine Na-dependent exchange (Ser-L in)	SLC1A5;	R_GLNS	glutamine synthetase	GLUL;GLULD1;	0.433076	[]	DB00130;
R_SERASNNAEX	L-serine/L-asparagine Na-dependent exchange (Ser-L in)	SLC1A5;	R_ASNTHRNAEX	L-threonine/L-asparagine Na-dependent exchange (Asn-L in)	SLC1A5;	0.430682	SLC1A5;	DB00130;
R_SERGLNNAEX	L-serine/L-glutamine Na-dependent exchange (Ser-L in)	SLC1A5;	R_GLNTHRNAEX	L-threonine/L-glutamine Na-dependent exchange (Gln-L in)	SLC1A5;	0.428906	SLC1A5;	DB00130;
R_LPS2	lipase	LPL;	R_CHOLATET	cholate transport via bicarbonate countertransport	SLCO1B1;	0.426737	[]	DB01241;
R_PSERT	phosphoserine transaminase	PSAT1;	R_CYSTGL	cystathionine g-lyase	CTH;	0.425586	[]	DB00114;
R_PSERT	phosphoserine transaminase	PSAT1;	R_CYSTS	cystathionine beta-synthase	CBS;	0.425586	[]	DB00114;DB00165;
R_SERPT	serine C-palmitoyltransferase	SPTLC1;SPTLC2;	R_GLYATM	glycine C-acetyltransferase	GCAT;	0.423745	[]	DB00114;
R_PROT2R	L-proline reversible transport via proton symport	SLC36A1;	R_GLYATM	glycine C-acetyltransferase	GCAT;	0.422083	[]	DB00145;
R_IMPD	IMP dehydrogenase	IMPDH1;IMPDH2;	R_GMPR	GMP reductase	GMPR;GMPR2;	0.421601	[]	DB00993;DB01033;
R_TYRTA	tyrosine transaminase	GOT1;	R_CYSTGLUEX	L-cystine/L-glutamate exchanger	SLC7A11;	0.421599	[]	DB00142;
R_GLUDC	Glutamate Decarboxylase	GAD1;GAD2;	R_CYSTGLUEX	L-cystine/L-glutamate exchanger	SLC7A11;	0.421599	[]	DB00142;
R_DCSPTN1CPT1	carnitine O-palmitoyltransferase	CPT1A;	R_CRNTIM	L-carnitine transport out of mitochondria via diffusion	SLC25A20;	0.421428	[]	DB00583;
R_DCSPTN1CPT2	carnitine transferase	CPT2;	R_CRNTIM	L-carnitine transport out of mitochondria via diffusion	SLC25A20;	0.421428	[]	DB00583;
R_DCSPTN1CRNT	transport into the mitochondria (carnitine)	SLC25A20;	R_CRNTIM	L-carnitine transport out of mitochondria via diffusion	SLC25A20;	0.421428	SLC25A20;	DB00583;
R_RTOTALCRNCPT1	carnitine fatty-acyl transferase	CPT1A;	R_CRNTIM	L-carnitine transport out of mitochondria via diffusion	SLC25A20;	0.421428	[]	DB00583;
R_RTOTALCRNCPT2	R group transport into the mitochondria	CPT2;	R_CRNTIM	L-carnitine transport out of mitochondria via diffusion	SLC25A20;	0.421428	[]	DB00583;
R_RTOTALCRNT	R group transport into the mitochondria	SLC25A20;	R_CRNTIM	L-carnitine transport out of mitochondria via diffusion	SLC25A20;	0.421428	SLC25A20;	DB00583;
R_IMPD	IMP dehydrogenase	IMPDH1;IMPDH2;	R_ADSL1	adenylosuccinate lyase	ADSL;	0.421033	[]	DB00993;DB01033;
R_IMPD	IMP dehydrogenase	IMPDH1;IMPDH2;	R_ADSS	adenylosuccinate synthase	ADSS;ADSSL1;	0.421033	[]	DB00993;DB01033;
R_HYPOE	hypothetical enyme	PDXP;	R_GLYATM	glycine C-acetyltransferase	GCAT;	0.420337	[]	DB00114;
R_PDXPP	Pyridoxine 5-phosphate phosphatase	PDXP;	R_GLYATM	glycine C-acetyltransferase	GCAT;	0.420337	[]	DB00114;
R_PYDXPP	Pyridoxal 5-phosphate phosphatase	PDXP;	R_GLYATM	glycine C-acetyltransferase	GCAT;	0.420337	[]	DB00114;
R_SERGLNNAEX	L-serine/L-glutamine Na-dependent exchange (Ser-L in)	SLC1A5;	R_SERASNNAEX	L-serine/L-asparagine Na-dependent exchange (Ser-L in)	SLC1A5;	0.419719	SLC1A5;	DB00130;
R_SERPT	serine C-palmitoyltransferase	SPTLC1;SPTLC2;	R_FTCD	formimidoyltransferase cyclodeaminase	FTCD;	0.419403	[]	DB00114;
R_SERPT	serine C-palmitoyltransferase	SPTLC1;SPTLC2;	R_GLUFORTX	Glutamate formimidoyltransferase	FTCD;	0.419403	[]	DB00114;
R_SGPL12R	Sphingosine-1-phosphate lyase	SGPL1;	R_CYSTA	cysteine transaminase	GOT1;	0.418765	[]	DB00114;
R_NADS2	NAD synthase (glutamine-hydrolysing)	NADSYN1;	R_GLNASNNAEX	L-glutamine/L-asparagine Na-dependent exchange (Gln-L in)	SLC1A5;	0.417731	[]	DB00130;
R_NADS2	NAD synthase (glutamine-hydrolysing)	NADSYN1;	R_GLNTHRNAEX	L-threonine/L-glutamine Na-dependent exchange (Gln-L in)	SLC1A5;	0.416933	[]	DB00130;
R_GLNTHRNAEX	L-threonine/L-glutamine Na-dependent exchange (Gln-L in)	SLC1A5;	R_ASNTHRNAEX	L-threonine/L-asparagine Na-dependent exchange (Asn-L in)	SLC1A5;	0.416233	SLC1A5;	DB00130;
R_ALAGLNNAEX	L-alanine/L-glutamine Na-dependent exchange (Ala-L in)	SLC1A5;	R_ALAASNNAEX	L-alanine/L-asparagine Na-dependent exchange (Ala-L in)	SLC1A5;	0.415681	SLC1A5;	DB00130;
R_ILETA	isoleucine transaminase	BCAT1;	R_GLUNM	glutaminase (mitochondrial)	GLS;	0.414874	[]	DB00142;
R_GLNSERNAEX	L-serine/L-glutamine Na-dependent exchange (Gln-L in)	SLC1A5;	R_ALAGLNNAEX	L-alanine/L-glutamine Na-dependent exchange (Ala-L in)	SLC1A5;	0.413202	SLC1A5;	DB00130;
R_GLNS	glutamine synthetase	GLUL;GLULD1;	R_ASNTHRNAEX	L-threonine/L-asparagine Na-dependent exchange (Asn-L in)	SLC1A5;	0.413069	[]	DB00130;
R_GLUT6	Glutamate transport via Na, H symport and K antiport	SLC1A1;SLC1A2;SLC1A3;SLC1A6;SLC1A7;	R_GLUDC	Glutamate Decarboxylase	GAD1;GAD2;	0.412966	[]	DB00142;
R_TYRTA	tyrosine transaminase	GOT1;	R_GLUT6	Glutamate transport via Na, H symport and K antiport	SLC1A1;SLC1A2;SLC1A3;SLC1A6;SLC1A7;	0.412966	[]	DB00128;DB00142;
R_GLNS	glutamine synthetase	GLUL;GLULD1;	R_ASNCYSNAEX	L-cysteine/L-asparagine Na-dependent exchange (Asn-L in)	SLC1A5;	0.412472	[]	DB00130;
R_CITRTM	citrulline mitochondrial transport via proton antiport	SLC25A15;SLC25A2;	R_ARGN	arginase	ARG1;	0.410655	[]	DB00129;
R_FPGS5	folylpolyglutamate synthetase (DHF)	FPGS;	R_AATAI	2-aminoadipate transaminase, irreversible	AADAT;	0.408248	[]	DB00142;
R_GLPASE1	glycogen phosphorylase (glygn2 -> dxtrn)	PYGB;PYGL;PYGM;	R_AATAI	2-aminoadipate transaminase, irreversible	AADAT;	0.408248	[]	DB00114;
R_GLPASE2	glycogen phosphorylase (amyls -> glc-D)	PYGB;PYGL;PYGM;	R_AATAI	2-aminoadipate transaminase, irreversible	AADAT;	0.408248	[]	DB00114;
R_GLUDC	Glutamate Decarboxylase	GAD1;GAD2;	R_AATAI	2-aminoadipate transaminase, irreversible	AADAT;	0.408248	[]	DB00114;DB00142;
R_TYRTA	tyrosine transaminase	GOT1;	R_AATAI	2-aminoadipate transaminase, irreversible	AADAT;	0.408248	[]	DB00114;DB00142;
R_HKYNH	3-Hydroxy-L-kynurenine hydrolase	KYNU;	R_CYSTA	cysteine transaminase	GOT1;	0.407391	[]	DB00114;
R_SERASNNAEX	L-serine/L-asparagine Na-dependent exchange (Ser-L in)	SLC1A5;	R_ASNGLNNAEX	L-glutamine/L-asparagine Na-dependent exchange (Asn-L in)	SLC1A5;	0.406968	SLC1A5;	DB00130;
R_HYPOE	hypothetical enyme	PDXP;	R_CYSTGL	cystathionine g-lyase	CTH;	0.406065	[]	DB00114;
R_PDXPP	Pyridoxine 5-phosphate phosphatase	PDXP;	R_CYSTGL	cystathionine g-lyase	CTH;	0.406065	[]	DB00114;
R_PYDXPP	Pyridoxal 5-phosphate phosphatase	PDXP;	R_CYSTGL	cystathionine g-lyase	CTH;	0.406065	[]	DB00114;
R_HYPOE	hypothetical enyme	PDXP;	R_CYSTS	cystathionine beta-synthase	CBS;	0.406065	[]	DB00114;DB00165;
R_PDXPP	Pyridoxine 5-phosphate phosphatase	PDXP;	R_CYSTS	cystathionine beta-synthase	CBS;	0.406065	[]	DB00114;DB00165;
R_PYDXPP	Pyridoxal 5-phosphate phosphatase	PDXP;	R_CYSTS	cystathionine beta-synthase	CBS;	0.406065	[]	DB00114;DB00165;
R_GLYT7_LPAREN_311_RPAREN_R	glycine reversible transport via sodium and chloride symport (3:1:1)	SLC6A5;	R_GLYT2R	glycine reversible transport via proton symport	SLC36A1;	0.405497	[]	DB00145;
R_THRASNNAEX	L-threonine/L-asparagine Na-dependent exchange (Thr-L in)	SLC1A5;	R_ASNSERNAEX	L-serine/L-asparagine Na-dependent exchange (Asn-L in)	SLC1A5;	0.404872	SLC1A5;	DB00130;
R_THRGLNNAEX	L-threonine/L-glutamine Na-dependent exchange (Thr-L in)	SLC1A5;	R_CYSASNNAEX	L-cysteine/L-asparagine Na-dependent exchange (Cys-L in)	SLC1A5;	0.404179	SLC1A5;	DB00130;
R_ORNTARM	ornithine transaminase reversible (m)	OAT;	R_AATAI	2-aminoadipate transaminase, irreversible	AADAT;	0.403852	[]	DB00114;
R_GLUDYM	glutamate dehydrogenase (NADP), mitochondrial	GLUD1;GLUD2;	R_FTCD	formimidoyltransferase cyclodeaminase	FTCD;	0.40317	[]	DB00142;
R_GLUFORTX	Glutamate formimidoyltransferase	FTCD;	R_GLUDYM	glutamate dehydrogenase (NADP), mitochondrial	GLUD1;GLUD2;	0.40317	[]	DB00142;
R_NADS2	NAD synthase (glutamine-hydrolysing)	NADSYN1;	R_GGH_6DHFL	Gamma-glutamyl hydrolase (6DHF), lysosomal	GGH;	0.40138	[]	DB00142;
R_FTCD	formimidoyltransferase cyclodeaminase	FTCD;	R_ASPTAM	aspartate transaminase	GOT2;	0.39784	[]	DB00114;DB00142;
R_GLUFORTX	Glutamate formimidoyltransferase	FTCD;	R_ASPTAM	aspartate transaminase	GOT2;	0.39784	[]	DB00114;DB00142;
R_GCC2AM	glycine-cleavage complex (lipoamide), mitochondrial	GCSH;GLDC;	R_AGTIX	alanine-glyoxylate transaminase (irreversible), (peroxisomal)	AGXT;	0.397744	[]	DB00114;DB00145;
R_GCC2BIM	glycine-cleavage system (lipoamide) irreversible, mitochondrial	GCSH;GLDC;	R_AGTIX	alanine-glyoxylate transaminase (irreversible), (peroxisomal)	AGXT;	0.397744	[]	DB00114;DB00145;
R_GCC2CM	glycine-cleavage complex (lipoamide), mitochondrial	GCSH;GLDC;	R_AGTIX	alanine-glyoxylate transaminase (irreversible), (peroxisomal)	AGXT;	0.397744	[]	DB00114;DB00145;
R_SPTIX	serine-pyruvate aminotransferase (irreversible), peroxisomal	AGXT;	R_GCC2AM	glycine-cleavage complex (lipoamide), mitochondrial	GCSH;GLDC;	0.397744	[]	DB00114;DB00145;
R_SPTIX	serine-pyruvate aminotransferase (irreversible), peroxisomal	AGXT;	R_GCC2BIM	glycine-cleavage system (lipoamide) irreversible, mitochondrial	GCSH;GLDC;	0.397744	[]	DB00114;DB00145;
R_SPTIX	serine-pyruvate aminotransferase (irreversible), peroxisomal	AGXT;	R_GCC2CM	glycine-cleavage complex (lipoamide), mitochondrial	GCSH;GLDC;	0.397744	[]	DB00114;DB00145;
R_VALTA	valine transaminase	BCAT1;	R_GGH_7THFE	Gamma-glutamyl hydrolase (7THF), extracellular	GGH;	0.396758	[]	DB00142;
R_PSERT	phosphoserine transaminase	PSAT1;	R_GGH_6DHFL	Gamma-glutamyl hydrolase (6DHF), lysosomal	GGH;	0.396535	[]	DB00142;
R_NADS2	NAD synthase (glutamine-hydrolysing)	NADSYN1;	R_ALAASNNAEX	L-alanine/L-asparagine Na-dependent exchange (Ala-L in)	SLC1A5;	0.395428	[]	DB00130;
R_NADS2	NAD synthase (glutamine-hydrolysing)	NADSYN1;	R_ASNALANAEX	L-alanine/L-asparagine Na-dependent exchange (Asn-L in)	SLC1A5;	0.394028	[]	DB00130;
R_GGH_6DHFL	Gamma-glutamyl hydrolase (6DHF), lysosomal	GGH;	R_G5SDYM	glutamate-5-semialdehyde dehydrogenase (m)	ALDH18A1;	0.39316	[]	DB00142;
R_GLU5KM	glutamate 5-kinase (m)	ALDH18A1;	R_GGH_6DHFL	Gamma-glutamyl hydrolase (6DHF), lysosomal	GGH;	0.39316	[]	DB00142;
R_GLYATM	glycine C-acetyltransferase	GCAT;	R_AGTIX	alanine-glyoxylate transaminase (irreversible), (peroxisomal)	AGXT;	0.392251	[]	DB00114;DB00145;
R_SPTIX	serine-pyruvate aminotransferase (irreversible), peroxisomal	AGXT;	R_GLYATM	glycine C-acetyltransferase	GCAT;	0.392251	[]	DB00114;DB00145;
R_IMPD	IMP dehydrogenase	IMPDH1;IMPDH2;	R_AMPDA	Adenosine monophosphate deaminase	AMPD1;AMPD2;AMPD3;	0.38996	[]	DB00993;DB01033;
R_ASNS1	asparagine synthase (glutamine-hydrolysing)	ASNS;	R_ALAGLNNAEX	L-alanine/L-glutamine Na-dependent exchange (Ala-L in)	SLC1A5;	0.389225	[]	DB00130;
R_GLNSERNAEX	L-serine/L-glutamine Na-dependent exchange (Gln-L in)	SLC1A5;	R_ASNCYSNAEX	L-cysteine/L-asparagine Na-dependent exchange (Asn-L in)	SLC1A5;	0.388415	SLC1A5;	DB00130;
R_GLNS	glutamine synthetase	GLUL;GLULD1;	R_GLNASNNAEX	L-glutamine/L-asparagine Na-dependent exchange (Gln-L in)	SLC1A5;	0.388282	[]	DB00130;
R_GLUDYM	glutamate dehydrogenase (NADP), mitochondrial	GLUD1;GLUD2;	R_CYSTGLUEX	L-cystine/L-glutamate exchanger	SLC7A11;	0.387047	[]	DB00142;
R_ASNCYSNAEX	L-cysteine/L-asparagine Na-dependent exchange (Asn-L in)	SLC1A5;	R_ALAGLNNAEX	L-alanine/L-glutamine Na-dependent exchange (Ala-L in)	SLC1A5;	0.385674	SLC1A5;	DB00130;
R_SERASNNAEX	L-serine/L-asparagine Na-dependent exchange (Ser-L in)	SLC1A5;	R_GLUNM	glutaminase (mitochondrial)	GLS;	0.385453	[]	DB00130;
R_ILETAM	isoleucine transaminase, mitochondrial	BCAT2;	R_ASPTA	aspartate transaminase	GOT1;	0.385351	[]	DB00114;DB00142;
R_GGH_6DHFL	Gamma-glutamyl hydrolase (6DHF), lysosomal	GGH;	R_CYSTA	cysteine transaminase	GOT1;	0.384751	[]	DB00142;
R_NADS2	NAD synthase (glutamine-hydrolysing)	NADSYN1;	R_GLNSERNAEX	L-serine/L-glutamine Na-dependent exchange (Gln-L in)	SLC1A5;	0.383243	[]	DB00130;
R_THRASNNAEX	L-threonine/L-asparagine Na-dependent exchange (Thr-L in)	SLC1A5;	R_ASNCYSNAEX	L-cysteine/L-asparagine Na-dependent exchange (Asn-L in)	SLC1A5;	0.383022	SLC1A5;	DB00130;
R_NADS2	NAD synthase (glutamine-hydrolysing)	NADSYN1;	R_ALAGLNNAEX	L-alanine/L-glutamine Na-dependent exchange (Ala-L in)	SLC1A5;	0.381658	[]	DB00130;
R_ASPTAM	aspartate transaminase	GOT2;	R_ASPT6	L-aspartate transport via Na, H symport and K antiport	SLC1A1;SLC1A2;SLC1A3;SLC1A6;SLC1A7;	0.381588	[]	DB00128;DB00142;
R_CYSTGL	cystathionine g-lyase	CTH;	R_ASPTAM	aspartate transaminase	GOT2;	0.380458	[]	DB00114;
R_CYSTS	cystathionine beta-synthase	CBS;	R_ASPTAM	aspartate transaminase	GOT2;	0.380458	[]	DB00114;
R_CRNTUNA	L-carnitine inward transport by Na+ symport	SLC22A5;	R_CRNTIM	L-carnitine transport out of mitochondria via diffusion	SLC25A20;	0.380326	[]	DB00583;
R_PSERT	phosphoserine transaminase	PSAT1;	R_HKYNH	3-Hydroxy-L-kynurenine hydrolase	KYNU;	0.380234	[]	DB00114;
R_HYPOE	hypothetical enyme	PDXP;	R_HKYNH	3-Hydroxy-L-kynurenine hydrolase	KYNU;	0.380234	[]	DB00114;
R_PDXPP	Pyridoxine 5-phosphate phosphatase	PDXP;	R_HKYNH	3-Hydroxy-L-kynurenine hydrolase	KYNU;	0.380234	[]	DB00114;
R_PYDXPP	Pyridoxal 5-phosphate phosphatase	PDXP;	R_HKYNH	3-Hydroxy-L-kynurenine hydrolase	KYNU;	0.380234	[]	DB00114;
R_DCSPTN1CPT1	carnitine O-palmitoyltransferase	CPT1A;	R_ACRNTM	O-acetylcarnintine transport into mitochondria via diffusion	SLC25A20;	0.378197	[]	DB00583;
R_DCSPTN1CPT2	carnitine transferase	CPT2;	R_ACRNTM	O-acetylcarnintine transport into mitochondria via diffusion	SLC25A20;	0.378197	[]	DB00583;
R_DCSPTN1CRNT	transport into the mitochondria (carnitine)	SLC25A20;	R_ACRNTM	O-acetylcarnintine transport into mitochondria via diffusion	SLC25A20;	0.378197	SLC25A20;	DB00583;
R_RTOTALCRNCPT1	carnitine fatty-acyl transferase	CPT1A;	R_ACRNTM	O-acetylcarnintine transport into mitochondria via diffusion	SLC25A20;	0.378197	[]	DB00583;
R_RTOTALCRNCPT2	R group transport into the mitochondria	CPT2;	R_ACRNTM	O-acetylcarnintine transport into mitochondria via diffusion	SLC25A20;	0.378197	[]	DB00583;
R_RTOTALCRNT	R group transport into the mitochondria	SLC25A20;	R_ACRNTM	O-acetylcarnintine transport into mitochondria via diffusion	SLC25A20;	0.378197	SLC25A20;	DB00583;
R_DCSPTN1CPT1	carnitine O-palmitoyltransferase	CPT1A;	R_CSNATM	carnitine O-aceyltransferase, mitochondrial	CRAT;	0.378197	[]	DB00583;
R_DCSPTN1CPT2	carnitine transferase	CPT2;	R_CSNATM	carnitine O-aceyltransferase, mitochondrial	CRAT;	0.378197	[]	DB00583;
R_DCSPTN1CRNT	transport into the mitochondria (carnitine)	SLC25A20;	R_CSNATM	carnitine O-aceyltransferase, mitochondrial	CRAT;	0.378197	[]	DB00583;
R_RTOTALCRNCPT1	carnitine fatty-acyl transferase	CPT1A;	R_CSNATM	carnitine O-aceyltransferase, mitochondrial	CRAT;	0.378197	[]	DB00583;
R_RTOTALCRNCPT2	R group transport into the mitochondria	CPT2;	R_CSNATM	carnitine O-aceyltransferase, mitochondrial	CRAT;	0.378197	[]	DB00583;
R_RTOTALCRNT	R group transport into the mitochondria	SLC25A20;	R_CSNATM	carnitine O-aceyltransferase, mitochondrial	CRAT;	0.378197	[]	DB00583;
R_NADS2	NAD synthase (glutamine-hydrolysing)	NADSYN1;	R_ASNTHRNAEX	L-threonine/L-asparagine Na-dependent exchange (Asn-L in)	SLC1A5;	0.377905	[]	DB00130;
R_CRNTUNA	L-carnitine inward transport by Na+ symport	SLC22A5;	R_ACRNTM	O-acetylcarnintine transport into mitochondria via diffusion	SLC25A20;	0.377609	[]	DB00583;
R_CSNATM	carnitine O-aceyltransferase, mitochondrial	CRAT;	R_CRNTUNA	L-carnitine inward transport by Na+ symport	SLC22A5;	0.377609	[]	DB00583;
R_ILETA	isoleucine transaminase	BCAT1;	R_GLNS	glutamine synthetase	GLUL;GLULD1;	0.37749	[]	DB00142;
R_OPAHIR	5-Oxoproline amidohydrolase (ATP-hydrolysing) (ir)	OPLAH;	R_NADS2	NAD synthase (glutamine-hydrolysing)	NADSYN1;	0.375573	[]	DB00142;
R_PSERT	phosphoserine transaminase	PSAT1;	R_FPGS4M	folylpolyglutamate synthetase (DHF), mitochondrial	FPGS;	0.375059	[]	DB00142;
R_PSERT	phosphoserine transaminase	PSAT1;	R_FPGS5M	folylpolyglutamate synthetase (DHF), mitochondrial	FPGS;	0.375059	[]	DB00142;
R_THRASNNAEX	L-threonine/L-asparagine Na-dependent exchange (Thr-L in)	SLC1A5;	R_GLNS	glutamine synthetase	GLUL;GLULD1;	0.374887	[]	DB00130;
R_NADS2	NAD synthase (glutamine-hydrolysing)	NADSYN1;	R_FPGS4M	folylpolyglutamate synthetase (DHF), mitochondrial	FPGS;	0.374187	[]	DB00142;
R_NADS2	NAD synthase (glutamine-hydrolysing)	NADSYN1;	R_FPGS5M	folylpolyglutamate synthetase (DHF), mitochondrial	FPGS;	0.374187	[]	DB00142;
R_GLUNM	glutaminase (mitochondrial)	GLS;	R_ASNCYSNAEX	L-cysteine/L-asparagine Na-dependent exchange (Asn-L in)	SLC1A5;	0.37362	[]	DB00130;
R_PYDXK	pyridoxal kinase	PDXK;	R_CYSTS	cystathionine beta-synthase	CBS;	0.372685	[]	DB00165;
R_PROT2R	L-proline reversible transport via proton symport	SLC36A1;	R_GHMT2R	glycine hydroxymethyltransferase, reversible	SHMT1;	0.372653	[]	DB00145;
R_SERPT	serine C-palmitoyltransferase	SPTLC1;SPTLC2;	R_HKYNH	3-Hydroxy-L-kynurenine hydrolase	KYNU;	0.372057	[]	DB00114;
R_G5SDYM	glutamate-5-semialdehyde dehydrogenase (m)	ALDH18A1;	R_FPGS4M	folylpolyglutamate synthetase (DHF), mitochondrial	FPGS;	0.371866	[]	DB00142;
R_GLU5KM	glutamate 5-kinase (m)	ALDH18A1;	R_FPGS4M	folylpolyglutamate synthetase (DHF), mitochondrial	FPGS;	0.371866	[]	DB00142;
R_G5SDYM	glutamate-5-semialdehyde dehydrogenase (m)	ALDH18A1;	R_FPGS5M	folylpolyglutamate synthetase (DHF), mitochondrial	FPGS;	0.371866	[]	DB00142;
R_GLU5KM	glutamate 5-kinase (m)	ALDH18A1;	R_FPGS5M	folylpolyglutamate synthetase (DHF), mitochondrial	FPGS;	0.371866	[]	DB00142;
R_CYSTA	cysteine transaminase	GOT1;	R_ABTARM	4-aminobutyrate transaminase, reversible (mitochondrial)	ABAT;	0.370936	[]	DB00114;DB00142;
R_SGPL12R	Sphingosine-1-phosphate lyase	SGPL1;	R_ASPTAM	aspartate transaminase	GOT2;	0.370764	[]	DB00114;
R_TMDS	thymidylate synthase	TYMS;	R_RNDR3	ribonucleoside-diphosphate reductase (CDP)	RRM1;	0.370039	[]	DB00441;
R_CYSTGLUEX	L-cystine/L-glutamate exchanger	SLC7A11;	R_CYSTA	cysteine transaminase	GOT1;	0.369087	[]	DB00142;
R_FPGS4M	folylpolyglutamate synthetase (DHF), mitochondrial	FPGS;	R_CYSTA	cysteine transaminase	GOT1;	0.367656	[]	DB00142;
R_FPGS5M	folylpolyglutamate synthetase (DHF), mitochondrial	FPGS;	R_CYSTA	cysteine transaminase	GOT1;	0.367656	[]	DB00142;
R_HYPOE	hypothetical enyme	PDXP;	R_GHMT2R	glycine hydroxymethyltransferase, reversible	SHMT1;	0.367633	[]	DB00114;
R_PDXPP	Pyridoxine 5-phosphate phosphatase	PDXP;	R_GHMT2R	glycine hydroxymethyltransferase, reversible	SHMT1;	0.367633	[]	DB00114;
R_PYDXPP	Pyridoxal 5-phosphate phosphatase	PDXP;	R_GHMT2R	glycine hydroxymethyltransferase, reversible	SHMT1;	0.367633	[]	DB00114;
R_PSERT	phosphoserine transaminase	PSAT1;	R_GHMT2R	glycine hydroxymethyltransferase, reversible	SHMT1;	0.367633	[]	DB00114;
R_OPAHIR	5-Oxoproline amidohydrolase (ATP-hydrolysing) (ir)	OPLAH;	R_ASPTAM	aspartate transaminase	GOT2;	0.36722	[]	DB00142;
R_SGPL12R	Sphingosine-1-phosphate lyase	SGPL1;	R_CYSTGL	cystathionine g-lyase	CTH;	0.366733	[]	DB00114;
R_SGPL12R	Sphingosine-1-phosphate lyase	SGPL1;	R_CYSTS	cystathionine beta-synthase	CBS;	0.366733	[]	DB00114;
R_GLNS	glutamine synthetase	GLUL;GLULD1;	R_ALAASNNAEX	L-alanine/L-asparagine Na-dependent exchange (Ala-L in)	SLC1A5;	0.365693	[]	DB00130;
R_SERGLNNAEX	L-serine/L-glutamine Na-dependent exchange (Ser-L in)	SLC1A5;	R_GLNASNNAEX	L-glutamine/L-asparagine Na-dependent exchange (Gln-L in)	SLC1A5;	0.365685	SLC1A5;	DB00130;
R_SERGLNNAEX	L-serine/L-glutamine Na-dependent exchange (Ser-L in)	SLC1A5;	R_GLNSERNAEX	L-serine/L-glutamine Na-dependent exchange (Gln-L in)	SLC1A5;	0.364634	SLC1A5;	DB00130;
R_SERPT	serine C-palmitoyltransferase	SPTLC1;SPTLC2;	R_CYSTGL	cystathionine g-lyase	CTH;	0.364349	[]	DB00114;
R_SERPT	serine C-palmitoyltransferase	SPTLC1;SPTLC2;	R_CYSTS	cystathionine beta-synthase	CBS;	0.364349	[]	DB00114;
R_GLUNM	glutaminase (mitochondrial)	GLS;	R_GLNS	glutamine synthetase	GLUL;GLULD1;	0.361532	[]	DB00130;DB00142;
R_ORNT4M	ornithine mitochondrial transport exchange with citruline	SLC25A15;SLC25A2;	R_ALAT4	Alanine-Sodium symporter	SLC7A1;SLC7A2;SLC7A3;	0.361294	[]	DB00129;
R_ORNT4M	ornithine mitochondrial transport exchange with citruline	SLC25A15;SLC25A2;	R_OCBTM	ornithine carbamoyltransferase, irreversible	OTC;	0.361294	[]	DB00129;
R_PHET4	L-phenylalanine transport in via sodium symport	SLC7A1;SLC7A2;SLC7A3;	R_ORNT4M	ornithine mitochondrial transport exchange with citruline	SLC25A15;SLC25A2;	0.361294	[]	DB00129;
R_GLNTHRNAEX	L-threonine/L-glutamine Na-dependent exchange (Gln-L in)	SLC1A5;	R_GLNALANAEX	L-alanine/L-glutamine Na-dependent exchange (Gln-L in)	SLC1A5;	0.361269	SLC1A5;	DB00130;
R_SERALANAEX	L-alanine/L-serine Na-dependent exchange (Ser-L in)	SLC1A5;	R_GLNSERNAEX	L-serine/L-glutamine Na-dependent exchange (Gln-L in)	SLC1A5;	0.35953	SLC1A5;	DB00130;
R_GLNS	glutamine synthetase	GLUL;GLULD1;	R_ASNS1	asparagine synthase (glutamine-hydrolysing)	ASNS;	0.359128	[]	DB00130;DB00142;
R_PSERT	phosphoserine transaminase	PSAT1;	R_GLUT6	Glutamate transport via Na, H symport and K antiport	SLC1A1;SLC1A2;SLC1A3;SLC1A6;SLC1A7;	0.357795	[]	DB00142;
R_SERPT	serine C-palmitoyltransferase	SPTLC1;SPTLC2;	R_AATAI	2-aminoadipate transaminase, irreversible	AADAT;	0.357295	[]	DB00114;
R_CYSTA	cysteine transaminase	GOT1;	R_AIRCR	phosphoribosylaminoimidazole carboxylase	PAICS;	0.355686	[]	DB00128;
R_PRASCS	phosphoribosylaminoimidazolesuccinocarboxamide synthase	PAICS;	R_CYSTA	cysteine transaminase	GOT1;	0.355686	[]	DB00128;
R_PRFGS	phosphoribosylformylglycinamidine synthase	PFAS;	R_CYSTA	cysteine transaminase	GOT1;	0.355686	[]	DB00142;
R_GLNS	glutamine synthetase	GLUL;GLULD1;	R_ASNGLNNAEX	L-glutamine/L-asparagine Na-dependent exchange (Asn-L in)	SLC1A5;	0.355548	[]	DB00130;
R_GLUT6	Glutamate transport via Na, H symport and K antiport	SLC1A1;SLC1A2;SLC1A3;SLC1A6;SLC1A7;	R_G5SDYM	glutamate-5-semialdehyde dehydrogenase (m)	ALDH18A1;	0.35475	[]	DB00142;
R_GLUT6	Glutamate transport via Na, H symport and K antiport	SLC1A1;SLC1A2;SLC1A3;SLC1A6;SLC1A7;	R_GLU5KM	glutamate 5-kinase (m)	ALDH18A1;	0.35475	[]	DB00142;
R_PYDAMK	pyridoxamine kinase	PDXK;	R_GCALDD	Glycolaldehyde dehydrogenase	ALDH1A1;ALDH1A2;ALDH1A3;ALDH7A1;	0.353698	[]	DB00165;
R_PUNP7	purine-nucleoside phosphorylase (Xanthosine)	NP;	R_NP1	nucleotide phosphatase	NP;	0.353548	NP;	DB00242;DB00787;
R_GLYT7_LPAREN_211_RPAREN_R	glycine reversible transport via sodium and chloride symport (2:1:1)	SLC6A9;	R_GLYATM	glycine C-acetyltransferase	GCAT;	0.352147	[]	DB00145;
R_ASNTHRNAEX	L-threonine/L-asparagine Na-dependent exchange (Asn-L in)	SLC1A5;	R_ALAASNNAEX	L-alanine/L-asparagine Na-dependent exchange (Ala-L in)	SLC1A5;	0.351962	SLC1A5;	DB00130;
R_THRGLNNAEX	L-threonine/L-glutamine Na-dependent exchange (Thr-L in)	SLC1A5;	R_ALAASNNAEX	L-alanine/L-asparagine Na-dependent exchange (Ala-L in)	SLC1A5;	0.351723	SLC1A5;	DB00130;
R_SERASNNAEX	L-serine/L-asparagine Na-dependent exchange (Ser-L in)	SLC1A5;	R_ASNS1	asparagine synthase (glutamine-hydrolysing)	ASNS;	0.35134	[]	DB00130;
R_FTCD	formimidoyltransferase cyclodeaminase	FTCD;	R_ABTARM	4-aminobutyrate transaminase, reversible (mitochondrial)	ABAT;	0.349353	[]	DB00114;DB00142;
R_GLUFORTX	Glutamate formimidoyltransferase	FTCD;	R_ABTARM	4-aminobutyrate transaminase, reversible (mitochondrial)	ABAT;	0.349353	[]	DB00114;DB00142;
R_NADS2	NAD synthase (glutamine-hydrolysing)	NADSYN1;	R_ABTARM	4-aminobutyrate transaminase, reversible (mitochondrial)	ABAT;	0.349119	[]	DB00142;
R_CYSTHRNAEX	L-cysteine/L-threonine Na-dependent exchange (Cys-L in)	SLC1A5;	R_ALACYSNAEX	L-alanine/L-cysteine Na-dependent exchange (Ala-L in)	SLC1A5;	0.347214	SLC1A5;	DB00130;
R_NACASPAH	N-Acetyl-L-aspartate amidohydrolase	ACY3;ASPA;	R_ADSS	adenylosuccinate synthase	ADSS;ADSSL1;	0.346924	[]	DB00128;
R_CTPS1	CTP synthase (NH3)	CTPS;	R_ASNGLNNAEX	L-glutamine/L-asparagine Na-dependent exchange (Asn-L in)	SLC1A5;	0.34606	[]	DB00130;
R_PSERT	phosphoserine transaminase	PSAT1;	R_ABTARM	4-aminobutyrate transaminase, reversible (mitochondrial)	ABAT;	0.345951	[]	DB00114;DB00142;
R_HYPOE	hypothetical enyme	PDXP;	R_ABTARM	4-aminobutyrate transaminase, reversible (mitochondrial)	ABAT;	0.345951	[]	DB00114;
R_PDXPP	Pyridoxine 5-phosphate phosphatase	PDXP;	R_ABTARM	4-aminobutyrate transaminase, reversible (mitochondrial)	ABAT;	0.345951	[]	DB00114;
R_PYDXPP	Pyridoxal 5-phosphate phosphatase	PDXP;	R_ABTARM	4-aminobutyrate transaminase, reversible (mitochondrial)	ABAT;	0.345951	[]	DB00114;
R_G5SDYM	glutamate-5-semialdehyde dehydrogenase (m)	ALDH18A1;	R_ABTARM	4-aminobutyrate transaminase, reversible (mitochondrial)	ABAT;	0.343006	[]	DB00142;
R_GLU5KM	glutamate 5-kinase (m)	ALDH18A1;	R_ABTARM	4-aminobutyrate transaminase, reversible (mitochondrial)	ABAT;	0.343006	[]	DB00142;
R_NACASPAH	N-Acetyl-L-aspartate amidohydrolase	ACY3;ASPA;	R_ASPTAM	aspartate transaminase	GOT2;	0.342667	[]	DB00128;
R_GLNS	glutamine synthetase	GLUL;GLULD1;	R_GGH_6DHFL	Gamma-glutamyl hydrolase (6DHF), lysosomal	GGH;	0.342597	[]	DB00142;
R_CYSTGLUEX	L-cystine/L-glutamate exchanger	SLC7A11;	R_ACACT1RM	acetyl-CoA C-acetyltransferase, mitochondrial	ACAT1;	0.341151	[]	DB00795;
R_SERGLNNAEX	L-serine/L-glutamine Na-dependent exchange (Ser-L in)	SLC1A5;	R_CYSASNNAEX	L-cysteine/L-asparagine Na-dependent exchange (Cys-L in)	SLC1A5;	0.340996	SLC1A5;	DB00130;
R_VALTA	valine transaminase	BCAT1;	R_ASPTAM	aspartate transaminase	GOT2;	0.340564	[]	DB00114;DB00142;
R_NADS2	NAD synthase (glutamine-hydrolysing)	NADSYN1;	R_ASNGLNNAEX	L-glutamine/L-asparagine Na-dependent exchange (Asn-L in)	SLC1A5;	0.340557	[]	DB00130;
R_THRALANAEX	L-alanine/L-threonine Na-dependent exchange (Thr-L in)	SLC1A5;	R_SERALANAEX	L-alanine/L-serine Na-dependent exchange (Ser-L in)	SLC1A5;	0.340457	SLC1A5;	DB00130;
R_SERALANAEX	L-alanine/L-serine Na-dependent exchange (Ser-L in)	SLC1A5;	R_ALASERNAEX	L-alanine/L-serine Na-dependent exchange (Ala-L in)	SLC1A5;	0.340287	SLC1A5;	DB00130;
R_THRASNNAEX	L-threonine/L-asparagine Na-dependent exchange (Thr-L in)	SLC1A5;	R_GLNTHRNAEX	L-threonine/L-glutamine Na-dependent exchange (Gln-L in)	SLC1A5;	0.338534	SLC1A5;	DB00130;
R_GGH_6DHFL	Gamma-glutamyl hydrolase (6DHF), lysosomal	GGH;	R_ASPTAM	aspartate transaminase	GOT2;	0.337347	[]	DB00142;
R_NADS2	NAD synthase (glutamine-hydrolysing)	NADSYN1;	R_GGH_5DHFL	Gamma-glutamyl hydrolase (5DHF), lysosomal	GGH;	0.337345	[]	DB00142;
R_GLUT6	Glutamate transport via Na, H symport and K antiport	SLC1A1;SLC1A2;SLC1A3;SLC1A6;SLC1A7;	R_AATAI	2-aminoadipate transaminase, irreversible	AADAT;	0.337185	[]	DB00142;
R_GLUNM	glutaminase (mitochondrial)	GLS;	R_GLNASNNAEX	L-glutamine/L-asparagine Na-dependent exchange (Gln-L in)	SLC1A5;	0.336866	[]	DB00130;
R_GLUDYM	glutamate dehydrogenase (NADP), mitochondrial	GLUD1;GLUD2;	R_AATAI	2-aminoadipate transaminase, irreversible	AADAT;	0.336808	[]	DB00142;
R_ASNCYSNAEX	L-cysteine/L-asparagine Na-dependent exchange (Asn-L in)	SLC1A5;	R_ASNALANAEX	L-alanine/L-asparagine Na-dependent exchange (Asn-L in)	SLC1A5;	0.335143	SLC1A5;	DB00130;
R_CYSTGL	cystathionine g-lyase	CTH;	R_CYSTA	cysteine transaminase	GOT1;	0.33438	[]	DB00114;DB00151;
R_CYSTS	cystathionine beta-synthase	CBS;	R_CYSTA	cysteine transaminase	GOT1;	0.33438	[]	DB00114;DB00151;
R_SERPT	serine C-palmitoyltransferase	SPTLC1;SPTLC2;	R_ABTARM	4-aminobutyrate transaminase, reversible (mitochondrial)	ABAT;	0.33298	[]	DB00114;
R_GCCAM	glycine-cleavage complex (lipoylprotein), mitochondrial	GCSH;GLDC;	R_CYSTGL	cystathionine g-lyase	CTH;	0.332774	[]	DB00114;
R_GCCBIM	glycine-cleavage complex (lipoylprotein) irreversible, mitochondrial	GCSH;GLDC;	R_CYSTGL	cystathionine g-lyase	CTH;	0.332774	[]	DB00114;
R_GCCCM	glycine-cleavage complex (lipoylprotein), mitochondrial	GCSH;GLDC;	R_CYSTGL	cystathionine g-lyase	CTH;	0.332774	[]	DB00114;
R_GCCAM	glycine-cleavage complex (lipoylprotein), mitochondrial	GCSH;GLDC;	R_CYSTS	cystathionine beta-synthase	CBS;	0.332774	[]	DB00114;
R_GCCBIM	glycine-cleavage complex (lipoylprotein) irreversible, mitochondrial	GCSH;GLDC;	R_CYSTS	cystathionine beta-synthase	CBS;	0.332774	[]	DB00114;
R_GCCCM	glycine-cleavage complex (lipoylprotein), mitochondrial	GCSH;GLDC;	R_CYSTS	cystathionine beta-synthase	CBS;	0.332774	[]	DB00114;
R_GLNS	glutamine synthetase	GLUL;GLULD1;	R_GLNALANAEX	L-alanine/L-glutamine Na-dependent exchange (Gln-L in)	SLC1A5;	0.331247	[]	DB00130;
R_SERASNNAEX	L-serine/L-asparagine Na-dependent exchange (Ser-L in)	SLC1A5;	R_ASNALANAEX	L-alanine/L-asparagine Na-dependent exchange (Asn-L in)	SLC1A5;	0.330169	SLC1A5;	DB00130;
R_SERASNNAEX	L-serine/L-asparagine Na-dependent exchange (Ser-L in)	SLC1A5;	R_GLNASNNAEX	L-glutamine/L-asparagine Na-dependent exchange (Gln-L in)	SLC1A5;	0.327974	SLC1A5;	DB00130;
R_GLNS	glutamine synthetase	GLUL;GLULD1;	R_CYSTGLUEX	L-cystine/L-glutamate exchanger	SLC7A11;	0.327842	[]	DB00142;
R_BILIRUBT2	bilirubin transport via bicarbonate countertransport	SLCO1B1;	R_BILDGLCURT	bilirubin beta-diglucuronide transport via bicarbonate countertransport	SLCO1B1;	0.327474	SLCO1B1;	DB00175;DB00390;DB01241;
R_GCHOLAT	glycocholate transport via bicarbonate countertransport	SLCO1B1;	R_BILIRUBT2	bilirubin transport via bicarbonate countertransport	SLCO1B1;	0.327355	SLCO1B1;	DB00175;DB00390;DB01241;
R_FAS80COA_L	fatty acyl-CoA synthase (n-C8:0CoA), lumped reaction	FASN;	R_FAS180COA	fatty-acyl-CoA synthase (n-C18:0CoA)	FASN;	0.326932	FASN;	DB00339;DB01083;
R_THRGLNNAEX	L-threonine/L-glutamine Na-dependent exchange (Thr-L in)	SLC1A5;	R_ASNS1	asparagine synthase (glutamine-hydrolysing)	ASNS;	0.325906	[]	DB00130;
R_THRASNNAEX	L-threonine/L-asparagine Na-dependent exchange (Thr-L in)	SLC1A5;	R_GLUPRT	glutamine phosphoribosyldiphosphate amidotransferase	PPAT;	0.325744	[]	DB00130;
R_THRASNNAEX	L-threonine/L-asparagine Na-dependent exchange (Thr-L in)	SLC1A5;	R_PRFGS	phosphoribosylformylglycinamidine synthase	PFAS;	0.325744	[]	DB00130;
R_FTCD	formimidoyltransferase cyclodeaminase	FTCD;	R_CYSTGLUEX	L-cystine/L-glutamate exchanger	SLC7A11;	0.325669	[]	DB00142;
R_GLUFORTX	Glutamate formimidoyltransferase	FTCD;	R_CYSTGLUEX	L-cystine/L-glutamate exchanger	SLC7A11;	0.325669	[]	DB00142;
R_GLNS	glutamine synthetase	GLUL;GLULD1;	R_FPGS4M	folylpolyglutamate synthetase (DHF), mitochondrial	FPGS;	0.325387	[]	DB00142;
R_GLNS	glutamine synthetase	GLUL;GLULD1;	R_FPGS5M	folylpolyglutamate synthetase (DHF), mitochondrial	FPGS;	0.325387	[]	DB00142;
R_NADS2	NAD synthase (glutamine-hydrolysing)	NADSYN1;	R_CYSTGLUEX	L-cystine/L-glutamate exchanger	SLC7A11;	0.324781	[]	DB00142;
R_PRFGS	phosphoribosylformylglycinamidine synthase	PFAS;	R_G5SDYM	glutamate-5-semialdehyde dehydrogenase (m)	ALDH18A1;	0.322882	[]	DB00142;
R_PRFGS	phosphoribosylformylglycinamidine synthase	PFAS;	R_GLU5KM	glutamate 5-kinase (m)	ALDH18A1;	0.322882	[]	DB00142;
R_GLNSERNAEX	L-serine/L-glutamine Na-dependent exchange (Gln-L in)	SLC1A5;	R_ALAASNNAEX	L-alanine/L-asparagine Na-dependent exchange (Ala-L in)	SLC1A5;	0.32178	SLC1A5;	DB00130;
R_PSERT	phosphoserine transaminase	PSAT1;	R_AATAI	2-aminoadipate transaminase, irreversible	AADAT;	0.321634	[]	DB00114;DB00142;
R_HYPOE	hypothetical enyme	PDXP;	R_AATAI	2-aminoadipate transaminase, irreversible	AADAT;	0.321634	[]	DB00114;
R_PDXPP	Pyridoxine 5-phosphate phosphatase	PDXP;	R_AATAI	2-aminoadipate transaminase, irreversible	AADAT;	0.321634	[]	DB00114;
R_PYDXPP	Pyridoxal 5-phosphate phosphatase	PDXP;	R_AATAI	2-aminoadipate transaminase, irreversible	AADAT;	0.321634	[]	DB00114;
R_CTPS1	CTP synthase (NH3)	CTPS;	R_ASNALANAEX	L-alanine/L-asparagine Na-dependent exchange (Asn-L in)	SLC1A5;	0.320346	[]	DB00130;
R_SERALANAEX	L-alanine/L-serine Na-dependent exchange (Ser-L in)	SLC1A5;	R_GLNALANAEX	L-alanine/L-glutamine Na-dependent exchange (Gln-L in)	SLC1A5;	0.320277	SLC1A5;	DB00130;
R_CTPS1	CTP synthase (NH3)	CTPS;	R_ALAGLNNAEX	L-alanine/L-glutamine Na-dependent exchange (Ala-L in)	SLC1A5;	0.320114	[]	DB00130;
R_ASPTAM	aspartate transaminase	GOT2;	R_ASNNM	L-asparaginase (mitochondrial)	ASRGL1;	0.32003	[]	DB00128;
R_THRGLNNAEX	L-threonine/L-glutamine Na-dependent exchange (Thr-L in)	SLC1A5;	R_GLNS	glutamine synthetase	GLUL;GLULD1;	0.319863	[]	DB00130;
R_GHMT2R	glycine hydroxymethyltransferase, reversible	SHMT1;	R_CYSTA	cysteine transaminase	GOT1;	0.319237	[]	DB00114;
R_G5SDYM	glutamate-5-semialdehyde dehydrogenase (m)	ALDH18A1;	R_AATAI	2-aminoadipate transaminase, irreversible	AADAT;	0.318896	[]	DB00142;
R_GLU5KM	glutamate 5-kinase (m)	ALDH18A1;	R_AATAI	2-aminoadipate transaminase, irreversible	AADAT;	0.318896	[]	DB00142;
R_PCHOLPR_HS	choline phosphatase	PLD1;	R_CHAT	Choline O-acetyltransferase	CHAT;	0.318896	[]	DB00122;
R_GLUCYS	gamma-glutamylcysteine synthetase	GCLC;GCLM;	R_BTNT4I	Biotin uptake (antiport)	SLC19A3;	0.318538	[]	DB00151;
R_GTHS	glutathione synthetase	GSS;	R_BTNT4I	Biotin uptake (antiport)	SLC19A3;	0.318538	[]	DB00151;
R_GLNSERNAEX	L-serine/L-glutamine Na-dependent exchange (Gln-L in)	SLC1A5;	R_GLNS	glutamine synthetase	GLUL;GLULD1;	0.317254	[]	DB00130;
R_PSERT	phosphoserine transaminase	PSAT1;	R_GGH_5DHFL	Gamma-glutamyl hydrolase (5DHF), lysosomal	GGH;	0.31708	[]	DB00142;
R_FPGS4M	folylpolyglutamate synthetase (DHF), mitochondrial	FPGS;	R_ASPTAM	aspartate transaminase	GOT2;	0.316615	[]	DB00142;
R_FPGS5M	folylpolyglutamate synthetase (DHF), mitochondrial	FPGS;	R_ASPTAM	aspartate transaminase	GOT2;	0.316615	[]	DB00142;
R_GGH_5DHFL	Gamma-glutamyl hydrolase (5DHF), lysosomal	GGH;	R_G5SDYM	glutamate-5-semialdehyde dehydrogenase (m)	ALDH18A1;	0.314381	[]	DB00142;
R_GLU5KM	glutamate 5-kinase (m)	ALDH18A1;	R_GGH_5DHFL	Gamma-glutamyl hydrolase (5DHF), lysosomal	GGH;	0.314381	[]	DB00142;
R_THRGLNNAEX	L-threonine/L-glutamine Na-dependent exchange (Thr-L in)	SLC1A5;	R_GLNTHRNAEX	L-threonine/L-glutamine Na-dependent exchange (Gln-L in)	SLC1A5;	0.312162	SLC1A5;	DB00130;
R_PYAM5POR	pyridoxamine 5'-phosphate oxidase	PNPO;	R_ILETAM	isoleucine transaminase, mitochondrial	BCAT2;	0.311978	[]	DB00114;
R_NADS2	NAD synthase (glutamine-hydrolysing)	NADSYN1;	R_AATAI	2-aminoadipate transaminase, irreversible	AADAT;	0.311286	[]	DB00142;
R_PRFGS	phosphoribosylformylglycinamidine synthase	PFAS;	R_GLNS	glutamine synthetase	GLUL;GLULD1;	0.310872	[]	DB00130;DB00142;
R_GLUPRT	glutamine phosphoribosyldiphosphate amidotransferase	PPAT;	R_GLNS	glutamine synthetase	GLUL;GLULD1;	0.310872	[]	DB00130;
R_GLUT6	Glutamate transport via Na, H symport and K antiport	SLC1A1;SLC1A2;SLC1A3;SLC1A6;SLC1A7;	R_GGH_5DHFL	Gamma-glutamyl hydrolase (5DHF), lysosomal	GGH;	0.310335	[]	DB00142;
R_SERASNNAEX	L-serine/L-asparagine Na-dependent exchange (Ser-L in)	SLC1A5;	R_ALAGLNNAEX	L-alanine/L-glutamine Na-dependent exchange (Ala-L in)	SLC1A5;	0.309024	SLC1A5;	DB00130;
R_THRASNNAEX	L-threonine/L-asparagine Na-dependent exchange (Thr-L in)	SLC1A5;	R_GLNSERNAEX	L-serine/L-glutamine Na-dependent exchange (Gln-L in)	SLC1A5;	0.307116	SLC1A5;	DB00130;
R_NADS2	NAD synthase (glutamine-hydrolysing)	NADSYN1;	R_ASNS1	asparagine synthase (glutamine-hydrolysing)	ASNS;	0.30671	[]	DB00130;DB00142;
R_GLNASNNAEX	L-glutamine/L-asparagine Na-dependent exchange (Gln-L in)	SLC1A5;	R_CTPS1	CTP synthase (NH3)	CTPS;	0.305718	[]	DB00130;
R_RDH2	retinol dehydrogenase (9-cis,NADH)	RDH5;	R_3MOX4HOXPGALDOX_LPAREN_NADP_RPAREN_	3-Methoxy-4-hydroxyphenylglycolaldehyde:NADP+ oxidoreductase	ALDH1A3;	0.304935	[]	DB00162;
R_PRFGS	phosphoribosylformylglycinamidine synthase	PFAS;	R_GLUDYM	glutamate dehydrogenase (NADP), mitochondrial	GLUD1;GLUD2;	0.30449	[]	DB00142;
R_GLNS	glutamine synthetase	GLUL;GLULD1;	R_ALAGLNNAEX	L-alanine/L-glutamine Na-dependent exchange (Ala-L in)	SLC1A5;	0.304325	[]	DB00130;
R_CYSTA	cysteine transaminase	GOT1;	R_ARGSS	argininosuccinate synthase	ASS;	0.302742	[]	DB00128;
R_GLNTN1	Glutamine transport (Na, H coupled)	SLC38A3;	R_ASNS1	asparagine synthase (glutamine-hydrolysing)	ASNS;	0.302498	[]	DB00130;
R_GLYT2R	glycine reversible transport via proton symport	SLC36A1;	R_ABUTT2R	4-aminobutyrate reversible transport in via proton symport	SLC36A1;	0.301906	SLC36A1;	DB00145;
R_G5SDYM	glutamate-5-semialdehyde dehydrogenase (m)	ALDH18A1;	R_ASNS1	asparagine synthase (glutamine-hydrolysing)	ASNS;	0.301703	[]	DB00142;
R_GLU5KM	glutamate 5-kinase (m)	ALDH18A1;	R_ASNS1	asparagine synthase (glutamine-hydrolysing)	ASNS;	0.301703	[]	DB00142;
R_GLNS	glutamine synthetase	GLUL;GLULD1;	R_CYSASNNAEX	L-cysteine/L-asparagine Na-dependent exchange (Cys-L in)	SLC1A5;	0.301337	[]	DB00130;
R_PSERT	phosphoserine transaminase	PSAT1;	R_ILETA	isoleucine transaminase	BCAT1;	0.301028	[]	DB00114;DB00142;
R_ILETA	isoleucine transaminase	BCAT1;	R_HYPOE	hypothetical enyme	PDXP;	0.301028	[]	DB00114;
R_PDXPP	Pyridoxine 5-phosphate phosphatase	PDXP;	R_ILETA	isoleucine transaminase	BCAT1;	0.301028	[]	DB00114;
R_PYDXPP	Pyridoxal 5-phosphate phosphatase	PDXP;	R_ILETA	isoleucine transaminase	BCAT1;	0.301028	[]	DB00114;
R_VALTAM	valine transaminase, mitochondiral	BCAT2;	R_ASPTA	aspartate transaminase	GOT1;	0.300867	[]	DB00114;DB00142;
R_CYSTGLUEX	L-cystine/L-glutamate exchanger	SLC7A11;	R_ASPTAM	aspartate transaminase	GOT2;	0.300669	[]	DB00142;
R_HXPRT	hypoxanthine phosphoribosyltransferase (Hypoxanthine)	HPRT1;	R_GUAPRT	guanine phosphoribosyltransferase	HPRT1;	0.300609	HPRT1;	DB00352;DB00993;DB01033;
R_GLNS	glutamine synthetase	GLUL;GLULD1;	R_ASNALANAEX	L-alanine/L-asparagine Na-dependent exchange (Asn-L in)	SLC1A5;	0.300598	[]	DB00130;
R_NADS2	NAD synthase (glutamine-hydrolysing)	NADSYN1;	R_CYSASNNAEX	L-cysteine/L-asparagine Na-dependent exchange (Cys-L in)	SLC1A5;	0.300571	[]	DB00130;
R_HKYNH	3-Hydroxy-L-kynurenine hydrolase	KYNU;	R_ASPTAM	aspartate transaminase	GOT2;	0.300469	[]	DB00114;
R_THRASNNAEX	L-threonine/L-asparagine Na-dependent exchange (Thr-L in)	SLC1A5;	R_SERALANAEX	L-alanine/L-serine Na-dependent exchange (Ser-L in)	SLC1A5;	0.299585	SLC1A5;	DB00130;
R_ILETA	isoleucine transaminase	BCAT1;	R_G5SDYM	glutamate-5-semialdehyde dehydrogenase (m)	ALDH18A1;	0.298466	[]	DB00142;
R_ILETA	isoleucine transaminase	BCAT1;	R_GLU5KM	glutamate 5-kinase (m)	ALDH18A1;	0.298466	[]	DB00142;
R_SGPL12R	Sphingosine-1-phosphate lyase	SGPL1;	R_GLYATM	glycine C-acetyltransferase	GCAT;	0.296505	[]	DB00114;
R_SERGLNNAEX	L-serine/L-glutamine Na-dependent exchange (Ser-L in)	SLC1A5;	R_CTPS1	CTP synthase (NH3)	CTPS;	0.296452	[]	DB00130;
R_ABUTT4_LPAREN_2_RPAREN_R	4-aminobutyrate reversible transport in via sodium symport (1:2)	SLC6A1;	R_ABTARM	4-aminobutyrate transaminase, reversible (mitochondrial)	ABAT;	0.29606	[]	DB00906;
R_VALTA	valine transaminase	BCAT1;	R_GLNS	glutamine synthetase	GLUL;GLULD1;	0.2952	[]	DB00142;
R_CYSTHRNAEX	L-cysteine/L-threonine Na-dependent exchange (Cys-L in)	SLC1A5;	R_ASNSERNAEX	L-serine/L-asparagine Na-dependent exchange (Asn-L in)	SLC1A5;	0.295082	SLC1A5;	DB00130;
R_ESTRONEST	estrone 3-sulfate transport via bicarbonate countertransport	SLCO1B1;SLCO2B1;	R_CHOLATET	cholate transport via bicarbonate countertransport	SLCO1B1;	0.294884	SLCO1B1;	DB00175;DB00390;DB01241;
R_PROT2R	L-proline reversible transport via proton symport	SLC36A1;	R_LPCOXP	L-pipecolate oxidase, peroxisomal	PIPOX;	0.294825	[]	DB00145;
R_PRFGS	phosphoribosylformylglycinamidine synthase	PFAS;	R_GLUCYS	gamma-glutamylcysteine synthetase	GCLC;GCLM;	0.294448	[]	DB00142;
R_PDX5PO	pyridoxine 5'-phosphate oxidase	PNPO;	R_ILETAM	isoleucine transaminase, mitochondrial	BCAT2;	0.293532	[]	DB00114;
R_ARGSS	argininosuccinate synthase	ASS;	R_AIRCR	phosphoribosylaminoimidazole carboxylase	PAICS;	0.292824	[]	DB00128;
R_PRASCS	phosphoribosylaminoimidazolesuccinocarboxamide synthase	PAICS;	R_ARGSS	argininosuccinate synthase	ASS;	0.292824	[]	DB00128;
R_NADS2	NAD synthase (glutamine-hydrolysing)	NADSYN1;	R_ASPT6	L-aspartate transport via Na, H symport and K antiport	SLC1A1;SLC1A2;SLC1A3;SLC1A6;SLC1A7;	0.292474	[]	DB00142;
R_LEUTA	leucine transaminase	BCAT1;	R_GLNS	glutamine synthetase	GLUL;GLULD1;	0.290954	[]	DB00142;
R_GMPS2	GMP synthase	GMPS;	R_AMPDA	Adenosine monophosphate deaminase	AMPD1;AMPD2;AMPD3;	0.290179	[]	DB00993;DB01033;
R_OPAHIR	5-Oxoproline amidohydrolase (ATP-hydrolysing) (ir)	OPLAH;	R_ILETA	isoleucine transaminase	BCAT1;	0.289907	[]	DB00142;
R_NADS2	NAD synthase (glutamine-hydrolysing)	NADSYN1;	R_GLUNM	glutaminase (mitochondrial)	GLS;	0.289887	[]	DB00130;DB00142;
R_NADS2	NAD synthase (glutamine-hydrolysing)	NADSYN1;	R_GLUT6	Glutamate transport via Na, H symport and K antiport	SLC1A1;SLC1A2;SLC1A3;SLC1A6;SLC1A7;	0.289588	[]	DB00142;
R_GLYATM	glycine C-acetyltransferase	GCAT;	R_CYSTGL	cystathionine g-lyase	CTH;	0.289363	[]	DB00114;
R_GLYATM	glycine C-acetyltransferase	GCAT;	R_CYSTS	cystathionine beta-synthase	CBS;	0.289363	[]	DB00114;
R_TMDS	thymidylate synthase	TYMS;	R_RNDR1	ribonucleoside-diphosphate reductase (ADP)	RRM1;	0.289321	[]	DB00441;
R_PYDXNK	pyridoxine kinase	PDXK;	R_HYPOE	hypothetical enyme	PDXP;	0.288874	[]	DB00147;DB00165;
R_PYDXNK	pyridoxine kinase	PDXK;	R_PDXPP	Pyridoxine 5-phosphate phosphatase	PDXP;	0.288874	[]	DB00147;DB00165;
R_PYDXPP	Pyridoxal 5-phosphate phosphatase	PDXP;	R_PYDXNK	pyridoxine kinase	PDXK;	0.288874	[]	DB00147;DB00165;
R_PYDXNK	pyridoxine kinase	PDXK;	R_PSERT	phosphoserine transaminase	PSAT1;	0.288874	[]	DB00165;
R_CYSTGL	cystathionine g-lyase	CTH;	R_BTNT4I	Biotin uptake (antiport)	SLC19A3;	0.288561	[]	DB00151;
R_CYSTS	cystathionine beta-synthase	CBS;	R_BTNT4I	Biotin uptake (antiport)	SLC19A3;	0.288561	[]	DB00151;
R_ASNSERNAEX	L-serine/L-asparagine Na-dependent exchange (Asn-L in)	SLC1A5;	R_ALAASNNAEX	L-alanine/L-asparagine Na-dependent exchange (Ala-L in)	SLC1A5;	0.288417	SLC1A5;	DB00130;
R_HISDC	histidine decarboxylase	DDC;HDC;	R_AATAI	2-aminoadipate transaminase, irreversible	AADAT;	0.288294	[]	DB00114;
R_GLUT6	Glutamate transport via Na, H symport and K antiport	SLC1A1;SLC1A2;SLC1A3;SLC1A6;SLC1A7;	R_ARGSS	argininosuccinate synthase	ASS;	0.287944	[]	DB00128;
R_GUAPRT	guanine phosphoribosyltransferase	HPRT1;	R_ADSL2	adenylosuccinate lyase	ADSL;	0.287428	[]	DB00993;DB01033;
R_GUAPRT	guanine phosphoribosyltransferase	HPRT1;	R_GLUPRT	glutamine phosphoribosyldiphosphate amidotransferase	PPAT;	0.287428	[]	DB00352;DB00993;DB01033;
R_PSERT	phosphoserine transaminase	PSAT1;	R_PRFGS	phosphoribosylformylglycinamidine synthase	PFAS;	0.286991	[]	DB00142;
R_GLYATM	glycine C-acetyltransferase	GCAT;	R_ASPTAM	aspartate transaminase	GOT2;	0.286909	[]	DB00114;
R_SERGLNNAEX	L-serine/L-glutamine Na-dependent exchange (Ser-L in)	SLC1A5;	R_ASNTHRNAEX	L-threonine/L-asparagine Na-dependent exchange (Asn-L in)	SLC1A5;	0.286819	SLC1A5;	DB00130;
R_GLNTHRNAEX	L-threonine/L-glutamine Na-dependent exchange (Gln-L in)	SLC1A5;	R_ASNSERNAEX	L-serine/L-asparagine Na-dependent exchange (Asn-L in)	SLC1A5;	0.286786	SLC1A5;	DB00130;
R_PSERT	phosphoserine transaminase	PSAT1;	R_GMPS2	GMP synthase	GMPS;	0.285562	[]	DB00142;
R_GLUNM	glutaminase (mitochondrial)	GLS;	R_GGH_7THFE	Gamma-glutamyl hydrolase (7THF), extracellular	GGH;	0.285174	[]	DB00142;
R_GLNASNNAEX	L-glutamine/L-asparagine Na-dependent exchange (Gln-L in)	SLC1A5;	R_GLNALANAEX	L-alanine/L-glutamine Na-dependent exchange (Gln-L in)	SLC1A5;	0.285006	SLC1A5;	DB00130;
R_GMPS2	GMP synthase	GMPS;	R_G5SDYM	glutamate-5-semialdehyde dehydrogenase (m)	ALDH18A1;	0.284414	[]	DB00142;
R_GMPS2	GMP synthase	GMPS;	R_GLU5KM	glutamate 5-kinase (m)	ALDH18A1;	0.284414	[]	DB00142;
R_GMPS2	GMP synthase	GMPS;	R_ADSL1	adenylosuccinate lyase	ADSL;	0.284205	[]	DB00993;DB01033;
R_GMPS2	GMP synthase	GMPS;	R_ADSS	adenylosuccinate synthase	ADSS;ADSSL1;	0.284205	[]	DB00993;DB01033;
R_GLNTHRNAEX	L-threonine/L-glutamine Na-dependent exchange (Gln-L in)	SLC1A5;	R_GLNS	glutamine synthetase	GLUL;GLULD1;	0.284048	[]	DB00130;
R_HKYNH	3-Hydroxy-L-kynurenine hydrolase	KYNU;	R_CYSTGL	cystathionine g-lyase	CTH;	0.283451	[]	DB00114;
R_HKYNH	3-Hydroxy-L-kynurenine hydrolase	KYNU;	R_CYSTS	cystathionine beta-synthase	CBS;	0.283451	[]	DB00114;
R_GLUT6	Glutamate transport via Na, H symport and K antiport	SLC1A1;SLC1A2;SLC1A3;SLC1A6;SLC1A7;	R_CYSTA	cysteine transaminase	GOT1;	0.282468	[]	DB00128;DB00142;
R_RNDR3	ribonucleoside-diphosphate reductase (CDP)	RRM1;	R_RNDR1	ribonucleoside-diphosphate reductase (ADP)	RRM1;	0.28237	RRM1;	DB00441;DB00631;DB01005;DB01073;
R_SERGLNNAEX	L-serine/L-glutamine Na-dependent exchange (Ser-L in)	SLC1A5;	R_ASNS1	asparagine synthase (glutamine-hydrolysing)	ASNS;	0.282025	[]	DB00130;
R_GLUT6	Glutamate transport via Na, H symport and K antiport	SLC1A1;SLC1A2;SLC1A3;SLC1A6;SLC1A7;	R_GLNS	glutamine synthetase	GLUL;GLULD1;	0.281531	[]	DB00142;
R_SERASNNAEX	L-serine/L-asparagine Na-dependent exchange (Ser-L in)	SLC1A5;	R_CTPS1	CTP synthase (NH3)	CTPS;	0.280278	[]	DB00130;
R_GLNALANAEX	L-alanine/L-glutamine Na-dependent exchange (Gln-L in)	SLC1A5;	R_ASNCYSNAEX	L-cysteine/L-asparagine Na-dependent exchange (Asn-L in)	SLC1A5;	0.27961	SLC1A5;	DB00130;
R_FACOAL80I	fatty-acid--CoA ligase (octanoate)	ACSL3;	R_FACOAL180I	C180 fatty acid activation	ACSL3;	0.279447	ACSL3;	DB00159;
R_ASNGLNNAEX	L-glutamine/L-asparagine Na-dependent exchange (Asn-L in)	SLC1A5;	R_ALAASNNAEX	L-alanine/L-asparagine Na-dependent exchange (Ala-L in)	SLC1A5;	0.279151	SLC1A5;	DB00130;
R_GLUPRT	glutamine phosphoribosyldiphosphate amidotransferase	PPAT;	R_ASNALANAEX	L-alanine/L-asparagine Na-dependent exchange (Asn-L in)	SLC1A5;	0.278755	[]	DB00130;
R_PRFGS	phosphoribosylformylglycinamidine synthase	PFAS;	R_ASNALANAEX	L-alanine/L-asparagine Na-dependent exchange (Asn-L in)	SLC1A5;	0.278755	[]	DB00130;
R_SERPT	serine C-palmitoyltransferase	SPTLC1;SPTLC2;	R_SERHL	L-Serine hydro-lyase	SDS;	0.278332	[]	DB00114;
R_PSERT	phosphoserine transaminase	PSAT1;	R_ASPT6	L-aspartate transport via Na, H symport and K antiport	SLC1A1;SLC1A2;SLC1A3;SLC1A6;SLC1A7;	0.278237	[]	DB00142;
R_ASPTAM	aspartate transaminase	GOT2;	R_AIRCR	phosphoribosylaminoimidazole carboxylase	PAICS;	0.276721	[]	DB00128;
R_PRASCS	phosphoribosylaminoimidazolesuccinocarboxamide synthase	PAICS;	R_ASPTAM	aspartate transaminase	GOT2;	0.276721	[]	DB00128;
R_PRFGS	phosphoribosylformylglycinamidine synthase	PFAS;	R_ASPTAM	aspartate transaminase	GOT2;	0.276721	[]	DB00142;
R_THRGLNNAEX	L-threonine/L-glutamine Na-dependent exchange (Thr-L in)	SLC1A5;	R_SERASNNAEX	L-serine/L-asparagine Na-dependent exchange (Ser-L in)	SLC1A5;	0.276541	SLC1A5;	DB00130;
R_RDH4	retinol dehydrogenase (13-cis,NADH)	RDH5;	R_LRAT	Lecithin retinol acyltransferase	LRAT;	0.276468	[]	DB00162;
R_G5SDYM	glutamate-5-semialdehyde dehydrogenase (m)	ALDH18A1;	R_ASPT6	L-aspartate transport via Na, H symport and K antiport	SLC1A1;SLC1A2;SLC1A3;SLC1A6;SLC1A7;	0.275869	[]	DB00142;
R_GLU5KM	glutamate 5-kinase (m)	ALDH18A1;	R_ASPT6	L-aspartate transport via Na, H symport and K antiport	SLC1A1;SLC1A2;SLC1A3;SLC1A6;SLC1A7;	0.275869	[]	DB00142;
R_GLUNM	glutaminase (mitochondrial)	GLS;	R_ASPTAM	aspartate transaminase	GOT2;	0.275832	[]	DB00142;
R_PRFGS	phosphoribosylformylglycinamidine synthase	PFAS;	R_NADS2	NAD synthase (glutamine-hydrolysing)	NADSYN1;	0.274928	[]	DB00130;DB00142;
R_NADS2	NAD synthase (glutamine-hydrolysing)	NADSYN1;	R_GLUPRT	glutamine phosphoribosyldiphosphate amidotransferase	PPAT;	0.274928	[]	DB00130;
R_CYSTGLUEX	L-cystine/L-glutamate exchanger	SLC7A11;	R_ABTARM	4-aminobutyrate transaminase, reversible (mitochondrial)	ABAT;	0.274889	[]	DB00142;
R_GLNALANAEX	L-alanine/L-glutamine Na-dependent exchange (Gln-L in)	SLC1A5;	R_ASNSERNAEX	L-serine/L-asparagine Na-dependent exchange (Asn-L in)	SLC1A5;	0.273725	SLC1A5;	DB00130;
R_THRGLNNAEX	L-threonine/L-glutamine Na-dependent exchange (Thr-L in)	SLC1A5;	R_ALAGLNNAEX	L-alanine/L-glutamine Na-dependent exchange (Ala-L in)	SLC1A5;	0.273644	SLC1A5;	DB00130;
R_GLNS	glutamine synthetase	GLUL;GLULD1;	R_CYSTHRNAEX	L-cysteine/L-threonine Na-dependent exchange (Cys-L in)	SLC1A5;	0.273315	[]	DB00130;
R_SGPL12R	Sphingosine-1-phosphate lyase	SGPL1;	R_FTCD	formimidoyltransferase cyclodeaminase	FTCD;	0.272852	[]	DB00114;
R_SGPL12R	Sphingosine-1-phosphate lyase	SGPL1;	R_GLUFORTX	Glutamate formimidoyltransferase	FTCD;	0.272852	[]	DB00114;
R_NADS2	NAD synthase (glutamine-hydrolysing)	NADSYN1;	R_GLNCYSNAEX	L-cysteine/L-glutamine Na-dependent exchange (Gln-L in)	SLC1A5;	0.271784	[]	DB00130;
R_ASNGLNNAEX	L-glutamine/L-asparagine Na-dependent exchange (Asn-L in)	SLC1A5;	R_ALAGLNNAEX	L-alanine/L-glutamine Na-dependent exchange (Ala-L in)	SLC1A5;	0.271616	SLC1A5;	DB00130;
R_CYSTA	cysteine transaminase	GOT1;	R_ASNNM	L-asparaginase (mitochondrial)	ASRGL1;	0.271418	[]	DB00128;
R_LEUTAM	leucine transaminase, mitochondrial	BCAT2;	R_ASPTA	aspartate transaminase	GOT1;	0.271388	[]	DB00114;DB00142;
R_SERGLNNAEX	L-serine/L-glutamine Na-dependent exchange (Ser-L in)	SLC1A5;	R_ASNALANAEX	L-alanine/L-asparagine Na-dependent exchange (Asn-L in)	SLC1A5;	0.270497	SLC1A5;	DB00130;
R_SGPL12R	Sphingosine-1-phosphate lyase	SGPL1;	R_ORNDC	Ornithine Decarboxylase	ODC1;	0.270243	[]	DB00114;
R_THRGLNNAEX	L-threonine/L-glutamine Na-dependent exchange (Thr-L in)	SLC1A5;	R_GLUNM	glutaminase (mitochondrial)	GLS;	0.269672	[]	DB00130;
R_GGH_6DHFL	Gamma-glutamyl hydrolase (6DHF), lysosomal	GGH;	R_FPGS5	folylpolyglutamate synthetase (DHF)	FPGS;	0.268229	[]	DB00142;
R_LPCOXP	L-pipecolate oxidase, peroxisomal	PIPOX;	R_GHMT2R	glycine hydroxymethyltransferase, reversible	SHMT1;	0.268162	[]	DB00145;
R_GLNASNNAEX	L-glutamine/L-asparagine Na-dependent exchange (Gln-L in)	SLC1A5;	R_ASNS1	asparagine synthase (glutamine-hydrolysing)	ASNS;	0.266891	[]	DB00130;
R_PUNP2	purine-nucleoside phosphorylase (Deoxyadenosine)	NP;	R_PNP	purine-nucleoside phosphorylase	NP;	0.26518	NP;	DB00242;DB00787;
R_CTPS1	CTP synthase (NH3)	CTPS;	R_ASNCYSNAEX	L-cysteine/L-asparagine Na-dependent exchange (Asn-L in)	SLC1A5;	0.265121	[]	DB00130;
R_GLNCYSNAEX	L-cysteine/L-glutamine Na-dependent exchange (Gln-L in)	SLC1A5;	R_CYSASNNAEX	L-cysteine/L-asparagine Na-dependent exchange (Cys-L in)	SLC1A5;	0.263762	SLC1A5;	DB00130;
R_SERPT	serine C-palmitoyltransferase	SPTLC1;SPTLC2;	R_GHMT2R	glycine hydroxymethyltransferase, reversible	SHMT1;	0.26262	[]	DB00114;
R_PYDAMK	pyridoxamine kinase	PDXK;	R_HYPOE	hypothetical enyme	PDXP;	0.262613	[]	DB00147;DB00165;
R_PYDAMK	pyridoxamine kinase	PDXK;	R_PDXPP	Pyridoxine 5-phosphate phosphatase	PDXP;	0.262613	[]	DB00147;DB00165;
R_PYDXPP	Pyridoxal 5-phosphate phosphatase	PDXP;	R_PYDAMK	pyridoxamine kinase	PDXK;	0.262613	[]	DB00147;DB00165;
R_PYDAMK	pyridoxamine kinase	PDXK;	R_PSERT	phosphoserine transaminase	PSAT1;	0.262613	[]	DB00165;
R_SERASNNAEX	L-serine/L-asparagine Na-dependent exchange (Ser-L in)	SLC1A5;	R_GLNTHRNAEX	L-threonine/L-glutamine Na-dependent exchange (Gln-L in)	SLC1A5;	0.261866	SLC1A5;	DB00130;
R_RNDR4	ribonucleoside-diphosphate reductase (UDP)	RRM1;	R_RNDR2	ribonucleoside-diphosphate reductase (GDP)	RRM1;	0.261802	RRM1;	DB00441;DB00631;DB01005;DB01073;
R_NADS2	NAD synthase (glutamine-hydrolysing)	NADSYN1;	R_LEUTA	leucine transaminase	BCAT1;	0.26113	[]	DB00142;
R_GMPS2	GMP synthase	GMPS;	R_GLUDYM	glutamate dehydrogenase (NADP), mitochondrial	GLUD1;GLUD2;	0.260191	[]	DB00142;
R_GLUT2M	L-glutamate reversible transport via proton symport, mitochondrial	SLC25A12;SLC25A13;SLC25A18;SLC25A22;	R_ASPTA	aspartate transaminase	GOT1;	0.260102	[]	DB00128;DB00142;
R_HXPRT	hypoxanthine phosphoribosyltransferase (Hypoxanthine)	HPRT1;	R_ADSL1	adenylosuccinate lyase	ADSL;	0.260095	[]	DB00993;DB01033;
R_HXPRT	hypoxanthine phosphoribosyltransferase (Hypoxanthine)	HPRT1;	R_ADSS	adenylosuccinate synthase	ADSS;ADSSL1;	0.260095	[]	DB00993;DB01033;
R_CYSTGLUEX	L-cystine/L-glutamate exchanger	SLC7A11;	R_AATAI	2-aminoadipate transaminase, irreversible	AADAT;	0.258089	[]	DB00142;
R_PCM	pyruvate carboxylase	PC;	R_BACCL	biotin-[acetyl-CoA-carboxylase] ligase	HLCS;	0.258047	[]	DB00121;
R_PCM	pyruvate carboxylase	PC;	R_BTNPL	holocarboxylase synthestase (biotin protein ligase)	HLCS;	0.258047	[]	DB00121;
R_PDX5PO	pyridoxine 5'-phosphate oxidase	PNPO;	R_GLUDC	Glutamate Decarboxylase	GAD1;GAD2;	0.256074	[]	DB00114;
R_TYRTA	tyrosine transaminase	GOT1;	R_PDX5PO	pyridoxine 5'-phosphate oxidase	PNPO;	0.256074	[]	DB00114;
R_CSNATP	carnitine O-acetyltransferase, reverse direction, peroxisomal	CRAT;	R_CSNAT2M	carnitine O-aceyltransferase, mitochondrial	CRAT;	0.255753	CRAT;	DB00583;
R_CSNATP	carnitine O-acetyltransferase, reverse direction, peroxisomal	CRAT;	R_CSNAT3X	carnitine O-aceyltransferase, peroxisomal	CRAT;	0.255753	CRAT;	DB00583;
R_THRASNNAEX	L-threonine/L-asparagine Na-dependent exchange (Thr-L in)	SLC1A5;	R_SERGLNNAEX	L-serine/L-glutamine Na-dependent exchange (Ser-L in)	SLC1A5;	0.254685	SLC1A5;	DB00130;
R_GLNALANAEX	L-alanine/L-glutamine Na-dependent exchange (Gln-L in)	SLC1A5;	R_ALAASNNAEX	L-alanine/L-asparagine Na-dependent exchange (Ala-L in)	SLC1A5;	0.254332	SLC1A5;	DB00130;
R_NADS2	NAD synthase (glutamine-hydrolysing)	NADSYN1;	R_GMPS2	GMP synthase	GMPS;	0.25402	[]	DB00130;DB00142;
R_THRASNNAEX	L-threonine/L-asparagine Na-dependent exchange (Thr-L in)	SLC1A5;	R_GLNASNNAEX	L-glutamine/L-asparagine Na-dependent exchange (Gln-L in)	SLC1A5;	0.254009	SLC1A5;	DB00130;
R_OPAHIR	5-Oxoproline amidohydrolase (ATP-hydrolysing) (ir)	OPLAH;	R_CYSTA	cysteine transaminase	GOT1;	0.25239	[]	DB00142;
R_CYSTA	cysteine transaminase	GOT1;	R_ASPT6	L-aspartate transport via Na, H symport and K antiport	SLC1A1;SLC1A2;SLC1A3;SLC1A6;SLC1A7;	0.251174	[]	DB00128;DB00142;
R_GLNSERNAEX	L-serine/L-glutamine Na-dependent exchange (Gln-L in)	SLC1A5;	R_GLNALANAEX	L-alanine/L-glutamine Na-dependent exchange (Gln-L in)	SLC1A5;	0.250769	SLC1A5;	DB00130;
R_SERHL	L-Serine hydro-lyase	SDS;	R_PSERT	phosphoserine transaminase	PSAT1;	0.250552	[]	DB00114;
R_SERHL	L-Serine hydro-lyase	SDS;	R_HYPOE	hypothetical enyme	PDXP;	0.250552	[]	DB00114;
R_SERHL	L-Serine hydro-lyase	SDS;	R_PDXPP	Pyridoxine 5-phosphate phosphatase	PDXP;	0.250552	[]	DB00114;
R_SERHL	L-Serine hydro-lyase	SDS;	R_PYDXPP	Pyridoxal 5-phosphate phosphatase	PDXP;	0.250552	[]	DB00114;
R_RNDR4	ribonucleoside-diphosphate reductase (UDP)	RRM1;	R_RNDR1	ribonucleoside-diphosphate reductase (ADP)	RRM1;	0.250518	RRM1;	DB00441;DB00631;DB01005;DB01073;
R_HISDC	histidine decarboxylase	DDC;HDC;	R_ASPTAM	aspartate transaminase	GOT2;	0.250131	[]	DB00114;
R_VALTA	valine transaminase	BCAT1;	R_GMPS2	GMP synthase	GMPS;	0.249738	[]	DB00142;
R_ILETA	isoleucine transaminase	BCAT1;	R_GGH_7THFE	Gamma-glutamyl hydrolase (7THF), extracellular	GGH;	0.249575	[]	DB00142;
R_SERGLNNAEX	L-serine/L-glutamine Na-dependent exchange (Ser-L in)	SLC1A5;	R_ASNSERNAEX	L-serine/L-asparagine Na-dependent exchange (Asn-L in)	SLC1A5;	0.248695	SLC1A5;	DB00130;
R_GLNS	glutamine synthetase	GLUL;GLULD1;	R_ABTARM	4-aminobutyrate transaminase, reversible (mitochondrial)	ABAT;	0.248396	[]	DB00142;
R_CREATT4_LPAREN_2_RPAREN_R	Creatine transport (sodium symport) (2:1)	SLC6A8;	R_CK	ATP Creatine kinase	CKMT2;	0.248084	[]	DB00148;
R_GACMTRC	guanidinoacetate N-methyltransferase (c)	GAMT;	R_CKC	ATP Creatine kinase (c)	CKB;CKM;	0.248084	[]	DB00148;
R_GLYAMDTRC	glycine amidinotransferase (c)	GATM;	R_CKC	ATP Creatine kinase (c)	CKB;CKM;	0.248084	[]	DB00148;
R_GLUNM	glutaminase (mitochondrial)	GLS;	R_G5SDYM	glutamate-5-semialdehyde dehydrogenase (m)	ALDH18A1;	0.247479	[]	DB00142;
R_GLUNM	glutaminase (mitochondrial)	GLS;	R_GLU5KM	glutamate 5-kinase (m)	ALDH18A1;	0.247479	[]	DB00142;
R_SERGLNNAEX	L-serine/L-glutamine Na-dependent exchange (Ser-L in)	SLC1A5;	R_GLNCYSNAEX	L-cysteine/L-glutamine Na-dependent exchange (Gln-L in)	SLC1A5;	0.247471	SLC1A5;	DB00130;
R_ASPT6	L-aspartate transport via Na, H symport and K antiport	SLC1A1;SLC1A2;SLC1A3;SLC1A6;SLC1A7;	R_AIRCR	phosphoribosylaminoimidazole carboxylase	PAICS;	0.246694	[]	DB00128;
R_PRASCS	phosphoribosylaminoimidazolesuccinocarboxamide synthase	PAICS;	R_ASPT6	L-aspartate transport via Na, H symport and K antiport	SLC1A1;SLC1A2;SLC1A3;SLC1A6;SLC1A7;	0.246694	[]	DB00128;
R_PRFGS	phosphoribosylformylglycinamidine synthase	PFAS;	R_ASPT6	L-aspartate transport via Na, H symport and K antiport	SLC1A1;SLC1A2;SLC1A3;SLC1A6;SLC1A7;	0.246694	[]	DB00142;
R_ORNT3M	ornithine mitochondrial transport via proton antiport	SLC25A15;SLC25A2;	R_GLYAMDTRC	glycine amidinotransferase (c)	GATM;	0.24641	[]	DB00129;
R_BILIRUBT2	bilirubin transport via bicarbonate countertransport	SLCO1B1;	R_BILGLCURT	bilirubin monoglucuronide transport via bicarbonate countertransport	SLCO1B1;	0.246246	SLCO1B1;	DB00175;DB00390;DB01241;
R_PYDXNK	pyridoxine kinase	PDXK;	R_GCALDD	Glycolaldehyde dehydrogenase	ALDH1A1;ALDH1A2;ALDH1A3;ALDH7A1;	0.245977	[]	DB00165;
R_ORNT4M	ornithine mitochondrial transport exchange with citruline	SLC25A15;SLC25A2;	R_ARGN	arginase	ARG1;	0.245732	[]	DB00129;
R_PRFGS	phosphoribosylformylglycinamidine synthase	PFAS;	R_FTCD	formimidoyltransferase cyclodeaminase	FTCD;	0.245543	[]	DB00142;
R_PRFGS	phosphoribosylformylglycinamidine synthase	PFAS;	R_GLUFORTX	Glutamate formimidoyltransferase	FTCD;	0.245543	[]	DB00142;
R_CSNATP	carnitine O-acetyltransferase, reverse direction, peroxisomal	CRAT;	R_CRNTIM	L-carnitine transport out of mitochondria via diffusion	SLC25A20;	0.244684	[]	DB00583;
R_ASNALANAEX	L-alanine/L-asparagine Na-dependent exchange (Asn-L in)	SLC1A5;	R_ALACYSNAEX	L-alanine/L-cysteine Na-dependent exchange (Ala-L in)	SLC1A5;	0.243937	SLC1A5;	DB00130;
R_GLNASNNAEX	L-glutamine/L-asparagine Na-dependent exchange (Gln-L in)	SLC1A5;	R_ALAGLNNAEX	L-alanine/L-glutamine Na-dependent exchange (Ala-L in)	SLC1A5;	0.243843	SLC1A5;	DB00130;
R_SERASNNAEX	L-serine/L-asparagine Na-dependent exchange (Ser-L in)	SLC1A5;	R_ASNSERNAEX	L-serine/L-asparagine Na-dependent exchange (Asn-L in)	SLC1A5;	0.243739	SLC1A5;	DB00130;
R_THRGLNNAEX	L-threonine/L-glutamine Na-dependent exchange (Thr-L in)	SLC1A5;	R_NADS2	NAD synthase (glutamine-hydrolysing)	NADSYN1;	0.24303	[]	DB00130;
R_NCCT	Na+-Cl- cotransport	SLC12A3;	R_H2CO3D	carboxylic acid dissociation	CA1;CA12;CA2;CA4;	0.242536	[]	DB00436;DB00880;DB00999;DB01119;DB01325;
R_SERPT	serine C-palmitoyltransferase	SPTLC1;SPTLC2;	R_GCCAM	glycine-cleavage complex (lipoylprotein), mitochondrial	GCSH;GLDC;	0.241954	[]	DB00114;
R_SERPT	serine C-palmitoyltransferase	SPTLC1;SPTLC2;	R_GCCBIM	glycine-cleavage complex (lipoylprotein) irreversible, mitochondrial	GCSH;GLDC;	0.241954	[]	DB00114;
R_SERPT	serine C-palmitoyltransferase	SPTLC1;SPTLC2;	R_GCCCM	glycine-cleavage complex (lipoylprotein), mitochondrial	GCSH;GLDC;	0.241954	[]	DB00114;
R_THRGLNNAEX	L-threonine/L-glutamine Na-dependent exchange (Thr-L in)	SLC1A5;	R_GLNSERNAEX	L-serine/L-glutamine Na-dependent exchange (Gln-L in)	SLC1A5;	0.241255	SLC1A5;	DB00130;
R_PROT2R	L-proline reversible transport via proton symport	SLC36A1;	R_GCC2AM	glycine-cleavage complex (lipoamide), mitochondrial	GCSH;GLDC;	0.240872	[]	DB00145;
R_PROT2R	L-proline reversible transport via proton symport	SLC36A1;	R_GCC2BIM	glycine-cleavage system (lipoamide) irreversible, mitochondrial	GCSH;GLDC;	0.240872	[]	DB00145;
R_PROT2R	L-proline reversible transport via proton symport	SLC36A1;	R_GCC2CM	glycine-cleavage complex (lipoamide), mitochondrial	GCSH;GLDC;	0.240872	[]	DB00145;
R_ASPTAM	aspartate transaminase	GOT2;	R_AATAI	2-aminoadipate transaminase, irreversible	AADAT;	0.240451	[]	DB00114;DB00142;
R_PSERT	phosphoserine transaminase	PSAT1;	R_GCC2AM	glycine-cleavage complex (lipoamide), mitochondrial	GCSH;GLDC;	0.239984	[]	DB00114;
R_PSERT	phosphoserine transaminase	PSAT1;	R_GCC2BIM	glycine-cleavage system (lipoamide) irreversible, mitochondrial	GCSH;GLDC;	0.239984	[]	DB00114;
R_PSERT	phosphoserine transaminase	PSAT1;	R_GCC2CM	glycine-cleavage complex (lipoamide), mitochondrial	GCSH;GLDC;	0.239984	[]	DB00114;
R_HYPOE	hypothetical enyme	PDXP;	R_GCC2AM	glycine-cleavage complex (lipoamide), mitochondrial	GCSH;GLDC;	0.239984	[]	DB00114;
R_PDXPP	Pyridoxine 5-phosphate phosphatase	PDXP;	R_GCC2AM	glycine-cleavage complex (lipoamide), mitochondrial	GCSH;GLDC;	0.239984	[]	DB00114;
R_PYDXPP	Pyridoxal 5-phosphate phosphatase	PDXP;	R_GCC2AM	glycine-cleavage complex (lipoamide), mitochondrial	GCSH;GLDC;	0.239984	[]	DB00114;
R_HYPOE	hypothetical enyme	PDXP;	R_GCC2BIM	glycine-cleavage system (lipoamide) irreversible, mitochondrial	GCSH;GLDC;	0.239984	[]	DB00114;
R_PDXPP	Pyridoxine 5-phosphate phosphatase	PDXP;	R_GCC2BIM	glycine-cleavage system (lipoamide) irreversible, mitochondrial	GCSH;GLDC;	0.239984	[]	DB00114;
R_PYDXPP	Pyridoxal 5-phosphate phosphatase	PDXP;	R_GCC2BIM	glycine-cleavage system (lipoamide) irreversible, mitochondrial	GCSH;GLDC;	0.239984	[]	DB00114;
R_HYPOE	hypothetical enyme	PDXP;	R_GCC2CM	glycine-cleavage complex (lipoamide), mitochondrial	GCSH;GLDC;	0.239984	[]	DB00114;
R_PDXPP	Pyridoxine 5-phosphate phosphatase	PDXP;	R_GCC2CM	glycine-cleavage complex (lipoamide), mitochondrial	GCSH;GLDC;	0.239984	[]	DB00114;
R_PYDXPP	Pyridoxal 5-phosphate phosphatase	PDXP;	R_GCC2CM	glycine-cleavage complex (lipoamide), mitochondrial	GCSH;GLDC;	0.239984	[]	DB00114;
R_CRNT	L-carnitine reversible transport	SLC22A5;	R_CHOLTU	Choline uniport	SLC22A5;	0.23928	SLC22A5;	DB00583;
R_GLNS	glutamine synthetase	GLUL;GLULD1;	R_GGH_5DHFL	Gamma-glutamyl hydrolase (5DHF), lysosomal	GGH;	0.238586	[]	DB00142;
R_PCM	pyruvate carboxylase	PC;	R_BACCLM	biotin-[acetyl-CoA-carboxylase] ligase, mitochondrial	HLCS;	0.23735	[]	DB00121;
R_PCM	pyruvate carboxylase	PC;	R_BTNPLM	holocarboxylase synthestase (biotin protein ligase), mitochondrial	HLCS;	0.23735	[]	DB00121;
R_THRGLNNAEX	L-threonine/L-glutamine Na-dependent exchange (Thr-L in)	SLC1A5;	R_THRASNNAEX	L-threonine/L-asparagine Na-dependent exchange (Thr-L in)	SLC1A5;	0.237196	SLC1A5;	DB00130;
R_FPGS4M	folylpolyglutamate synthetase (DHF), mitochondrial	FPGS;	R_CYSTGLUEX	L-cystine/L-glutamate exchanger	SLC7A11;	0.236487	[]	DB00142;
R_FPGS5M	folylpolyglutamate synthetase (DHF), mitochondrial	FPGS;	R_CYSTGLUEX	L-cystine/L-glutamate exchanger	SLC7A11;	0.236487	[]	DB00142;
R_SERHL	L-Serine hydro-lyase	SDS;	R_ASPTAM	aspartate transaminase	GOT2;	0.236449	[]	DB00114;
R_PRFGS	phosphoribosylformylglycinamidine synthase	PFAS;	R_CYSTGLUEX	L-cystine/L-glutamate exchanger	SLC7A11;	0.235424	[]	DB00142;
R_GLUPRT	glutamine phosphoribosyldiphosphate amidotransferase	PPAT;	R_GLUNM	glutaminase (mitochondrial)	GLS;	0.235404	[]	DB00130;
R_PRFGS	phosphoribosylformylglycinamidine synthase	PFAS;	R_GLUNM	glutaminase (mitochondrial)	GLS;	0.235404	[]	DB00130;DB00142;
R_SERHL	L-Serine hydro-lyase	SDS;	R_AATAI	2-aminoadipate transaminase, irreversible	AADAT;	0.235386	[]	DB00114;
R_ASNS1	asparagine synthase (glutamine-hydrolysing)	ASNS;	R_AIRCR	phosphoribosylaminoimidazole carboxylase	PAICS;	0.234188	[]	DB00128;
R_GLUPRT	glutamine phosphoribosyldiphosphate amidotransferase	PPAT;	R_ASNS1	asparagine synthase (glutamine-hydrolysing)	ASNS;	0.234188	[]	DB00130;
R_PRASCS	phosphoribosylaminoimidazolesuccinocarboxamide synthase	PAICS;	R_ASNS1	asparagine synthase (glutamine-hydrolysing)	ASNS;	0.234188	[]	DB00128;
R_PRFGS	phosphoribosylformylglycinamidine synthase	PFAS;	R_ASNS1	asparagine synthase (glutamine-hydrolysing)	ASNS;	0.234188	[]	DB00130;DB00142;
R_GLNASNNAEX	L-glutamine/L-asparagine Na-dependent exchange (Gln-L in)	SLC1A5;	R_ALACYSNAEX	L-alanine/L-cysteine Na-dependent exchange (Ala-L in)	SLC1A5;	0.233814	SLC1A5;	DB00130;
R_GLNTHRNAEX	L-threonine/L-glutamine Na-dependent exchange (Gln-L in)	SLC1A5;	R_GLNCYSNAEX	L-cysteine/L-glutamine Na-dependent exchange (Gln-L in)	SLC1A5;	0.233627	SLC1A5;	DB00130;
R_GLNSERNAEX	L-serine/L-glutamine Na-dependent exchange (Gln-L in)	SLC1A5;	R_CYSTHRNAEX	L-cysteine/L-threonine Na-dependent exchange (Cys-L in)	SLC1A5;	0.232842	SLC1A5;	DB00130;
R_ORNDC	Ornithine Decarboxylase	ODC1;	R_3HLYTCL	3-Hydroxy-L-tyrosine carboxy-lyase	DDC;	0.23266	[]	DB00114;
R_CYSTHRNAEX	L-cysteine/L-threonine Na-dependent exchange (Cys-L in)	SLC1A5;	R_ASNS1	asparagine synthase (glutamine-hydrolysing)	ASNS;	0.231706	[]	DB00130;
R_SERALANAEX	L-alanine/L-serine Na-dependent exchange (Ser-L in)	SLC1A5;	R_ALACYSNAEX	L-alanine/L-cysteine Na-dependent exchange (Ala-L in)	SLC1A5;	0.231669	SLC1A5;	DB00130;
R_GLUDC	Glutamate Decarboxylase	GAD1;GAD2;	R_CYSTA	cysteine transaminase	GOT1;	0.231482	[]	DB00114;DB00142;
R_TYRTA	tyrosine transaminase	GOT1;	R_CYSTA	cysteine transaminase	GOT1;	0.231482	GOT1;	DB00114;DB00128;DB00142;DB00151;
R_THYOXT	T4 transport via bicarbonate countertransport	SLCO1B1;	R_BILGLCURT	bilirubin monoglucuronide transport via bicarbonate countertransport	SLCO1B1;	0.231211	SLCO1B1;	DB00175;DB00390;DB01241;
R_TRIODTHYT	T3 transport via bicarbonate countertransport	SLCO1B1;	R_BILGLCURT	bilirubin monoglucuronide transport via bicarbonate countertransport	SLCO1B1;	0.231211	SLCO1B1;	DB00175;DB00390;DB01241;
R_TCHOLAT	taurocholate transport via bicarbonate countertransport	SLCO1B1;	R_BILGLCURT	bilirubin monoglucuronide transport via bicarbonate countertransport	SLCO1B1;	0.23121	SLCO1B1;	DB00175;DB00390;DB01241;
R_CYSTHRNAEX	L-cysteine/L-threonine Na-dependent exchange (Cys-L in)	SLC1A5;	R_CYSASNNAEX	L-cysteine/L-asparagine Na-dependent exchange (Cys-L in)	SLC1A5;	0.230834	SLC1A5;	DB00130;
R_CYSTGL	cystathionine g-lyase	CTH;	R_AATAI	2-aminoadipate transaminase, irreversible	AADAT;	0.23076	[]	DB00114;
R_CYSTS	cystathionine beta-synthase	CBS;	R_AATAI	2-aminoadipate transaminase, irreversible	AADAT;	0.23076	[]	DB00114;
R_SERPT	serine C-palmitoyltransferase	SPTLC1;SPTLC2;	R_ILETA	isoleucine transaminase	BCAT1;	0.230406	[]	DB00114;
R_PPCOACM	Propionyl-CoA carboxylase, mitochondrial	PCCA;PCCB;	R_MCCCRM	methylcrotonoyl-CoA carboxylase, mitochondrial	MCCC1;MCCC2;	0.230165	[]	DB00121;
R_CHOLD2M	choline dehydrogenase (FAD acceptor), mitochondrial	CHDH;	R_ACHEE	Acetylcholinesterase	ACHE;	0.229469	[]	DB00122;
R_THRALANAEX	L-alanine/L-threonine Na-dependent exchange (Thr-L in)	SLC1A5;	R_GLNSERNAEX	L-serine/L-glutamine Na-dependent exchange (Gln-L in)	SLC1A5;	0.22816	SLC1A5;	DB00130;
R_GGH_6DHFL	Gamma-glutamyl hydrolase (6DHF), lysosomal	GGH;	R_CYSTGLUEX	L-cystine/L-glutamate exchanger	SLC7A11;	0.227821	[]	DB00142;
R_THYOXT	T4 transport via bicarbonate countertransport	SLCO1B1;	R_BILDGLCURT	bilirubin beta-diglucuronide transport via bicarbonate countertransport	SLCO1B1;	0.225494	SLCO1B1;	DB00175;DB00390;DB01241;
R_TRIODTHYT	T3 transport via bicarbonate countertransport	SLCO1B1;	R_BILDGLCURT	bilirubin beta-diglucuronide transport via bicarbonate countertransport	SLCO1B1;	0.225494	SLCO1B1;	DB00175;DB00390;DB01241;
R_TCHOLAT	taurocholate transport via bicarbonate countertransport	SLCO1B1;	R_BILDGLCURT	bilirubin beta-diglucuronide transport via bicarbonate countertransport	SLCO1B1;	0.225494	SLCO1B1;	DB00175;DB00390;DB01241;
R_GLYATM	glycine C-acetyltransferase	GCAT;	R_CYSTA	cysteine transaminase	GOT1;	0.225439	[]	DB00114;
R_TCHOLAT	taurocholate transport via bicarbonate countertransport	SLCO1B1;	R_GCHOLAT	glycocholate transport via bicarbonate countertransport	SLCO1B1;	0.225401	SLCO1B1;	DB00175;DB00390;DB01241;
R_THYOXT	T4 transport via bicarbonate countertransport	SLCO1B1;	R_GCHOLAT	glycocholate transport via bicarbonate countertransport	SLCO1B1;	0.225401	SLCO1B1;	DB00175;DB00390;DB01241;
R_TRIODTHYT	T3 transport via bicarbonate countertransport	SLCO1B1;	R_GCHOLAT	glycocholate transport via bicarbonate countertransport	SLCO1B1;	0.225401	SLCO1B1;	DB00175;DB00390;DB01241;
R_ASNTHRNAEX	L-threonine/L-asparagine Na-dependent exchange (Asn-L in)	SLC1A5;	R_ASNSERNAEX	L-serine/L-asparagine Na-dependent exchange (Asn-L in)	SLC1A5;	0.225401	SLC1A5;	DB00130;
R_CYSGLNNAEX	L-cysteine/L-glutamine Na-dependent exchange (Cys-L in)	SLC1A5;	R_ASNSERNAEX	L-serine/L-asparagine Na-dependent exchange (Asn-L in)	SLC1A5;	0.225241	SLC1A5;	DB00130;
R_LEUTA	leucine transaminase	BCAT1;	R_HYPOE	hypothetical enyme	PDXP;	0.225101	[]	DB00114;
R_PDXPP	Pyridoxine 5-phosphate phosphatase	PDXP;	R_LEUTA	leucine transaminase	BCAT1;	0.225101	[]	DB00114;
R_PYDXPP	Pyridoxal 5-phosphate phosphatase	PDXP;	R_LEUTA	leucine transaminase	BCAT1;	0.225101	[]	DB00114;
R_THRASNNAEX	L-threonine/L-asparagine Na-dependent exchange (Thr-L in)	SLC1A5;	R_SERASNNAEX	L-serine/L-asparagine Na-dependent exchange (Ser-L in)	SLC1A5;	0.224964	SLC1A5;	DB00130;
R_GLUNM	glutaminase (mitochondrial)	GLS;	R_ALAASNNAEX	L-alanine/L-asparagine Na-dependent exchange (Ala-L in)	SLC1A5;	0.224685	[]	DB00130;
R_CSNATP	carnitine O-acetyltransferase, reverse direction, peroxisomal	CRAT;	R_ACRNTM	O-acetylcarnintine transport into mitochondria via diffusion	SLC25A20;	0.224226	[]	DB00583;
R_CSNATP	carnitine O-acetyltransferase, reverse direction, peroxisomal	CRAT;	R_CSNATM	carnitine O-aceyltransferase, mitochondrial	CRAT;	0.224226	CRAT;	DB00583;
R_NACASPAH	N-Acetyl-L-aspartate amidohydrolase	ACY3;ASPA;	R_GLUT6	Glutamate transport via Na, H symport and K antiport	SLC1A1;SLC1A2;SLC1A3;SLC1A6;SLC1A7;	0.22394	[]	DB00128;
R_GLNSERNAEX	L-serine/L-glutamine Na-dependent exchange (Gln-L in)	SLC1A5;	R_ASNALANAEX	L-alanine/L-asparagine Na-dependent exchange (Asn-L in)	SLC1A5;	0.223825	SLC1A5;	DB00130;
R_CYSTA	cysteine transaminase	GOT1;	R_ASNS1	asparagine synthase (glutamine-hydrolysing)	ASNS;	0.223737	[]	DB00128;DB00142;
R_LEUTA	leucine transaminase	BCAT1;	R_G5SDYM	glutamate-5-semialdehyde dehydrogenase (m)	ALDH18A1;	0.223185	[]	DB00142;
R_LEUTA	leucine transaminase	BCAT1;	R_GLU5KM	glutamate 5-kinase (m)	ALDH18A1;	0.223185	[]	DB00142;
R_RNDR2	ribonucleoside-diphosphate reductase (GDP)	RRM1;	R_ADAE	Adenosine deaminase, extracellular	ADA;	0.222935	[]	DB01073;
R_ILETA	isoleucine transaminase	BCAT1;	R_GHMT2R	glycine hydroxymethyltransferase, reversible	SHMT1;	0.222668	[]	DB00114;
R_GLYT2R	glycine reversible transport via proton symport	SLC36A1;	R_GLYAMDTRC	glycine amidinotransferase (c)	GATM;	0.221991	[]	DB00145;
R_ORNTARM	ornithine transaminase reversible (m)	OAT;	R_CYSTA	cysteine transaminase	GOT1;	0.221871	[]	DB00114;
R_GLNALANAEX	L-alanine/L-glutamine Na-dependent exchange (Gln-L in)	SLC1A5;	R_ALATHRNAEX	L-alanine/L-threonine Na-dependent exchange (Ala-L in)	SLC1A5;	0.221584	SLC1A5;	DB00130;
R_THRSERNAEX	L-serine/L-threonine Na-dependent exchange (Thr-L in)	SLC1A5;	R_GLNALANAEX	L-alanine/L-glutamine Na-dependent exchange (Gln-L in)	SLC1A5;	0.221584	SLC1A5;	DB00130;
R_CYSGLNNAEX	L-cysteine/L-glutamine Na-dependent exchange (Cys-L in)	SLC1A5;	R_ASNCYSNAEX	L-cysteine/L-asparagine Na-dependent exchange (Asn-L in)	SLC1A5;	0.221223	SLC1A5;	DB00130;
R_GLUT6	Glutamate transport via Na, H symport and K antiport	SLC1A1;SLC1A2;SLC1A3;SLC1A6;SLC1A7;	R_GLUDYM	glutamate dehydrogenase (NADP), mitochondrial	GLUD1;GLUD2;	0.221087	[]	DB00142;
R_SGPL12R	Sphingosine-1-phosphate lyase	SGPL1;	R_AATAI	2-aminoadipate transaminase, irreversible	AADAT;	0.220945	[]	DB00114;
R_GLNALANAEX	L-alanine/L-glutamine Na-dependent exchange (Gln-L in)	SLC1A5;	R_CYSASNNAEX	L-cysteine/L-asparagine Na-dependent exchange (Cys-L in)	SLC1A5;	0.220157	SLC1A5;	DB00130;
R_RNDR1	ribonucleoside-diphosphate reductase (ADP)	RRM1;	R_ADAE	Adenosine deaminase, extracellular	ADA;	0.219948	[]	DB01073;
R_NADS2	NAD synthase (glutamine-hydrolysing)	NADSYN1;	R_ILETA	isoleucine transaminase	BCAT1;	0.219831	[]	DB00142;
R_GLUT6	Glutamate transport via Na, H symport and K antiport	SLC1A1;SLC1A2;SLC1A3;SLC1A6;SLC1A7;	R_ASPTAM	aspartate transaminase	GOT2;	0.219233	[]	DB00128;DB00142;
R_FPGS4M	folylpolyglutamate synthetase (DHF), mitochondrial	FPGS;	R_ASPT6	L-aspartate transport via Na, H symport and K antiport	SLC1A1;SLC1A2;SLC1A3;SLC1A6;SLC1A7;	0.218849	[]	DB00142;
R_FPGS5M	folylpolyglutamate synthetase (DHF), mitochondrial	FPGS;	R_ASPT6	L-aspartate transport via Na, H symport and K antiport	SLC1A1;SLC1A2;SLC1A3;SLC1A6;SLC1A7;	0.218849	[]	DB00142;
R_PROT2R	L-proline reversible transport via proton symport	SLC36A1;	R_GCCAM	glycine-cleavage complex (lipoylprotein), mitochondrial	GCSH;GLDC;	0.218712	[]	DB00145;
R_PROT2R	L-proline reversible transport via proton symport	SLC36A1;	R_GCCBIM	glycine-cleavage complex (lipoylprotein) irreversible, mitochondrial	GCSH;GLDC;	0.218712	[]	DB00145;
R_PROT2R	L-proline reversible transport via proton symport	SLC36A1;	R_GCCCM	glycine-cleavage complex (lipoylprotein), mitochondrial	GCSH;GLDC;	0.218712	[]	DB00145;
R_GHMT2R	glycine hydroxymethyltransferase, reversible	SHMT1;	R_ASPTAM	aspartate transaminase	GOT2;	0.218227	[]	DB00114;
R_PSERT	phosphoserine transaminase	PSAT1;	R_GCCAM	glycine-cleavage complex (lipoylprotein), mitochondrial	GCSH;GLDC;	0.217991	[]	DB00114;
R_PSERT	phosphoserine transaminase	PSAT1;	R_GCCBIM	glycine-cleavage complex (lipoylprotein) irreversible, mitochondrial	GCSH;GLDC;	0.217991	[]	DB00114;
R_PSERT	phosphoserine transaminase	PSAT1;	R_GCCCM	glycine-cleavage complex (lipoylprotein), mitochondrial	GCSH;GLDC;	0.217991	[]	DB00114;
R_HYPOE	hypothetical enyme	PDXP;	R_GCCAM	glycine-cleavage complex (lipoylprotein), mitochondrial	GCSH;GLDC;	0.217991	[]	DB00114;
R_PDXPP	Pyridoxine 5-phosphate phosphatase	PDXP;	R_GCCAM	glycine-cleavage complex (lipoylprotein), mitochondrial	GCSH;GLDC;	0.217991	[]	DB00114;
R_PYDXPP	Pyridoxal 5-phosphate phosphatase	PDXP;	R_GCCAM	glycine-cleavage complex (lipoylprotein), mitochondrial	GCSH;GLDC;	0.217991	[]	DB00114;
R_HYPOE	hypothetical enyme	PDXP;	R_GCCBIM	glycine-cleavage complex (lipoylprotein) irreversible, mitochondrial	GCSH;GLDC;	0.217991	[]	DB00114;
R_PDXPP	Pyridoxine 5-phosphate phosphatase	PDXP;	R_GCCBIM	glycine-cleavage complex (lipoylprotein) irreversible, mitochondrial	GCSH;GLDC;	0.217991	[]	DB00114;
R_PYDXPP	Pyridoxal 5-phosphate phosphatase	PDXP;	R_GCCBIM	glycine-cleavage complex (lipoylprotein) irreversible, mitochondrial	GCSH;GLDC;	0.217991	[]	DB00114;
R_HYPOE	hypothetical enyme	PDXP;	R_GCCCM	glycine-cleavage complex (lipoylprotein), mitochondrial	GCSH;GLDC;	0.217991	[]	DB00114;
R_PDXPP	Pyridoxine 5-phosphate phosphatase	PDXP;	R_GCCCM	glycine-cleavage complex (lipoylprotein), mitochondrial	GCSH;GLDC;	0.217991	[]	DB00114;
R_PYDXPP	Pyridoxal 5-phosphate phosphatase	PDXP;	R_GCCCM	glycine-cleavage complex (lipoylprotein), mitochondrial	GCSH;GLDC;	0.217991	[]	DB00114;
R_METAT	methionine adenosyltransferase	MAT1A;MAT2A;MAT2B;	R_BHMT	betaine-homocysteine S-methyltransferase	BHMT;BHMT2;	0.217392	[]	DB00134;
R_LYST4	L-lysine transport in via sodium symport	SLC22A5;	R_CRNTIM	L-carnitine transport out of mitochondria via diffusion	SLC25A20;	0.217357	[]	DB00583;
R_CYSTHRNAEX	L-cysteine/L-threonine Na-dependent exchange (Cys-L in)	SLC1A5;	R_ASNCYSNAEX	L-cysteine/L-asparagine Na-dependent exchange (Asn-L in)	SLC1A5;	0.217165	SLC1A5;	DB00130;
R_GLNSERNAEX	L-serine/L-glutamine Na-dependent exchange (Gln-L in)	SLC1A5;	R_GLNASNNAEX	L-glutamine/L-asparagine Na-dependent exchange (Gln-L in)	SLC1A5;	0.216924	SLC1A5;	DB00130;
R_ILETAM	isoleucine transaminase, mitochondrial	BCAT2;	R_GLUDXM	glutamate dehydrogenase (NAD) (mitochondrial)	GLUD1;GLUD2;	0.216829	[]	DB00142;
R_PUNP6	purine-nucleoside phosphorylase (Deoxyinosine)	NP;	R_PUNP1	purine-nucleoside phosphorylase (Adenosine)	NP;	0.216732	NP;	DB00242;DB00787;
R_GLUCYS	gamma-glutamylcysteine synthetase	GCLC;GCLM;	R_GLNS	glutamine synthetase	GLUL;GLULD1;	0.21651	[]	DB00142;
R_LYST4	L-lysine transport in via sodium symport	SLC22A5;	R_ACRNTM	O-acetylcarnintine transport into mitochondria via diffusion	SLC25A20;	0.216461	[]	DB00583;
R_LYST4	L-lysine transport in via sodium symport	SLC22A5;	R_CSNATM	carnitine O-aceyltransferase, mitochondrial	CRAT;	0.216461	[]	DB00583;
R_GLUDYM	glutamate dehydrogenase (NADP), mitochondrial	GLUD1;GLUD2;	R_GGH_5DHFL	Gamma-glutamyl hydrolase (5DHF), lysosomal	GGH;	0.216312	[]	DB00142;
R_PDX5PO	pyridoxine 5'-phosphate oxidase	PNPO;	R_ORNTARM	ornithine transaminase reversible (m)	OAT;	0.215836	[]	DB00114;
R_SERTHRNAEX	L-serine/L-threonine Na-dependent exchange (Ser-L in)	SLC1A5;	R_GLNS	glutamine synthetase	GLUL;GLULD1;	0.215798	[]	DB00130;
R_SGPL12R	Sphingosine-1-phosphate lyase	SGPL1;	R_GHMT2R	glycine hydroxymethyltransferase, reversible	SHMT1;	0.215626	[]	DB00114;
R_NADS2	NAD synthase (glutamine-hydrolysing)	NADSYN1;	R_CYSTHRNAEX	L-cysteine/L-threonine Na-dependent exchange (Cys-L in)	SLC1A5;	0.215619	[]	DB00130;
R_NADS2	NAD synthase (glutamine-hydrolysing)	NADSYN1;	R_CYSGLNNAEX	L-cysteine/L-glutamine Na-dependent exchange (Cys-L in)	SLC1A5;	0.215489	[]	DB00130;
R_SERALANAEX	L-alanine/L-serine Na-dependent exchange (Ser-L in)	SLC1A5;	R_GLNS	glutamine synthetase	GLUL;GLULD1;	0.215235	[]	DB00130;
R_THRASNNAEX	L-threonine/L-asparagine Na-dependent exchange (Thr-L in)	SLC1A5;	R_CYSGLNNAEX	L-cysteine/L-glutamine Na-dependent exchange (Cys-L in)	SLC1A5;	0.215074	SLC1A5;	DB00130;
R_SERHL	L-Serine hydro-lyase	SDS;	R_CYSTA	cysteine transaminase	GOT1;	0.215063	[]	DB00114;
R_GLNALANAEX	L-alanine/L-glutamine Na-dependent exchange (Gln-L in)	SLC1A5;	R_ALAGLNNAEX	L-alanine/L-glutamine Na-dependent exchange (Ala-L in)	SLC1A5;	0.214937	SLC1A5;	DB00130;
R_GMPS2	GMP synthase	GMPS;	R_CYSTGLUEX	L-cystine/L-glutamate exchanger	SLC7A11;	0.21454	[]	DB00142;
R_GLNTHRNAEX	L-threonine/L-glutamine Na-dependent exchange (Gln-L in)	SLC1A5;	R_ALAGLNNAEX	L-alanine/L-glutamine Na-dependent exchange (Ala-L in)	SLC1A5;	0.214437	SLC1A5;	DB00130;
R_GLNSERNAEX	L-serine/L-glutamine Na-dependent exchange (Gln-L in)	SLC1A5;	R_ASNTHRNAEX	L-threonine/L-asparagine Na-dependent exchange (Asn-L in)	SLC1A5;	0.21392	SLC1A5;	DB00130;
R_ALDD2Y	aldehyde dehydrogenase (acetaldehyde, NADP)	ALDH1A2;	R_34DHXMANDACOX	3,4-Dihydroxymandelaldehyde:NAD+ oxidoreductase	ALDH1A3;	0.212796	[]	DB00162;
R_ALDD2Y	aldehyde dehydrogenase (acetaldehyde, NADP)	ALDH1A2;	R_3MOX4HOXPGALDOX	3-Methoxy-4-hydroxyphenylglycolaldehyde:NAD+ oxidoreductase	ALDH1A3;	0.211173	[]	DB00162;
R_ALDD2Y	aldehyde dehydrogenase (acetaldehyde, NADP)	ALDH1A2;	R_34DHPLACOX	3,4-Dihydroxyphenylacetaldehyde:NAD+ oxidoreductase	ALDH1A3;	0.210985	[]	DB00162;
R_GGH_6DHFL	Gamma-glutamyl hydrolase (6DHF), lysosomal	GGH;	R_ASPT6	L-aspartate transport via Na, H symport and K antiport	SLC1A1;SLC1A2;SLC1A3;SLC1A6;SLC1A7;	0.21083	[]	DB00142;
R_VALTA	valine transaminase	BCAT1;	R_NADS2	NAD synthase (glutamine-hydrolysing)	NADSYN1;	0.210056	[]	DB00142;
R_CYSTA	cysteine transaminase	GOT1;	R_BTNT4I	Biotin uptake (antiport)	SLC19A3;	0.210013	[]	DB00151;
R_SERGLNNAEX	L-serine/L-glutamine Na-dependent exchange (Ser-L in)	SLC1A5;	R_PRFGS	phosphoribosylformylglycinamidine synthase	PFAS;	0.209209	[]	DB00130;
R_SERGLNNAEX	L-serine/L-glutamine Na-dependent exchange (Ser-L in)	SLC1A5;	R_GLUPRT	glutamine phosphoribosyldiphosphate amidotransferase	PPAT;	0.209209	[]	DB00130;
R_PYDXNK	pyridoxine kinase	PDXK;	R_CYSTS	cystathionine beta-synthase	CBS;	0.208127	[]	DB00165;
R_ILETA	isoleucine transaminase	BCAT1;	R_HISDC	histidine decarboxylase	DDC;HDC;	0.207959	[]	DB00114;
R_FPGS7	folylpolyglutamate synthetase (10fthf)	FPGS;	R_CYSTA	cysteine transaminase	GOT1;	0.207655	[]	DB00142;
R_GGH_10FTHF5GLUL	Gamma-glutamyl hydrolase (10FTHF5GLU), lysosomal	GGH;	R_CYSTA	cysteine transaminase	GOT1;	0.207655	[]	DB00142;
R_PRFGS	phosphoribosylformylglycinamidine synthase	PFAS;	R_LEUTA	leucine transaminase	BCAT1;	0.207152	[]	DB00142;
R_NADS2	NAD synthase (glutamine-hydrolysing)	NADSYN1;	R_ALACYSNAEX	L-alanine/L-cysteine Na-dependent exchange (Ala-L in)	SLC1A5;	0.207061	[]	DB00130;
R_GLUNM	glutaminase (mitochondrial)	GLS;	R_ALAGLNNAEX	L-alanine/L-glutamine Na-dependent exchange (Ala-L in)	SLC1A5;	0.206666	[]	DB00130;
R_LPCOXP	L-pipecolate oxidase, peroxisomal	PIPOX;	R_GLYT7_LPAREN_211_RPAREN_R	glycine reversible transport via sodium and chloride symport (2:1:1)	SLC6A9;	0.206621	[]	DB00145;
R_PSERT	phosphoserine transaminase	PSAT1;	R_GCALDD	Glycolaldehyde dehydrogenase	ALDH1A1;ALDH1A2;ALDH1A3;ALDH7A1;	0.205702	[]	DB00165;
R_GCALDD	Glycolaldehyde dehydrogenase	ALDH1A1;ALDH1A2;ALDH1A3;ALDH7A1;	R_34DHXMANDACOX	3,4-Dihydroxymandelaldehyde:NAD+ oxidoreductase	ALDH1A3;	0.205702	ALDH1A3;	DB00162;
R_HYPOE	hypothetical enyme	PDXP;	R_GCALDD	Glycolaldehyde dehydrogenase	ALDH1A1;ALDH1A2;ALDH1A3;ALDH7A1;	0.205702	[]	DB00165;
R_PDXPP	Pyridoxine 5-phosphate phosphatase	PDXP;	R_GCALDD	Glycolaldehyde dehydrogenase	ALDH1A1;ALDH1A2;ALDH1A3;ALDH7A1;	0.205702	[]	DB00165;
R_PYDXPP	Pyridoxal 5-phosphate phosphatase	PDXP;	R_GCALDD	Glycolaldehyde dehydrogenase	ALDH1A1;ALDH1A2;ALDH1A3;ALDH7A1;	0.205702	[]	DB00165;
R_RDH3	retinol dehydrogenase (11-cis,NADH)	RDH5;	R_GCALDD	Glycolaldehyde dehydrogenase	ALDH1A1;ALDH1A2;ALDH1A3;ALDH7A1;	0.205476	[]	DB00162;
R_GLUNM	glutaminase (mitochondrial)	GLS;	R_GLNSERNAEX	L-serine/L-glutamine Na-dependent exchange (Gln-L in)	SLC1A5;	0.205298	[]	DB00130;
R_ILETA	isoleucine transaminase	BCAT1;	R_CYSTGLUEX	L-cystine/L-glutamate exchanger	SLC7A11;	0.204772	[]	DB00142;
R_GCCAM	glycine-cleavage complex (lipoylprotein), mitochondrial	GCSH;GLDC;	R_3HLYTCL	3-Hydroxy-L-tyrosine carboxy-lyase	DDC;	0.204387	[]	DB00114;
R_GCCBIM	glycine-cleavage complex (lipoylprotein) irreversible, mitochondrial	GCSH;GLDC;	R_3HLYTCL	3-Hydroxy-L-tyrosine carboxy-lyase	DDC;	0.204387	[]	DB00114;
R_GCCCM	glycine-cleavage complex (lipoylprotein), mitochondrial	GCSH;GLDC;	R_3HLYTCL	3-Hydroxy-L-tyrosine carboxy-lyase	DDC;	0.204387	[]	DB00114;
R_GCALDD	Glycolaldehyde dehydrogenase	ALDH1A1;ALDH1A2;ALDH1A3;ALDH7A1;	R_3MOX4HOXPGALDOX	3-Methoxy-4-hydroxyphenylglycolaldehyde:NAD+ oxidoreductase	ALDH1A3;	0.204133	ALDH1A3;	DB00162;
R_GHMT2R	glycine hydroxymethyltransferase, reversible	SHMT1;	R_AATAI	2-aminoadipate transaminase, irreversible	AADAT;	0.203998	[]	DB00114;
R_GCALDD	Glycolaldehyde dehydrogenase	ALDH1A1;ALDH1A2;ALDH1A3;ALDH7A1;	R_34DHPLACOX	3,4-Dihydroxyphenylacetaldehyde:NAD+ oxidoreductase	ALDH1A3;	0.203952	ALDH1A3;	DB00162;
R_SERALANAEX	L-alanine/L-serine Na-dependent exchange (Ser-L in)	SLC1A5;	R_ASNSERNAEX	L-serine/L-asparagine Na-dependent exchange (Asn-L in)	SLC1A5;	0.203386	SLC1A5;	DB00130;
R_SERGLNNAEX	L-serine/L-glutamine Na-dependent exchange (Ser-L in)	SLC1A5;	R_ALAGLNNAEX	L-alanine/L-glutamine Na-dependent exchange (Ala-L in)	SLC1A5;	0.203327	SLC1A5;	DB00130;
R_GMPS2	GMP synthase	GMPS;	R_GLNS	glutamine synthetase	GLUL;GLULD1;	0.203143	[]	DB00130;DB00142;
R_GLYT7_LPAREN_211_RPAREN_R	glycine reversible transport via sodium and chloride symport (2:1:1)	SLC6A9;	R_BAAT4X	bile acid Coenzyme A: amino acid N-acyltransferase	BAAT;	0.202943	[]	DB00145;
R_HYPOE	hypothetical enyme	PDXP;	R_3HLYTCL	3-Hydroxy-L-tyrosine carboxy-lyase	DDC;	0.202919	[]	DB00114;
R_PDXPP	Pyridoxine 5-phosphate phosphatase	PDXP;	R_3HLYTCL	3-Hydroxy-L-tyrosine carboxy-lyase	DDC;	0.202919	[]	DB00114;
R_PYDXPP	Pyridoxal 5-phosphate phosphatase	PDXP;	R_3HLYTCL	3-Hydroxy-L-tyrosine carboxy-lyase	DDC;	0.202919	[]	DB00114;
R_LEUTA	leucine transaminase	BCAT1;	R_ASPTAM	aspartate transaminase	GOT2;	0.202292	[]	DB00114;DB00142;
R_PSERT	phosphoserine transaminase	PSAT1;	R_ASNS1	asparagine synthase (glutamine-hydrolysing)	ASNS;	0.202144	[]	DB00142;
R_SRTNT6_LPAREN_2_RPAREN_R	Seratonin reversible transport in via sodium symport/potassium antiport (1:2)	SLC6A4;	R_DOPAT4_LPAREN_2_RPAREN_R	Dopamine reversible transport in via sodium symport (1:2)	SLC6A2;SLC6A3;	0.202119	[]	DB00191;DB00193;DB00285;DB00321;DB00344;DB00422;DB00458;DB00476;DB00540;DB00543;DB00656;DB00715;DB00726;DB00907;DB01105;DB01142;DB01149;DB01151;DB01242;
R_HXPRT	hypoxanthine phosphoribosyltransferase (Hypoxanthine)	HPRT1;	R_AMPDA	Adenosine monophosphate deaminase	AMPD1;AMPD2;AMPD3;	0.20129	[]	DB00993;DB01033;
R_GGH_5DHFL	Gamma-glutamyl hydrolase (5DHF), lysosomal	GGH;	R_CYSTA	cysteine transaminase	GOT1;	0.201049	[]	DB00142;
R_HKYNH	3-Hydroxy-L-kynurenine hydrolase	KYNU;	R_AGTIX	alanine-glyoxylate transaminase (irreversible), (peroxisomal)	AGXT;	0.201021	[]	DB00114;
R_SPTIX	serine-pyruvate aminotransferase (irreversible), peroxisomal	AGXT;	R_HKYNH	3-Hydroxy-L-kynurenine hydrolase	KYNU;	0.201021	[]	DB00114;
R_GLNCYSNAEX	L-cysteine/L-glutamine Na-dependent exchange (Gln-L in)	SLC1A5;	R_GLNALANAEX	L-alanine/L-glutamine Na-dependent exchange (Gln-L in)	SLC1A5;	0.200969	SLC1A5;	DB00130;
R_VALTA	valine transaminase	BCAT1;	R_SERPT	serine C-palmitoyltransferase	SPTLC1;SPTLC2;	0.200919	[]	DB00114;
R_LGTHL	lactoylglutathione lyase	GLO1;	R_GTHOM	glutathione oxidoreductase	GSR;	0.200681	[]	DB00143;
R_LGTHL	lactoylglutathione lyase	GLO1;	R_GTHPM	glutathione peroxidase, mitochondria	GPX4;	0.200681	[]	DB00143;
R_CHAT	Choline O-acetyltransferase	CHAT;	R_ACHEE	Acetylcholinesterase	ACHE;	0.20058	[]	DB00122;
R_GGH_5DHFL	Gamma-glutamyl hydrolase (5DHF), lysosomal	GGH;	R_ASPTAM	aspartate transaminase	GOT2;	0.200364	[]	DB00142;
R_THRALANAEX	L-alanine/L-threonine Na-dependent exchange (Thr-L in)	SLC1A5;	R_ASNALANAEX	L-alanine/L-asparagine Na-dependent exchange (Asn-L in)	SLC1A5;	0.200177	SLC1A5;	DB00130;
R_GLUT6	Glutamate transport via Na, H symport and K antiport	SLC1A1;SLC1A2;SLC1A3;SLC1A6;SLC1A7;	R_ASPT6	L-aspartate transport via Na, H symport and K antiport	SLC1A1;SLC1A2;SLC1A3;SLC1A6;SLC1A7;	0.199511	SLC1A1;SLC1A2;SLC1A3;SLC1A6;SLC1A7;	DB00128;DB00142;
R_OPAHIR	5-Oxoproline amidohydrolase (ATP-hydrolysing) (ir)	OPLAH;	R_GMPS2	GMP synthase	GMPS;	0.199376	[]	DB00142;
R_GMPS2	GMP synthase	GMPS;	R_ASNTHRNAEX	L-threonine/L-asparagine Na-dependent exchange (Asn-L in)	SLC1A5;	0.199247	[]	DB00130;
R_CYSASNNAEX	L-cysteine/L-asparagine Na-dependent exchange (Cys-L in)	SLC1A5;	R_ALAASNNAEX	L-alanine/L-asparagine Na-dependent exchange (Ala-L in)	SLC1A5;	0.19803	SLC1A5;	DB00130;
R_VALTAM	valine transaminase, mitochondiral	BCAT2;	R_PDX5PO	pyridoxine 5'-phosphate oxidase	PNPO;	0.197449	[]	DB00114;
R_GMPS2	GMP synthase	GMPS;	R_ALAGLNNAEX	L-alanine/L-glutamine Na-dependent exchange (Ala-L in)	SLC1A5;	0.197047	[]	DB00130;
R_ASNALANAEX	L-alanine/L-asparagine Na-dependent exchange (Asn-L in)	SLC1A5;	R_ALASERNAEX	L-alanine/L-serine Na-dependent exchange (Ala-L in)	SLC1A5;	0.196862	SLC1A5;	DB00130;
R_CYSTA	cysteine transaminase	GOT1;	R_ADSS	adenylosuccinate synthase	ADSS;ADSSL1;	0.19593	[]	DB00128;
R_NADS2	NAD synthase (glutamine-hydrolysing)	NADSYN1;	R_CTPS1	CTP synthase (NH3)	CTPS;	0.195834	[]	DB00130;
R_GLNS	glutamine synthetase	GLUL;GLULD1;	R_AATAI	2-aminoadipate transaminase, irreversible	AADAT;	0.195281	[]	DB00142;
R_GMPS2	GMP synthase	GMPS;	R_GLUNM	glutaminase (mitochondrial)	GLS;	0.194295	[]	DB00130;DB00142;
R_CYSTA	cysteine transaminase	GOT1;	R_AATAI	2-aminoadipate transaminase, irreversible	AADAT;	0.194091	[]	DB00114;DB00142;
R_SERGLNNAEX	L-serine/L-glutamine Na-dependent exchange (Ser-L in)	SLC1A5;	R_GLUNM	glutaminase (mitochondrial)	GLS;	0.194065	[]	DB00130;
R_SERASNNAEX	L-serine/L-asparagine Na-dependent exchange (Ser-L in)	SLC1A5;	R_ALAASNNAEX	L-alanine/L-asparagine Na-dependent exchange (Ala-L in)	SLC1A5;	0.193703	SLC1A5;	DB00130;
R_CHOLT4	choline, sodium cotransport	SLC5A7;	R_CHATN	Choline O-acetyltransferase	CHAT;	0.192468	[]	DB00122;
R_PSERT	phosphoserine transaminase	PSAT1;	R_HISDC	histidine decarboxylase	DDC;HDC;	0.192192	[]	DB00114;
R_HYPOE	hypothetical enyme	PDXP;	R_HISDC	histidine decarboxylase	DDC;HDC;	0.192192	[]	DB00114;
R_PDXPP	Pyridoxine 5-phosphate phosphatase	PDXP;	R_HISDC	histidine decarboxylase	DDC;HDC;	0.192192	[]	DB00114;
R_PYDXPP	Pyridoxal 5-phosphate phosphatase	PDXP;	R_HISDC	histidine decarboxylase	DDC;HDC;	0.192192	[]	DB00114;
R_GLUNM	glutaminase (mitochondrial)	GLS;	R_ASNTHRNAEX	L-threonine/L-asparagine Na-dependent exchange (Asn-L in)	SLC1A5;	0.191955	[]	DB00130;
R_THRALANAEX	L-alanine/L-threonine Na-dependent exchange (Thr-L in)	SLC1A5;	R_GLNASNNAEX	L-glutamine/L-asparagine Na-dependent exchange (Gln-L in)	SLC1A5;	0.19187	SLC1A5;	DB00130;
R_VALTA	valine transaminase	BCAT1;	R_CYSTGLUEX	L-cystine/L-glutamate exchanger	SLC7A11;	0.191711	[]	DB00142;
R_PUNP5	purine-nucleoside phosphorylase (Inosine)	NP;	R_PNP	purine-nucleoside phosphorylase	NP;	0.191348	NP;	DB00242;DB00787;
R_THRASNNAEX	L-threonine/L-asparagine Na-dependent exchange (Thr-L in)	SLC1A5;	R_ASNTHRNAEX	L-threonine/L-asparagine Na-dependent exchange (Asn-L in)	SLC1A5;	0.190994	SLC1A5;	DB00130;
R_GLNTHRNAEX	L-threonine/L-glutamine Na-dependent exchange (Gln-L in)	SLC1A5;	R_CYSASNNAEX	L-cysteine/L-asparagine Na-dependent exchange (Cys-L in)	SLC1A5;	0.190965	SLC1A5;	DB00130;
R_BAAT3X	bile acid Coenzyme A: amino acid N-acyltransferase	BAAT;	R_ALAT2R	L-alanine reversible transport via proton symport	SLC36A1;	0.189933	[]	DB00145;
R_DCSPTN1CPT1	carnitine O-palmitoyltransferase	CPT1A;	R_CHOLTU	Choline uniport	SLC22A5;	0.18984	[]	DB00583;
R_DCSPTN1CRNT	transport into the mitochondria (carnitine)	SLC25A20;	R_CHOLTU	Choline uniport	SLC22A5;	0.18984	[]	DB00583;
R_RTOTALCRNCPT2	R group transport into the mitochondria	CPT2;	R_CHOLTU	Choline uniport	SLC22A5;	0.18984	[]	DB00583;
R_DCSPTN1CPT2	carnitine transferase	CPT2;	R_CHOLTU	Choline uniport	SLC22A5;	0.18984	[]	DB00583;
R_RTOTALCRNCPT1	carnitine fatty-acyl transferase	CPT1A;	R_CHOLTU	Choline uniport	SLC22A5;	0.18984	[]	DB00583;
R_RTOTALCRNT	R group transport into the mitochondria	SLC25A20;	R_CHOLTU	Choline uniport	SLC22A5;	0.18984	[]	DB00583;
R_ILETA	isoleucine transaminase	BCAT1;	R_GCC2AM	glycine-cleavage complex (lipoamide), mitochondrial	GCSH;GLDC;	0.18908	[]	DB00114;
R_ILETA	isoleucine transaminase	BCAT1;	R_GCC2BIM	glycine-cleavage system (lipoamide) irreversible, mitochondrial	GCSH;GLDC;	0.18908	[]	DB00114;
R_ILETA	isoleucine transaminase	BCAT1;	R_GCC2CM	glycine-cleavage complex (lipoamide), mitochondrial	GCSH;GLDC;	0.18908	[]	DB00114;
R_GLNALANAEX	L-alanine/L-glutamine Na-dependent exchange (Gln-L in)	SLC1A5;	R_ASNALANAEX	L-alanine/L-asparagine Na-dependent exchange (Asn-L in)	SLC1A5;	0.188833	SLC1A5;	DB00130;
R_GLNASNNAEX	L-glutamine/L-asparagine Na-dependent exchange (Gln-L in)	SLC1A5;	R_ALASERNAEX	L-alanine/L-serine Na-dependent exchange (Ala-L in)	SLC1A5;	0.188693	SLC1A5;	DB00130;
R_CYSGLNNAEX	L-cysteine/L-glutamine Na-dependent exchange (Cys-L in)	SLC1A5;	R_ASNALANAEX	L-alanine/L-asparagine Na-dependent exchange (Asn-L in)	SLC1A5;	0.188652	SLC1A5;	DB00130;
R_RAI3	13-cis-retinoic acid isomerase	GSTM1;	R_GTHO	glutathione oxidoreductase	GSR;	0.188448	[]	DB00143;
R_RAI3	13-cis-retinoic acid isomerase	GSTM1;	R_GTHS	glutathione synthetase	GSS;	0.188448	[]	DB00143;
R_RAI3	13-cis-retinoic acid isomerase	GSTM1;	R_GTMLTE	g-glutamyltransferase (e)	GGT1;	0.188448	[]	DB00143;
R_GLYAMDTRC	glycine amidinotransferase (c)	GATM;	R_DALAT2R	D-alanine transport via proton symport	SLC36A1;	0.188176	[]	DB00145;
R_SERGLNNAEX	L-serine/L-glutamine Na-dependent exchange (Ser-L in)	SLC1A5;	R_SERALANAEX	L-alanine/L-serine Na-dependent exchange (Ser-L in)	SLC1A5;	0.187994	SLC1A5;	DB00130;
R_SERGLNNAEX	L-serine/L-glutamine Na-dependent exchange (Ser-L in)	SLC1A5;	R_ASNGLNNAEX	L-glutamine/L-asparagine Na-dependent exchange (Asn-L in)	SLC1A5;	0.186944	SLC1A5;	DB00130;
R_GLYT7_LPAREN_211_RPAREN_R	glycine reversible transport via sodium and chloride symport (2:1:1)	SLC6A9;	R_GCCAM	glycine-cleavage complex (lipoylprotein), mitochondrial	GCSH;GLDC;	0.186215	[]	DB00145;
R_GLYT7_LPAREN_211_RPAREN_R	glycine reversible transport via sodium and chloride symport (2:1:1)	SLC6A9;	R_GCCBIM	glycine-cleavage complex (lipoylprotein) irreversible, mitochondrial	GCSH;GLDC;	0.186215	[]	DB00145;
R_GLYT7_LPAREN_211_RPAREN_R	glycine reversible transport via sodium and chloride symport (2:1:1)	SLC6A9;	R_GCCCM	glycine-cleavage complex (lipoylprotein), mitochondrial	GCSH;GLDC;	0.186215	[]	DB00145;
R_THRASNNAEX	L-threonine/L-asparagine Na-dependent exchange (Thr-L in)	SLC1A5;	R_ASNS1	asparagine synthase (glutamine-hydrolysing)	ASNS;	0.185946	[]	DB00130;
R_VALTAM	valine transaminase, mitochondiral	BCAT2;	R_GLUDXM	glutamate dehydrogenase (NAD) (mitochondrial)	GLUD1;GLUD2;	0.185681	[]	DB00142;
R_HISTN1	Histidine transport (Na, H coupled)	SLC38A3;	R_GLNTN1	Glutamine transport (Na, H coupled)	SLC38A3;	0.185571	SLC38A3;	DB00130;
R_IMPD	IMP dehydrogenase	IMPDH1;IMPDH2;	R_GUAPRT	guanine phosphoribosyltransferase	HPRT1;	0.185504	[]	DB00352;DB00993;DB01033;
R_PROT2R	L-proline reversible transport via proton symport	SLC36A1;	R_BAAT4X	bile acid Coenzyme A: amino acid N-acyltransferase	BAAT;	0.184214	[]	DB00145;
R_ALCD2IF	alcohol dehydrogenase, forward rxn (ethanol -> acetaldehyde)	ADH1A;ADH1B;ADH1C;	R_ALCD22_D	alcohol dehydrogenase (D-lactaldehyde)	ADH1A;ADH1B;ADH1C;	0.183823	ADH1A;ADH1B;ADH1C;	DB01213;
R_PUNP3	purine-nucleoside phosphorylase (Guanosine)	NP;	R_NP1	nucleotide phosphatase	NP;	0.183667	NP;	DB00242;DB00787;
R_GCC2AM	glycine-cleavage complex (lipoamide), mitochondrial	GCSH;GLDC;	R_ASPTAM	aspartate transaminase	GOT2;	0.183653	[]	DB00114;
R_GCC2BIM	glycine-cleavage system (lipoamide) irreversible, mitochondrial	GCSH;GLDC;	R_ASPTAM	aspartate transaminase	GOT2;	0.183653	[]	DB00114;
R_GCC2CM	glycine-cleavage complex (lipoamide), mitochondrial	GCSH;GLDC;	R_ASPTAM	aspartate transaminase	GOT2;	0.183653	[]	DB00114;
R_UDPGP	UDPglucose pyrophosphohydrolase	ENPP1;	R_NTD10	5'-nucleotidase (XMP)	NT5C2;	0.183351	[]	DB00811;
R_GLNASNNAEX	L-glutamine/L-asparagine Na-dependent exchange (Gln-L in)	SLC1A5;	R_ASNTHRNAEX	L-threonine/L-asparagine Na-dependent exchange (Asn-L in)	SLC1A5;	0.183238	SLC1A5;	DB00130;
R_GLNS	glutamine synthetase	GLUL;GLULD1;	R_CTPS1	CTP synthase (NH3)	CTPS;	0.18298	[]	DB00130;
R_GLNTN1	Glutamine transport (Na, H coupled)	SLC38A3;	R_ASNCYSNAEX	L-cysteine/L-asparagine Na-dependent exchange (Asn-L in)	SLC1A5;	0.181313	[]	DB00130;
R_VALTA	valine transaminase	BCAT1;	R_PSERT	phosphoserine transaminase	PSAT1;	0.181098	[]	DB00114;DB00142;
R_VALTA	valine transaminase	BCAT1;	R_HYPOE	hypothetical enyme	PDXP;	0.181098	[]	DB00114;
R_VALTA	valine transaminase	BCAT1;	R_PDXPP	Pyridoxine 5-phosphate phosphatase	PDXP;	0.181098	[]	DB00114;
R_VALTA	valine transaminase	BCAT1;	R_PYDXPP	Pyridoxal 5-phosphate phosphatase	PDXP;	0.181098	[]	DB00114;
R_GLNASNNAEX	L-glutamine/L-asparagine Na-dependent exchange (Gln-L in)	SLC1A5;	R_CYSGLNNAEX	L-cysteine/L-glutamine Na-dependent exchange (Cys-L in)	SLC1A5;	0.180823	SLC1A5;	DB00130;
R_GLNTHRNAEX	L-threonine/L-glutamine Na-dependent exchange (Gln-L in)	SLC1A5;	R_CYSGLNNAEX	L-cysteine/L-glutamine Na-dependent exchange (Cys-L in)	SLC1A5;	0.180778	SLC1A5;	DB00130;
R_LPCOXP	L-pipecolate oxidase, peroxisomal	PIPOX;	R_GCC2AM	glycine-cleavage complex (lipoamide), mitochondrial	GCSH;GLDC;	0.180402	[]	DB00145;
R_LPCOXP	L-pipecolate oxidase, peroxisomal	PIPOX;	R_GCC2BIM	glycine-cleavage system (lipoamide) irreversible, mitochondrial	GCSH;GLDC;	0.180402	[]	DB00145;
R_LPCOXP	L-pipecolate oxidase, peroxisomal	PIPOX;	R_GCC2CM	glycine-cleavage complex (lipoamide), mitochondrial	GCSH;GLDC;	0.180402	[]	DB00145;
R_GUAPRT	guanine phosphoribosyltransferase	HPRT1;	R_ADSL1	adenylosuccinate lyase	ADSL;	0.180368	[]	DB00993;DB01033;
R_GUAPRT	guanine phosphoribosyltransferase	HPRT1;	R_ADSS	adenylosuccinate synthase	ADSS;ADSSL1;	0.180368	[]	DB00993;DB01033;
R_GLUPRT	glutamine phosphoribosyldiphosphate amidotransferase	PPAT;	R_GLNCYSNAEX	L-cysteine/L-glutamine Na-dependent exchange (Gln-L in)	SLC1A5;	0.180097	[]	DB00130;
R_PRFGS	phosphoribosylformylglycinamidine synthase	PFAS;	R_GLNCYSNAEX	L-cysteine/L-glutamine Na-dependent exchange (Gln-L in)	SLC1A5;	0.180097	[]	DB00130;
R_HISTN1	Histidine transport (Na, H coupled)	SLC38A3;	R_ALATN1	Alanine transport (Na, H coupled)	SLC38A3;	0.179925	SLC38A3;	DB00130;
R_BAAT4X	bile acid Coenzyme A: amino acid N-acyltransferase	BAAT;	R_BAAT3X	bile acid Coenzyme A: amino acid N-acyltransferase	BAAT;	0.179883	BAAT;	DB00145;
R_GLYT7_LPAREN_311_RPAREN_R	glycine reversible transport via sodium and chloride symport (3:1:1)	SLC6A5;	R_GLYAMDTRC	glycine amidinotransferase (c)	GATM;	0.179585	[]	DB00145;
R_VALTA	valine transaminase	BCAT1;	R_G5SDYM	glutamate-5-semialdehyde dehydrogenase (m)	ALDH18A1;	0.179557	[]	DB00142;
R_VALTA	valine transaminase	BCAT1;	R_GLU5KM	glutamate 5-kinase (m)	ALDH18A1;	0.179557	[]	DB00142;
R_OPAHIR	5-Oxoproline amidohydrolase (ATP-hydrolysing) (ir)	OPLAH;	R_AATAI	2-aminoadipate transaminase, irreversible	AADAT;	0.178987	[]	DB00142;
R_GLUPRT	glutamine phosphoribosyldiphosphate amidotransferase	PPAT;	R_CYSGLNNAEX	L-cysteine/L-glutamine Na-dependent exchange (Cys-L in)	SLC1A5;	0.177931	[]	DB00130;
R_PRFGS	phosphoribosylformylglycinamidine synthase	PFAS;	R_CYSGLNNAEX	L-cysteine/L-glutamine Na-dependent exchange (Cys-L in)	SLC1A5;	0.177931	[]	DB00130;
R_ASNS1	asparagine synthase (glutamine-hydrolysing)	ASNS;	R_ARGSS	argininosuccinate synthase	ASS;	0.176304	[]	DB00128;
R_PSERT	phosphoserine transaminase	PSAT1;	R_GGH_7THFE	Gamma-glutamyl hydrolase (7THF), extracellular	GGH;	0.17619	[]	DB00142;
R_SGPL12R	Sphingosine-1-phosphate lyase	SGPL1;	R_HKYNH	3-Hydroxy-L-kynurenine hydrolase	KYNU;	0.176072	[]	DB00114;
R_ILETAM	isoleucine transaminase, mitochondrial	BCAT2;	R_ALATA_L	L-alanine transaminase	GPT2;	0.175884	[]	DB00114;DB00142;
R_VALTAM	valine transaminase, mitochondiral	BCAT2;	R_PYAM5POR	pyridoxamine 5'-phosphate oxidase	PNPO;	0.175607	[]	DB00114;
R_NADS2	NAD synthase (glutamine-hydrolysing)	NADSYN1;	R_FPGS4	folylpolyglutamate synthetase (DHF)	FPGS;	0.175596	[]	DB00142;
R_GLUDYM	glutamate dehydrogenase (NADP), mitochondrial	GLUD1;GLUD2;	R_GGH_6DHFL	Gamma-glutamyl hydrolase (6DHF), lysosomal	GGH;	0.175555	[]	DB00142;
R_ASPTAM	aspartate transaminase	GOT2;	R_ASNS1	asparagine synthase (glutamine-hydrolysing)	ASNS;	0.175519	[]	DB00128;DB00142;
R_GGH_7THFE	Gamma-glutamyl hydrolase (7THF), extracellular	GGH;	R_G5SDYM	glutamate-5-semialdehyde dehydrogenase (m)	ALDH18A1;	0.17469	[]	DB00142;
R_GLU5KM	glutamate 5-kinase (m)	ALDH18A1;	R_GGH_7THFE	Gamma-glutamyl hydrolase (7THF), extracellular	GGH;	0.17469	[]	DB00142;
R_GLNCYSNAEX	L-cysteine/L-glutamine Na-dependent exchange (Gln-L in)	SLC1A5;	R_ALAGLNNAEX	L-alanine/L-glutamine Na-dependent exchange (Ala-L in)	SLC1A5;	0.174556	SLC1A5;	DB00130;
R_GLNTHRNAEX	L-threonine/L-glutamine Na-dependent exchange (Gln-L in)	SLC1A5;	R_ASNCYSNAEX	L-cysteine/L-asparagine Na-dependent exchange (Asn-L in)	SLC1A5;	0.174309	SLC1A5;	DB00130;
R_SERASNNAEX	L-serine/L-asparagine Na-dependent exchange (Ser-L in)	SLC1A5;	R_CYSGLNNAEX	L-cysteine/L-glutamine Na-dependent exchange (Cys-L in)	SLC1A5;	0.173649	SLC1A5;	DB00130;
R_CATM	catalase	CAT;	R_ALCD2IF	alcohol dehydrogenase, forward rxn (ethanol -> acetaldehyde)	ADH1A;ADH1B;ADH1C;	0.172697	[]	DB01213;
R_GLNSERNAEX	L-serine/L-glutamine Na-dependent exchange (Gln-L in)	SLC1A5;	R_CYSASNNAEX	L-cysteine/L-asparagine Na-dependent exchange (Cys-L in)	SLC1A5;	0.172426	SLC1A5;	DB00130;
R_GLUNM	glutaminase (mitochondrial)	GLS;	R_CYSASNNAEX	L-cysteine/L-asparagine Na-dependent exchange (Cys-L in)	SLC1A5;	0.172053	[]	DB00130;
R_GLUDYM	glutamate dehydrogenase (NADP), mitochondrial	GLUD1;GLUD2;	R_FPGS4	folylpolyglutamate synthetase (DHF)	FPGS;	0.171853	[]	DB00142;
R_VALTA	valine transaminase	BCAT1;	R_FTCD	formimidoyltransferase cyclodeaminase	FTCD;	0.171827	[]	DB00114;DB00142;
R_VALTA	valine transaminase	BCAT1;	R_GLUFORTX	Glutamate formimidoyltransferase	FTCD;	0.171827	[]	DB00114;DB00142;
R_GLUDYM	glutamate dehydrogenase (NADP), mitochondrial	GLUD1;GLUD2;	R_ABTARM	4-aminobutyrate transaminase, reversible (mitochondrial)	ABAT;	0.171454	[]	DB00142;
R_ASNTHRNAEX	L-threonine/L-asparagine Na-dependent exchange (Asn-L in)	SLC1A5;	R_ASNS1	asparagine synthase (glutamine-hydrolysing)	ASNS;	0.17026	[]	DB00130;
R_LPS2	lipase	LPL;	R_ESTRONEST	estrone 3-sulfate transport via bicarbonate countertransport	SLCO1B1;SLCO2B1;	0.170251	[]	DB01241;
R_ASPTAM	aspartate transaminase	GOT2;	R_ABTARM	4-aminobutyrate transaminase, reversible (mitochondrial)	ABAT;	0.169817	[]	DB00114;DB00142;
R_ILETA	isoleucine transaminase	BCAT1;	R_GMPS2	GMP synthase	GMPS;	0.169714	[]	DB00142;
R_CYSTGL	cystathionine g-lyase	CTH;	R_AGTIX	alanine-glyoxylate transaminase (irreversible), (peroxisomal)	AGXT;	0.1697	[]	DB00114;
R_CYSTS	cystathionine beta-synthase	CBS;	R_AGTIX	alanine-glyoxylate transaminase (irreversible), (peroxisomal)	AGXT;	0.1697	[]	DB00114;
R_SPTIX	serine-pyruvate aminotransferase (irreversible), peroxisomal	AGXT;	R_CYSTGL	cystathionine g-lyase	CTH;	0.1697	[]	DB00114;
R_SPTIX	serine-pyruvate aminotransferase (irreversible), peroxisomal	AGXT;	R_CYSTS	cystathionine beta-synthase	CBS;	0.1697	[]	DB00114;
R_VALTA	valine transaminase	BCAT1;	R_SERHL	L-Serine hydro-lyase	SDS;	0.169507	[]	DB00114;
R_LPS2	lipase	LPL;	R_FAS180COA	fatty-acyl-CoA synthase (n-C18:0CoA)	FASN;	0.168659	[]	DB01083;
R_OPAHIR	5-Oxoproline amidohydrolase (ATP-hydrolysing) (ir)	OPLAH;	R_GLUT6	Glutamate transport via Na, H symport and K antiport	SLC1A1;SLC1A2;SLC1A3;SLC1A6;SLC1A7;	0.168211	[]	DB00142;
R_GGH_6DHFL	Gamma-glutamyl hydrolase (6DHF), lysosomal	GGH;	R_AATAI	2-aminoadipate transaminase, irreversible	AADAT;	0.167313	[]	DB00142;
R_HMGCOARX	Hydroxymethylglutaryl CoA reductase (ir)	HMGCR;	R_CHOLATET	cholate transport via bicarbonate countertransport	SLCO1B1;	0.167183	[]	DB00175;
R_SERPT	serine C-palmitoyltransferase	SPTLC1;SPTLC2;	R_AGTIX	alanine-glyoxylate transaminase (irreversible), (peroxisomal)	AGXT;	0.166506	[]	DB00114;
R_SPTIX	serine-pyruvate aminotransferase (irreversible), peroxisomal	AGXT;	R_SERPT	serine C-palmitoyltransferase	SPTLC1;SPTLC2;	0.166506	[]	DB00114;
R_PSERT	phosphoserine transaminase	PSAT1;	R_GLUNM	glutaminase (mitochondrial)	GLS;	0.166126	[]	DB00142;
R_FPGS5	folylpolyglutamate synthetase (DHF)	FPGS;	R_FPGS4	folylpolyglutamate synthetase (DHF)	FPGS;	0.165201	FPGS;	DB00142;
R_LRAT	Lecithin retinol acyltransferase	LRAT;	R_ALDD2X	aldehyde dehydrogenase (acetaldehyde, NAD)	ALDH1A1;ALDH1A2;ALDH1A3;ALDH7A1;	0.165191	[]	DB00162;
R_GCC2AM	glycine-cleavage complex (lipoamide), mitochondrial	GCSH;GLDC;	R_AATAI	2-aminoadipate transaminase, irreversible	AADAT;	0.165113	[]	DB00114;
R_GCC2BIM	glycine-cleavage system (lipoamide) irreversible, mitochondrial	GCSH;GLDC;	R_AATAI	2-aminoadipate transaminase, irreversible	AADAT;	0.165113	[]	DB00114;
R_GCC2CM	glycine-cleavage complex (lipoamide), mitochondrial	GCSH;GLDC;	R_AATAI	2-aminoadipate transaminase, irreversible	AADAT;	0.165113	[]	DB00114;
R_PYAM5POR	pyridoxamine 5'-phosphate oxidase	PNPO;	R_LEUTAM	leucine transaminase, mitochondrial	BCAT2;	0.164225	[]	DB00114;
R_GLNSERNAEX	L-serine/L-glutamine Na-dependent exchange (Gln-L in)	SLC1A5;	R_ASNSERNAEX	L-serine/L-asparagine Na-dependent exchange (Asn-L in)	SLC1A5;	0.163718	SLC1A5;	DB00130;
R_LEUTA	leucine transaminase	BCAT1;	R_ILETA	isoleucine transaminase	BCAT1;	0.162821	BCAT1;	DB00114;DB00142;DB00996;
R_ASNTN1	Asparagine transport (Na, H coupled)	SLC38A3;	R_ALAASNNAEX	L-alanine/L-asparagine Na-dependent exchange (Ala-L in)	SLC1A5;	0.16256	[]	DB00130;
R_GLUT6	Glutamate transport via Na, H symport and K antiport	SLC1A1;SLC1A2;SLC1A3;SLC1A6;SLC1A7;	R_ASNNM	L-asparaginase (mitochondrial)	ASRGL1;	0.162348	[]	DB00128;
R_SERASNNAEX	L-serine/L-asparagine Na-dependent exchange (Ser-L in)	SLC1A5;	R_GLUPRT	glutamine phosphoribosyldiphosphate amidotransferase	PPAT;	0.161056	[]	DB00130;
R_SERASNNAEX	L-serine/L-asparagine Na-dependent exchange (Ser-L in)	SLC1A5;	R_PRFGS	phosphoribosylformylglycinamidine synthase	PFAS;	0.161056	[]	DB00130;
R_GLNTHRNAEX	L-threonine/L-glutamine Na-dependent exchange (Gln-L in)	SLC1A5;	R_GLNASNNAEX	L-glutamine/L-asparagine Na-dependent exchange (Gln-L in)	SLC1A5;	0.160919	SLC1A5;	DB00130;
R_GLNTHRNAEX	L-threonine/L-glutamine Na-dependent exchange (Gln-L in)	SLC1A5;	R_GLNSERNAEX	L-serine/L-glutamine Na-dependent exchange (Gln-L in)	SLC1A5;	0.160587	SLC1A5;	DB00130;
R_GLNALANAEX	L-alanine/L-glutamine Na-dependent exchange (Gln-L in)	SLC1A5;	R_CYSTHRNAEX	L-cysteine/L-threonine Na-dependent exchange (Cys-L in)	SLC1A5;	0.160059	SLC1A5;	DB00130;
R_GLYATM	glycine C-acetyltransferase	GCAT;	R_GCC2AM	glycine-cleavage complex (lipoamide), mitochondrial	GCSH;GLDC;	0.1599	[]	DB00114;DB00145;
R_GLYATM	glycine C-acetyltransferase	GCAT;	R_GCC2BIM	glycine-cleavage system (lipoamide) irreversible, mitochondrial	GCSH;GLDC;	0.1599	[]	DB00114;DB00145;
R_GLYATM	glycine C-acetyltransferase	GCAT;	R_GCC2CM	glycine-cleavage complex (lipoamide), mitochondrial	GCSH;GLDC;	0.1599	[]	DB00114;DB00145;
R_GLUT6	Glutamate transport via Na, H symport and K antiport	SLC1A1;SLC1A2;SLC1A3;SLC1A6;SLC1A7;	R_AIRCR	phosphoribosylaminoimidazole carboxylase	PAICS;	0.159076	[]	DB00128;
R_PRASCS	phosphoribosylaminoimidazolesuccinocarboxamide synthase	PAICS;	R_GLUT6	Glutamate transport via Na, H symport and K antiport	SLC1A1;SLC1A2;SLC1A3;SLC1A6;SLC1A7;	0.159076	[]	DB00128;
R_PRFGS	phosphoribosylformylglycinamidine synthase	PFAS;	R_GLUT6	Glutamate transport via Na, H symport and K antiport	SLC1A1;SLC1A2;SLC1A3;SLC1A6;SLC1A7;	0.159076	[]	DB00142;
R_SERASNNAEX	L-serine/L-asparagine Na-dependent exchange (Ser-L in)	SLC1A5;	R_GLNALANAEX	L-alanine/L-glutamine Na-dependent exchange (Gln-L in)	SLC1A5;	0.158554	SLC1A5;	DB00130;
R_GLUDYM	glutamate dehydrogenase (NADP), mitochondrial	GLUD1;GLUD2;	R_GGH_5THFL	Gamma-glutamyl hydrolase (5THF), lysosomal	GGH;	0.157651	[]	DB00142;
R_GLUDYM	glutamate dehydrogenase (NADP), mitochondrial	GLUD1;GLUD2;	R_ASNS1	asparagine synthase (glutamine-hydrolysing)	ASNS;	0.157387	[]	DB00142;
R_GLUPRT	glutamine phosphoribosyldiphosphate amidotransferase	PPAT;	R_GLNSERNAEX	L-serine/L-glutamine Na-dependent exchange (Gln-L in)	SLC1A5;	0.157364	[]	DB00130;
R_PRFGS	phosphoribosylformylglycinamidine synthase	PFAS;	R_GLNSERNAEX	L-serine/L-glutamine Na-dependent exchange (Gln-L in)	SLC1A5;	0.157364	[]	DB00130;
R_RDH3	retinol dehydrogenase (11-cis,NADH)	RDH5;	R_3MOX4HOXPGALDOX_LPAREN_NADP_RPAREN_	3-Methoxy-4-hydroxyphenylglycolaldehyde:NADP+ oxidoreductase	ALDH1A3;	0.157122	[]	DB00162;
R_THRALANAEX	L-alanine/L-threonine Na-dependent exchange (Thr-L in)	SLC1A5;	R_GLNALANAEX	L-alanine/L-glutamine Na-dependent exchange (Gln-L in)	SLC1A5;	0.15684	SLC1A5;	DB00130;
R_GLNALANAEX	L-alanine/L-glutamine Na-dependent exchange (Gln-L in)	SLC1A5;	R_ALASERNAEX	L-alanine/L-serine Na-dependent exchange (Ala-L in)	SLC1A5;	0.156605	SLC1A5;	DB00130;
R_GLUDYM	glutamate dehydrogenase (NADP), mitochondrial	GLUD1;GLUD2;	R_GGH_7THFE	Gamma-glutamyl hydrolase (7THF), extracellular	GGH;	0.156426	[]	DB00142;
R_ASPTAM	aspartate transaminase	GOT2;	R_ARGSS	argininosuccinate synthase	ASS;	0.156331	[]	DB00128;
R_LEUTAM	leucine transaminase, mitochondrial	BCAT2;	R_ILETAM	isoleucine transaminase, mitochondrial	BCAT2;	0.155744	BCAT2;	DB00114;DB00142;
R_ASNSERNAEX	L-serine/L-asparagine Na-dependent exchange (Asn-L in)	SLC1A5;	R_ASNALANAEX	L-alanine/L-asparagine Na-dependent exchange (Asn-L in)	SLC1A5;	0.155438	SLC1A5;	DB00130;
R_PROT2R	L-proline reversible transport via proton symport	SLC36A1;	R_BAAT3X	bile acid Coenzyme A: amino acid N-acyltransferase	BAAT;	0.155283	[]	DB00145;
R_GLNSERNAEX	L-serine/L-glutamine Na-dependent exchange (Gln-L in)	SLC1A5;	R_ALACYSNAEX	L-alanine/L-cysteine Na-dependent exchange (Ala-L in)	SLC1A5;	0.155254	SLC1A5;	DB00130;
R_SERPT	serine C-palmitoyltransferase	SPTLC1;SPTLC2;	R_GCC2AM	glycine-cleavage complex (lipoamide), mitochondrial	GCSH;GLDC;	0.155008	[]	DB00114;
R_SERPT	serine C-palmitoyltransferase	SPTLC1;SPTLC2;	R_GCC2BIM	glycine-cleavage system (lipoamide) irreversible, mitochondrial	GCSH;GLDC;	0.155008	[]	DB00114;
R_SERPT	serine C-palmitoyltransferase	SPTLC1;SPTLC2;	R_GCC2CM	glycine-cleavage complex (lipoamide), mitochondrial	GCSH;GLDC;	0.155008	[]	DB00114;
R_GMPS2	GMP synthase	GMPS;	R_GLNTHRNAEX	L-threonine/L-glutamine Na-dependent exchange (Gln-L in)	SLC1A5;	0.154961	[]	DB00130;
R_SERALANAEX	L-alanine/L-serine Na-dependent exchange (Ser-L in)	SLC1A5;	R_ASNS1	asparagine synthase (glutamine-hydrolysing)	ASNS;	0.154599	[]	DB00130;
R_PDX5PO	pyridoxine 5'-phosphate oxidase	PNPO;	R_LEUTAM	leucine transaminase, mitochondrial	BCAT2;	0.154515	[]	DB00114;
R_ASNS1	asparagine synthase (glutamine-hydrolysing)	ASNS;	R_ALACYSNAEX	L-alanine/L-cysteine Na-dependent exchange (Ala-L in)	SLC1A5;	0.154497	[]	DB00130;
R_CYSASNNAEX	L-cysteine/L-asparagine Na-dependent exchange (Cys-L in)	SLC1A5;	R_ALATN1	Alanine transport (Na, H coupled)	SLC38A3;	0.154198	[]	DB00130;
R_CYSASNNAEX	L-cysteine/L-asparagine Na-dependent exchange (Cys-L in)	SLC1A5;	R_ASNS1	asparagine synthase (glutamine-hydrolysing)	ASNS;	0.154195	[]	DB00130;
R_SERALANAEX	L-alanine/L-serine Na-dependent exchange (Ser-L in)	SLC1A5;	R_CYSASNNAEX	L-cysteine/L-asparagine Na-dependent exchange (Cys-L in)	SLC1A5;	0.154017	SLC1A5;	DB00130;
R_HKYNH	3-Hydroxy-L-kynurenine hydrolase	KYNU;	R_GLYATM	glycine C-acetyltransferase	GCAT;	0.153998	[]	DB00114;
R_CYSASNNAEX	L-cysteine/L-asparagine Na-dependent exchange (Cys-L in)	SLC1A5;	R_ALACYSNAEX	L-alanine/L-cysteine Na-dependent exchange (Ala-L in)	SLC1A5;	0.153915	SLC1A5;	DB00130;
R_GLUDC	Glutamate Decarboxylase	GAD1;GAD2;	R_AGTIX	alanine-glyoxylate transaminase (irreversible), (peroxisomal)	AGXT;	0.153337	[]	DB00114;
R_TYRTA	tyrosine transaminase	GOT1;	R_AGTIX	alanine-glyoxylate transaminase (irreversible), (peroxisomal)	AGXT;	0.153337	[]	DB00114;
R_SPTIX	serine-pyruvate aminotransferase (irreversible), peroxisomal	AGXT;	R_GLUDC	Glutamate Decarboxylase	GAD1;GAD2;	0.153337	[]	DB00114;
R_TYRTA	tyrosine transaminase	GOT1;	R_SPTIX	serine-pyruvate aminotransferase (irreversible), peroxisomal	AGXT;	0.153337	[]	DB00114;
R_PUNP7	purine-nucleoside phosphorylase (Xanthosine)	NP;	R_PUNP2	purine-nucleoside phosphorylase (Deoxyadenosine)	NP;	0.153099	NP;	DB00242;DB00787;
R_NADS2	NAD synthase (glutamine-hydrolysing)	NADSYN1;	R_GLUCYS	gamma-glutamylcysteine synthetase	GCLC;GCLM;	0.152803	[]	DB00142;
R_GLNTHRNAEX	L-threonine/L-glutamine Na-dependent exchange (Gln-L in)	SLC1A5;	R_ASNALANAEX	L-alanine/L-asparagine Na-dependent exchange (Asn-L in)	SLC1A5;	0.152787	SLC1A5;	DB00130;
R_THRASNNAEX	L-threonine/L-asparagine Na-dependent exchange (Thr-L in)	SLC1A5;	R_ALACYSNAEX	L-alanine/L-cysteine Na-dependent exchange (Ala-L in)	SLC1A5;	0.152643	SLC1A5;	DB00130;
R_NADS2	NAD synthase (glutamine-hydrolysing)	NADSYN1;	R_FPGS5	folylpolyglutamate synthetase (DHF)	FPGS;	0.152499	[]	DB00142;
R_NADS2	NAD synthase (glutamine-hydrolysing)	NADSYN1;	R_FPGS7	folylpolyglutamate synthetase (10fthf)	FPGS;	0.152499	[]	DB00142;
R_NADS2	NAD synthase (glutamine-hydrolysing)	NADSYN1;	R_GGH_10FTHF5GLUL	Gamma-glutamyl hydrolase (10FTHF5GLU), lysosomal	GGH;	0.152499	[]	DB00142;
R_SERTHRNAEX	L-serine/L-threonine Na-dependent exchange (Ser-L in)	SLC1A5;	R_NADS2	NAD synthase (glutamine-hydrolysing)	NADSYN1;	0.152499	[]	DB00130;
R_GLUDYM	glutamate dehydrogenase (NADP), mitochondrial	GLUD1;GLUD2;	R_FPGS	folylpolyglutamate synthetase	FPGS;	0.152256	[]	DB00142;
R_ORNTARM	ornithine transaminase reversible (m)	OAT;	R_AGTIX	alanine-glyoxylate transaminase (irreversible), (peroxisomal)	AGXT;	0.151685	[]	DB00114;
R_SPTIX	serine-pyruvate aminotransferase (irreversible), peroxisomal	AGXT;	R_ORNTARM	ornithine transaminase reversible (m)	OAT;	0.151685	[]	DB00114;
R_TMDPK	thiamine diphosphokinase	TPK1;	R_TKT1	transketolase	TKT;	0.151617	[]	DB00152;
R_TMDPK	thiamine diphosphokinase	TPK1;	R_TKT2	transketolase	TKT;	0.151617	[]	DB00152;
R_TYRTA	tyrosine transaminase	GOT1;	R_GLUDYM	glutamate dehydrogenase (NADP), mitochondrial	GLUD1;GLUD2;	0.151534	[]	DB00142;
R_GLUDYM	glutamate dehydrogenase (NADP), mitochondrial	GLUD1;GLUD2;	R_GLUDC	Glutamate Decarboxylase	GAD1;GAD2;	0.151534	[]	DB00142;
R_GLUDYM	glutamate dehydrogenase (NADP), mitochondrial	GLUD1;GLUD2;	R_FPGS5	folylpolyglutamate synthetase (DHF)	FPGS;	0.151458	[]	DB00142;
R_GLUDYM	glutamate dehydrogenase (NADP), mitochondrial	GLUD1;GLUD2;	R_FPGS2M	folylpolyglutamate synthetase, mitochondrial	FPGS;	0.151382	[]	DB00142;
R_GLUDYM	glutamate dehydrogenase (NADP), mitochondrial	GLUD1;GLUD2;	R_FPGS3M	folylpolyglutamate synthetase, mitochondrial	FPGS;	0.151382	[]	DB00142;
R_GLUDYM	glutamate dehydrogenase (NADP), mitochondrial	GLUD1;GLUD2;	R_FPGS7	folylpolyglutamate synthetase (10fthf)	FPGS;	0.151382	[]	DB00142;
R_GLUDYM	glutamate dehydrogenase (NADP), mitochondrial	GLUD1;GLUD2;	R_FPGSM	folylpolyglutamate synthetase, mitochondrial	FPGS;	0.151382	[]	DB00142;
R_GLUDYM	glutamate dehydrogenase (NADP), mitochondrial	GLUD1;GLUD2;	R_GGH_10FTHF5GLUL	Gamma-glutamyl hydrolase (10FTHF5GLU), lysosomal	GGH;	0.151382	[]	DB00142;
R_GLUDYM	glutamate dehydrogenase (NADP), mitochondrial	GLUD1;GLUD2;	R_GGH_6THFL	Gamma-glutamyl hydrolase (6THF), lysosomal	GGH;	0.151382	[]	DB00142;
R_GLUDYM	glutamate dehydrogenase (NADP), mitochondrial	GLUD1;GLUD2;	R_GGH_7THFL	Gamma-glutamyl hydrolase (7THF), lysosomal	GGH;	0.151382	[]	DB00142;
R_PSERT	phosphoserine transaminase	PSAT1;	R_FPGS4	folylpolyglutamate synthetase (DHF)	FPGS;	0.151194	[]	DB00142;
R_GLNALANAEX	L-alanine/L-glutamine Na-dependent exchange (Gln-L in)	SLC1A5;	R_CTPS1	CTP synthase (NH3)	CTPS;	0.151093	[]	DB00130;
R_GLNTHRNAEX	L-threonine/L-glutamine Na-dependent exchange (Gln-L in)	SLC1A5;	R_ASNS1	asparagine synthase (glutamine-hydrolysing)	ASNS;	0.150818	[]	DB00130;
R_HKYNH	3-Hydroxy-L-kynurenine hydrolase	KYNU;	R_FTCD	formimidoyltransferase cyclodeaminase	FTCD;	0.150719	[]	DB00114;
R_HKYNH	3-Hydroxy-L-kynurenine hydrolase	KYNU;	R_GLUFORTX	Glutamate formimidoyltransferase	FTCD;	0.150719	[]	DB00114;
R_GLNCYSNAEX	L-cysteine/L-glutamine Na-dependent exchange (Gln-L in)	SLC1A5;	R_ASNSERNAEX	L-serine/L-asparagine Na-dependent exchange (Asn-L in)	SLC1A5;	0.150513	SLC1A5;	DB00130;
R_GLNALANAEX	L-alanine/L-glutamine Na-dependent exchange (Gln-L in)	SLC1A5;	R_CYSGLNNAEX	L-cysteine/L-glutamine Na-dependent exchange (Cys-L in)	SLC1A5;	0.150374	SLC1A5;	DB00130;
R_LGTHL	lactoylglutathione lyase	GLO1;	R_GLYOX	hydroxyacylglutathione hydrolase	HAGH;	0.150355	[]	DB00143;
R_GLUNM	glutaminase (mitochondrial)	GLS;	R_FTCD	formimidoyltransferase cyclodeaminase	FTCD;	0.150272	[]	DB00142;
R_GLUNM	glutaminase (mitochondrial)	GLS;	R_GLUFORTX	Glutamate formimidoyltransferase	FTCD;	0.150272	[]	DB00142;
R_GNMT	glycine N-methyltransferase	GNMT;	R_ALAT2R	L-alanine reversible transport via proton symport	SLC36A1;	0.150155	[]	DB00145;
R_GTHS	glutathione synthetase	GSS;	R_ALAT2R	L-alanine reversible transport via proton symport	SLC36A1;	0.150154	[]	DB00145;
R_THRGLNNAEX	L-threonine/L-glutamine Na-dependent exchange (Thr-L in)	SLC1A5;	R_GMPS2	GMP synthase	GMPS;	0.150062	[]	DB00130;
R_G5SDYM	glutamate-5-semialdehyde dehydrogenase (m)	ALDH18A1;	R_FPGS4	folylpolyglutamate synthetase (DHF)	FPGS;	0.149907	[]	DB00142;
R_GLU5KM	glutamate 5-kinase (m)	ALDH18A1;	R_FPGS4	folylpolyglutamate synthetase (DHF)	FPGS;	0.149907	[]	DB00142;
R_PSERT	phosphoserine transaminase	PSAT1;	R_AGTIX	alanine-glyoxylate transaminase (irreversible), (peroxisomal)	AGXT;	0.149888	[]	DB00114;
R_SPTIX	serine-pyruvate aminotransferase (irreversible), peroxisomal	AGXT;	R_PSERT	phosphoserine transaminase	PSAT1;	0.149888	[]	DB00114;
R_HYPOE	hypothetical enyme	PDXP;	R_AGTIX	alanine-glyoxylate transaminase (irreversible), (peroxisomal)	AGXT;	0.149888	[]	DB00114;
R_PDXPP	Pyridoxine 5-phosphate phosphatase	PDXP;	R_AGTIX	alanine-glyoxylate transaminase (irreversible), (peroxisomal)	AGXT;	0.149888	[]	DB00114;
R_PYDXPP	Pyridoxal 5-phosphate phosphatase	PDXP;	R_AGTIX	alanine-glyoxylate transaminase (irreversible), (peroxisomal)	AGXT;	0.149888	[]	DB00114;
R_SPTIX	serine-pyruvate aminotransferase (irreversible), peroxisomal	AGXT;	R_HYPOE	hypothetical enyme	PDXP;	0.149888	[]	DB00114;
R_SPTIX	serine-pyruvate aminotransferase (irreversible), peroxisomal	AGXT;	R_PDXPP	Pyridoxine 5-phosphate phosphatase	PDXP;	0.149888	[]	DB00114;
R_SPTIX	serine-pyruvate aminotransferase (irreversible), peroxisomal	AGXT;	R_PYDXPP	Pyridoxal 5-phosphate phosphatase	PDXP;	0.149888	[]	DB00114;
R_PNTK	pantothenate kinase	PANK1;	R_HMGCOARX	Hydroxymethylglutaryl CoA reductase (ir)	HMGCR;	0.149107	[]	DB01393;
R_GLUDC	Glutamate Decarboxylase	GAD1;GAD2;	R_CYSTGL	cystathionine g-lyase	CTH;	0.148662	[]	DB00114;
R_TYRTA	tyrosine transaminase	GOT1;	R_CYSTGL	cystathionine g-lyase	CTH;	0.148662	[]	DB00114;DB00151;
R_GLUDC	Glutamate Decarboxylase	GAD1;GAD2;	R_CYSTS	cystathionine beta-synthase	CBS;	0.148662	[]	DB00114;
R_TYRTA	tyrosine transaminase	GOT1;	R_CYSTS	cystathionine beta-synthase	CBS;	0.148662	[]	DB00114;DB00151;
R_FTCD	formimidoyltransferase cyclodeaminase	FTCD;	R_CYSTGL	cystathionine g-lyase	CTH;	0.147451	[]	DB00114;
R_GLUFORTX	Glutamate formimidoyltransferase	FTCD;	R_CYSTGL	cystathionine g-lyase	CTH;	0.147451	[]	DB00114;
R_FTCD	formimidoyltransferase cyclodeaminase	FTCD;	R_CYSTS	cystathionine beta-synthase	CBS;	0.147451	[]	DB00114;
R_GLUFORTX	Glutamate formimidoyltransferase	FTCD;	R_CYSTS	cystathionine beta-synthase	CBS;	0.147451	[]	DB00114;
R_PSERT	phosphoserine transaminase	PSAT1;	R_ORNDC	Ornithine Decarboxylase	ODC1;	0.147197	[]	DB00114;
R_ORNDC	Ornithine Decarboxylase	ODC1;	R_HYPOE	hypothetical enyme	PDXP;	0.147197	[]	DB00114;
R_PDXPP	Pyridoxine 5-phosphate phosphatase	PDXP;	R_ORNDC	Ornithine Decarboxylase	ODC1;	0.147197	[]	DB00114;
R_PYDXPP	Pyridoxal 5-phosphate phosphatase	PDXP;	R_ORNDC	Ornithine Decarboxylase	ODC1;	0.147197	[]	DB00114;
R_AGTIX	alanine-glyoxylate transaminase (irreversible), (peroxisomal)	AGXT;	R_ABUTT2R	4-aminobutyrate reversible transport in via proton symport	SLC36A1;	0.146926	[]	DB00145;
R_SPTIX	serine-pyruvate aminotransferase (irreversible), peroxisomal	AGXT;	R_ABUTT2R	4-aminobutyrate reversible transport in via proton symport	SLC36A1;	0.146926	[]	DB00145;
R_SERALANAEX	L-alanine/L-serine Na-dependent exchange (Ser-L in)	SLC1A5;	R_NADS2	NAD synthase (glutamine-hydrolysing)	NADSYN1;	0.14685	[]	DB00130;
R_GLNS	glutamine synthetase	GLUL;GLULD1;	R_CYSGLNNAEX	L-cysteine/L-glutamine Na-dependent exchange (Cys-L in)	SLC1A5;	0.146785	[]	DB00130;
R_GHMT2R	glycine hydroxymethyltransferase, reversible	SHMT1;	R_GCC2AM	glycine-cleavage complex (lipoamide), mitochondrial	GCSH;GLDC;	0.146176	[]	DB00114;DB00145;
R_GHMT2R	glycine hydroxymethyltransferase, reversible	SHMT1;	R_GCC2BIM	glycine-cleavage system (lipoamide) irreversible, mitochondrial	GCSH;GLDC;	0.146176	[]	DB00114;DB00145;
R_GHMT2R	glycine hydroxymethyltransferase, reversible	SHMT1;	R_GCC2CM	glycine-cleavage complex (lipoamide), mitochondrial	GCSH;GLDC;	0.146176	[]	DB00114;DB00145;
R_VALTAM	valine transaminase, mitochondiral	BCAT2;	R_ALATA_L	L-alanine transaminase	GPT2;	0.146121	[]	DB00114;DB00142;
R_TYRTA	tyrosine transaminase	GOT1;	R_SERPT	serine C-palmitoyltransferase	SPTLC1;SPTLC2;	0.145865	[]	DB00114;
R_SERPT	serine C-palmitoyltransferase	SPTLC1;SPTLC2;	R_GLPASE1	glycogen phosphorylase (glygn2 -> dxtrn)	PYGB;PYGL;PYGM;	0.145865	[]	DB00114;
R_SERPT	serine C-palmitoyltransferase	SPTLC1;SPTLC2;	R_GLUDC	Glutamate Decarboxylase	GAD1;GAD2;	0.145865	[]	DB00114;
R_SERPT	serine C-palmitoyltransferase	SPTLC1;SPTLC2;	R_GLPASE2	glycogen phosphorylase (amyls -> glc-D)	PYGB;PYGL;PYGM;	0.145865	[]	DB00114;
R_SERALANAEX	L-alanine/L-serine Na-dependent exchange (Ser-L in)	SLC1A5;	R_ALATN1	Alanine transport (Na, H coupled)	SLC38A3;	0.145783	[]	DB00130;
R_MI1PP	myo-inositol 1-phosphatase	IMPA1;IMPA2;	R_MI134PP	inositol-1,3,4-trisphosphate 1-phosphatase	INPP1;	0.145141	[]	DB01356;
R_MI3PP	myo-inositol 3-phosphatase	IMPA1;IMPA2;	R_MI1PP	myo-inositol 1-phosphatase	IMPA1;IMPA2;	0.145141	IMPA1;IMPA2;	DB01356;
R_PROT2R	L-proline reversible transport via proton symport	SLC36A1;	R_AGTIX	alanine-glyoxylate transaminase (irreversible), (peroxisomal)	AGXT;	0.145022	[]	DB00145;
R_SPTIX	serine-pyruvate aminotransferase (irreversible), peroxisomal	AGXT;	R_PROT2R	L-proline reversible transport via proton symport	SLC36A1;	0.145022	[]	DB00145;
R_SERALANAEX	L-alanine/L-serine Na-dependent exchange (Ser-L in)	SLC1A5;	R_ASNCYSNAEX	L-cysteine/L-asparagine Na-dependent exchange (Asn-L in)	SLC1A5;	0.144897	SLC1A5;	DB00130;
R_ASNCYSNAEX	L-cysteine/L-asparagine Na-dependent exchange (Asn-L in)	SLC1A5;	R_ALACYSNAEX	L-alanine/L-cysteine Na-dependent exchange (Ala-L in)	SLC1A5;	0.144801	SLC1A5;	DB00130;
R_GLNTN1	Glutamine transport (Na, H coupled)	SLC38A3;	R_ASNGLNNAEX	L-glutamine/L-asparagine Na-dependent exchange (Asn-L in)	SLC1A5;	0.144224	[]	DB00130;
R_ASNGLNNAEX	L-glutamine/L-asparagine Na-dependent exchange (Asn-L in)	SLC1A5;	R_ASNCYSNAEX	L-cysteine/L-asparagine Na-dependent exchange (Asn-L in)	SLC1A5;	0.144087	SLC1A5;	DB00130;
R_DALAT2R	D-alanine transport via proton symport	SLC36A1;	R_ALAT2R	L-alanine reversible transport via proton symport	SLC36A1;	0.144	SLC36A1;	DB00145;
R_THRASNNAEX	L-threonine/L-asparagine Na-dependent exchange (Thr-L in)	SLC1A5;	R_CYSASNNAEX	L-cysteine/L-asparagine Na-dependent exchange (Cys-L in)	SLC1A5;	0.143971	SLC1A5;	DB00130;
R_RAI3	13-cis-retinoic acid isomerase	GSTM1;	R_GLYOX	hydroxyacylglutathione hydrolase	HAGH;	0.143862	[]	DB00143;
R_FPGS7	folylpolyglutamate synthetase (10fthf)	FPGS;	R_ASNS1	asparagine synthase (glutamine-hydrolysing)	ASNS;	0.143779	[]	DB00142;
R_GGH_10FTHF5GLUL	Gamma-glutamyl hydrolase (10FTHF5GLU), lysosomal	GGH;	R_ASNS1	asparagine synthase (glutamine-hydrolysing)	ASNS;	0.143779	[]	DB00142;
R_PRFGS	phosphoribosylformylglycinamidine synthase	PFAS;	R_GLNASNNAEX	L-glutamine/L-asparagine Na-dependent exchange (Gln-L in)	SLC1A5;	0.1436	[]	DB00130;
R_GLUPRT	glutamine phosphoribosyldiphosphate amidotransferase	PPAT;	R_GLNASNNAEX	L-glutamine/L-asparagine Na-dependent exchange (Gln-L in)	SLC1A5;	0.1436	[]	DB00130;
R_SERGLNNAEX	L-serine/L-glutamine Na-dependent exchange (Ser-L in)	SLC1A5;	R_CYSGLNNAEX	L-cysteine/L-glutamine Na-dependent exchange (Cys-L in)	SLC1A5;	0.143511	SLC1A5;	DB00130;
R_PSERT	phosphoserine transaminase	PSAT1;	R_GGH_5THFL	Gamma-glutamyl hydrolase (5THF), lysosomal	GGH;	0.143044	[]	DB00142;
R_THRGLNNAEX	L-threonine/L-glutamine Na-dependent exchange (Thr-L in)	SLC1A5;	R_GLNASNNAEX	L-glutamine/L-asparagine Na-dependent exchange (Gln-L in)	SLC1A5;	0.142444	SLC1A5;	DB00130;
R_THRGLNNAEX	L-threonine/L-glutamine Na-dependent exchange (Thr-L in)	SLC1A5;	R_SERGLNNAEX	L-serine/L-glutamine Na-dependent exchange (Ser-L in)	SLC1A5;	0.142366	SLC1A5;	DB00130;
R_SERASNNAEX	L-serine/L-asparagine Na-dependent exchange (Ser-L in)	SLC1A5;	R_GMPS2	GMP synthase	GMPS;	0.142296	[]	DB00130;
R_GGH_5THFL	Gamma-glutamyl hydrolase (5THF), lysosomal	GGH;	R_G5SDYM	glutamate-5-semialdehyde dehydrogenase (m)	ALDH18A1;	0.141826	[]	DB00142;
R_GLU5KM	glutamate 5-kinase (m)	ALDH18A1;	R_GGH_5THFL	Gamma-glutamyl hydrolase (5THF), lysosomal	GGH;	0.141826	[]	DB00142;
R_RTOTALCRNCPT1	carnitine fatty-acyl transferase	CPT1A;	R_CRNTUNA	L-carnitine inward transport by Na+ symport	SLC22A5;	0.141421	[]	DB00583;
R_RTOTALCRNT	R group transport into the mitochondria	SLC25A20;	R_CRNTUNA	L-carnitine inward transport by Na+ symport	SLC22A5;	0.141421	[]	DB00583;
R_DCSPTN1CRNT	transport into the mitochondria (carnitine)	SLC25A20;	R_CRNTUNA	L-carnitine inward transport by Na+ symport	SLC22A5;	0.141421	[]	DB00583;
R_RTOTALCRNCPT2	R group transport into the mitochondria	CPT2;	R_CRNTUNA	L-carnitine inward transport by Na+ symport	SLC22A5;	0.141421	[]	DB00583;
R_DCSPTN1CPT2	carnitine transferase	CPT2;	R_CRNTUNA	L-carnitine inward transport by Na+ symport	SLC22A5;	0.141421	[]	DB00583;
R_DCSPTN1CPT1	carnitine O-palmitoyltransferase	CPT1A;	R_CRNTUNA	L-carnitine inward transport by Na+ symport	SLC22A5;	0.141421	[]	DB00583;
R_RDH2	retinol dehydrogenase (9-cis,NADH)	RDH5;	R_RDH1A	retinol dehydrogenase (all-trans,NADPH)	RDH11;RDH12;RDH13;RDH14;RDH8;	0.141115	[]	DB00162;
R_RDH3A	retinol dehydrogenase (11-cis,NADPH)	RDH11;RDH12;RDH13;RDH14;	R_RDH2	retinol dehydrogenase (9-cis,NADH)	RDH5;	0.141115	[]	DB00162;
R_SERGLNNAEX	L-serine/L-glutamine Na-dependent exchange (Ser-L in)	SLC1A5;	R_CYSTHRNAEX	L-cysteine/L-threonine Na-dependent exchange (Cys-L in)	SLC1A5;	0.140878	SLC1A5;	DB00130;
R_GLUNM	glutaminase (mitochondrial)	GLS;	R_CYSTGLUEX	L-cystine/L-glutamate exchanger	SLC7A11;	0.140766	[]	DB00142;
R_THRASNNAEX	L-threonine/L-asparagine Na-dependent exchange (Thr-L in)	SLC1A5;	R_GLNALANAEX	L-alanine/L-glutamine Na-dependent exchange (Gln-L in)	SLC1A5;	0.14073	SLC1A5;	DB00130;
R_GGH_5DHFL	Gamma-glutamyl hydrolase (5DHF), lysosomal	GGH;	R_FPGS5	folylpolyglutamate synthetase (DHF)	FPGS;	0.140161	[]	DB00142;
R_GLUDYM	glutamate dehydrogenase (NADP), mitochondrial	GLUD1;GLUD2;	R_FPGS4M	folylpolyglutamate synthetase (DHF), mitochondrial	FPGS;	0.140062	[]	DB00142;
R_GLUDYM	glutamate dehydrogenase (NADP), mitochondrial	GLUD1;GLUD2;	R_FPGS5M	folylpolyglutamate synthetase (DHF), mitochondrial	FPGS;	0.140062	[]	DB00142;
R_NACASPAH	N-Acetyl-L-aspartate amidohydrolase	ACY3;ASPA;	R_ASNS1	asparagine synthase (glutamine-hydrolysing)	ASNS;	0.139229	[]	DB00128;
R_LGTHL	lactoylglutathione lyase	GLO1;	R_GTHS	glutathione synthetase	GSS;	0.138952	[]	DB00143;
R_LGTHL	lactoylglutathione lyase	GLO1;	R_GTMLTE	g-glutamyltransferase (e)	GGT1;	0.138952	[]	DB00143;
R_RAI3	13-cis-retinoic acid isomerase	GSTM1;	R_DASCBR	dehydroascorbate reductase	GLRX;GLRX2;	0.138771	[]	DB00143;
R_MACACI	maleylacetoacetate isomerase	GSTZ1;	R_LGTHL	lactoylglutathione lyase	GLO1;	0.138675	[]	DB00143;
R_LGTHL	lactoylglutathione lyase	GLO1;	R_GTHO	glutathione oxidoreductase	GSR;	0.138675	[]	DB00143;
R_PSERT	phosphoserine transaminase	PSAT1;	R_LEUTA	leucine transaminase	BCAT1;	0.13866	[]	DB00114;DB00142;
R_PSERT	phosphoserine transaminase	PSAT1;	R_FPGS	folylpolyglutamate synthetase	FPGS;	0.138368	[]	DB00142;
R_PYDXK	pyridoxal kinase	PDXK;	R_ALDD2X	aldehyde dehydrogenase (acetaldehyde, NAD)	ALDH1A1;ALDH1A2;ALDH1A3;ALDH7A1;	0.138233	[]	DB00165;
R_THRALANAEX	L-alanine/L-threonine Na-dependent exchange (Thr-L in)	SLC1A5;	R_SERGLNNAEX	L-serine/L-glutamine Na-dependent exchange (Ser-L in)	SLC1A5;	0.138045	SLC1A5;	DB00130;
R_LRAT	Lecithin retinol acyltransferase	LRAT;	R_GCALDD	Glycolaldehyde dehydrogenase	ALDH1A1;ALDH1A2;ALDH1A3;ALDH7A1;	0.137243	[]	DB00162;
R_G5SDYM	glutamate-5-semialdehyde dehydrogenase (m)	ALDH18A1;	R_FPGS	folylpolyglutamate synthetase	FPGS;	0.13719	[]	DB00142;
R_GLU5KM	glutamate 5-kinase (m)	ALDH18A1;	R_FPGS	folylpolyglutamate synthetase	FPGS;	0.13719	[]	DB00142;
R_CYSASNNAEX	L-cysteine/L-asparagine Na-dependent exchange (Cys-L in)	SLC1A5;	R_ASNCYSNAEX	L-cysteine/L-asparagine Na-dependent exchange (Asn-L in)	SLC1A5;	0.136576	SLC1A5;	DB00130;
R_GLYATM	glycine C-acetyltransferase	GCAT;	R_GCCAM	glycine-cleavage complex (lipoylprotein), mitochondrial	GCSH;GLDC;	0.136437	[]	DB00114;DB00145;
R_GLYATM	glycine C-acetyltransferase	GCAT;	R_GCCBIM	glycine-cleavage complex (lipoylprotein) irreversible, mitochondrial	GCSH;GLDC;	0.136437	[]	DB00114;DB00145;
R_GLYATM	glycine C-acetyltransferase	GCAT;	R_GCCCM	glycine-cleavage complex (lipoylprotein), mitochondrial	GCSH;GLDC;	0.136437	[]	DB00114;DB00145;
R_GLNCYSNAEX	L-cysteine/L-glutamine Na-dependent exchange (Gln-L in)	SLC1A5;	R_ASNTHRNAEX	L-threonine/L-asparagine Na-dependent exchange (Asn-L in)	SLC1A5;	0.136374	SLC1A5;	DB00130;
R_NRPPHRT4_LPAREN_2_RPAREN_R	Norepinephrine reversible transport in via sodium symport (1:2)	SLC6A2;SLC6A3;	R_ABUTT4_LPAREN_2_RPAREN_R	4-aminobutyrate reversible transport in via sodium symport (1:2)	SLC6A1;	0.136264	[]	DB00907;
R_FPGS7	folylpolyglutamate synthetase (10fthf)	FPGS;	R_ABTARM	4-aminobutyrate transaminase, reversible (mitochondrial)	ABAT;	0.136158	[]	DB00142;
R_GGH_10FTHF5GLUL	Gamma-glutamyl hydrolase (10FTHF5GLU), lysosomal	GGH;	R_ABTARM	4-aminobutyrate transaminase, reversible (mitochondrial)	ABAT;	0.136158	[]	DB00142;
R_GHMT2R	glycine hydroxymethyltransferase, reversible	SHMT1;	R_ABTARM	4-aminobutyrate transaminase, reversible (mitochondrial)	ABAT;	0.135685	[]	DB00114;
R_GLYT7_LPAREN_211_RPAREN_R	glycine reversible transport via sodium and chloride symport (2:1:1)	SLC6A9;	R_GHMT2R	glycine hydroxymethyltransferase, reversible	SHMT1;	0.135389	[]	DB00145;
R_GMPS2	GMP synthase	GMPS;	R_GGH_7THFE	Gamma-glutamyl hydrolase (7THF), extracellular	GGH;	0.135145	[]	DB00142;
R_RDH3	retinol dehydrogenase (11-cis,NADH)	RDH5;	R_ALDD2X	aldehyde dehydrogenase (acetaldehyde, NAD)	ALDH1A1;ALDH1A2;ALDH1A3;ALDH7A1;	0.134953	[]	DB00162;
R_ASPT6	L-aspartate transport via Na, H symport and K antiport	SLC1A1;SLC1A2;SLC1A3;SLC1A6;SLC1A7;	R_ASNS1	asparagine synthase (glutamine-hydrolysing)	ASNS;	0.134876	[]	DB00128;DB00142;
R_LGTHL	lactoylglutathione lyase	GLO1;	R_DASCBR	dehydroascorbate reductase	GLRX;GLRX2;	0.134775	[]	DB00143;
R_THRASNNAEX	L-threonine/L-asparagine Na-dependent exchange (Thr-L in)	SLC1A5;	R_GLNCYSNAEX	L-cysteine/L-glutamine Na-dependent exchange (Gln-L in)	SLC1A5;	0.13423	SLC1A5;	DB00130;
R_GHMT2R	glycine hydroxymethyltransferase, reversible	SHMT1;	R_GCCAM	glycine-cleavage complex (lipoylprotein), mitochondrial	GCSH;GLDC;	0.134058	[]	DB00114;DB00145;
R_GHMT2R	glycine hydroxymethyltransferase, reversible	SHMT1;	R_GCCBIM	glycine-cleavage complex (lipoylprotein) irreversible, mitochondrial	GCSH;GLDC;	0.134058	[]	DB00114;DB00145;
R_GHMT2R	glycine hydroxymethyltransferase, reversible	SHMT1;	R_GCCCM	glycine-cleavage complex (lipoylprotein), mitochondrial	GCSH;GLDC;	0.134058	[]	DB00114;DB00145;
R_GLNALANAEX	L-alanine/L-glutamine Na-dependent exchange (Gln-L in)	SLC1A5;	R_ASNTHRNAEX	L-threonine/L-asparagine Na-dependent exchange (Asn-L in)	SLC1A5;	0.133538	SLC1A5;	DB00130;
R_LEUTAM	leucine transaminase, mitochondrial	BCAT2;	R_GLUDXM	glutamate dehydrogenase (NAD) (mitochondrial)	GLUD1;GLUD2;	0.133358	[]	DB00142;
R_GLPASE1	glycogen phosphorylase (glygn2 -> dxtrn)	PYGB;PYGL;PYGM;	R_ASPTAM	aspartate transaminase	GOT2;	0.133238	[]	DB00114;
R_GLPASE2	glycogen phosphorylase (amyls -> glc-D)	PYGB;PYGL;PYGM;	R_ASPTAM	aspartate transaminase	GOT2;	0.133238	[]	DB00114;
R_NKCCT	Na+-K+-Cl- cotransport	SLC12A1;SLC12A2;	R_NKCC2T	Na+-K+-Cl- cotransport (NH4+)	SLC12A1;SLC12A2;	0.132889	SLC12A1;SLC12A2;	DB00214;DB00232;DB00310;DB00524;DB00695;DB00761;DB00774;DB00887;DB00903;DB01021;
R_GLNTHRNAEX	L-threonine/L-glutamine Na-dependent exchange (Gln-L in)	SLC1A5;	R_CTPS1	CTP synthase (NH3)	CTPS;	0.132842	[]	DB00130;
R_SERGLNNAEX	L-serine/L-glutamine Na-dependent exchange (Ser-L in)	SLC1A5;	R_ALATN1	Alanine transport (Na, H coupled)	SLC38A3;	0.132491	[]	DB00130;
R_PROT2R	L-proline reversible transport via proton symport	SLC36A1;	R_GTHS	glutathione synthetase	GSS;	0.132034	[]	DB00145;
R_GLNTN1	Glutamine transport (Na, H coupled)	SLC38A3;	R_CTPS1	CTP synthase (NH3)	CTPS;	0.13193	[]	DB00130;
R_PROT2R	L-proline reversible transport via proton symport	SLC36A1;	R_GNMT	glycine N-methyltransferase	GNMT;	0.131771	[]	DB00145;
R_HKYNH	3-Hydroxy-L-kynurenine hydrolase	KYNU;	R_ABTARM	4-aminobutyrate transaminase, reversible (mitochondrial)	ABAT;	0.131666	[]	DB00114;
R_ALAT2R	L-alanine reversible transport via proton symport	SLC36A1;	R_ABUTT2R	4-aminobutyrate reversible transport in via proton symport	SLC36A1;	0.131656	SLC36A1;	DB00145;
R_THRGLNNAEX	L-threonine/L-glutamine Na-dependent exchange (Thr-L in)	SLC1A5;	R_CTPS1	CTP synthase (NH3)	CTPS;	0.131622	[]	DB00130;
R_VALTA	valine transaminase	BCAT1;	R_CYSTGL	cystathionine g-lyase	CTH;	0.131522	[]	DB00114;
R_VALTA	valine transaminase	BCAT1;	R_CYSTS	cystathionine beta-synthase	CBS;	0.131522	[]	DB00114;
R_GLUDYM	glutamate dehydrogenase (NADP), mitochondrial	GLUD1;GLUD2;	R_ASPT6	L-aspartate transport via Na, H symport and K antiport	SLC1A1;SLC1A2;SLC1A3;SLC1A6;SLC1A7;	0.131521	[]	DB00142;
R_TYRTA	tyrosine transaminase	GOT1;	R_PSERT	phosphoserine transaminase	PSAT1;	0.131306	[]	DB00114;DB00142;
R_TYRTA	tyrosine transaminase	GOT1;	R_HYPOE	hypothetical enyme	PDXP;	0.131306	[]	DB00114;
R_TYRTA	tyrosine transaminase	GOT1;	R_PDXPP	Pyridoxine 5-phosphate phosphatase	PDXP;	0.131306	[]	DB00114;
R_TYRTA	tyrosine transaminase	GOT1;	R_PYDXPP	Pyridoxal 5-phosphate phosphatase	PDXP;	0.131306	[]	DB00114;
R_PSERT	phosphoserine transaminase	PSAT1;	R_GLPASE1	glycogen phosphorylase (glygn2 -> dxtrn)	PYGB;PYGL;PYGM;	0.131306	[]	DB00114;
R_HYPOE	hypothetical enyme	PDXP;	R_GLPASE1	glycogen phosphorylase (glygn2 -> dxtrn)	PYGB;PYGL;PYGM;	0.131306	[]	DB00114;
R_PDXPP	Pyridoxine 5-phosphate phosphatase	PDXP;	R_GLPASE1	glycogen phosphorylase (glygn2 -> dxtrn)	PYGB;PYGL;PYGM;	0.131306	[]	DB00114;
R_PYDXPP	Pyridoxal 5-phosphate phosphatase	PDXP;	R_GLPASE1	glycogen phosphorylase (glygn2 -> dxtrn)	PYGB;PYGL;PYGM;	0.131306	[]	DB00114;
R_PSERT	phosphoserine transaminase	PSAT1;	R_ALDD2X	aldehyde dehydrogenase (acetaldehyde, NAD)	ALDH1A1;ALDH1A2;ALDH1A3;ALDH7A1;	0.131306	[]	DB00165;
R_PSERT	phosphoserine transaminase	PSAT1;	R_FPGS2M	folylpolyglutamate synthetase, mitochondrial	FPGS;	0.131306	[]	DB00142;
R_PSERT	phosphoserine transaminase	PSAT1;	R_FPGS3M	folylpolyglutamate synthetase, mitochondrial	FPGS;	0.131306	[]	DB00142;
R_PSERT	phosphoserine transaminase	PSAT1;	R_FPGS5	folylpolyglutamate synthetase (DHF)	FPGS;	0.131306	[]	DB00142;
R_PSERT	phosphoserine transaminase	PSAT1;	R_FPGS7	folylpolyglutamate synthetase (10fthf)	FPGS;	0.131306	[]	DB00142;
R_PSERT	phosphoserine transaminase	PSAT1;	R_FPGSM	folylpolyglutamate synthetase, mitochondrial	FPGS;	0.131306	[]	DB00142;
R_PSERT	phosphoserine transaminase	PSAT1;	R_GGH_10FTHF5GLUL	Gamma-glutamyl hydrolase (10FTHF5GLU), lysosomal	GGH;	0.131306	[]	DB00142;
R_PSERT	phosphoserine transaminase	PSAT1;	R_GGH_6THFL	Gamma-glutamyl hydrolase (6THF), lysosomal	GGH;	0.131306	[]	DB00142;
R_PSERT	phosphoserine transaminase	PSAT1;	R_GGH_7THFL	Gamma-glutamyl hydrolase (7THF), lysosomal	GGH;	0.131306	[]	DB00142;
R_PSERT	phosphoserine transaminase	PSAT1;	R_GLPASE2	glycogen phosphorylase (amyls -> glc-D)	PYGB;PYGL;PYGM;	0.131306	[]	DB00114;
R_PSERT	phosphoserine transaminase	PSAT1;	R_GLUDC	Glutamate Decarboxylase	GAD1;GAD2;	0.131306	[]	DB00114;DB00142;
R_ALDD2X	aldehyde dehydrogenase (acetaldehyde, NAD)	ALDH1A1;ALDH1A2;ALDH1A3;ALDH7A1;	R_34DHXMANDACOX	3,4-Dihydroxymandelaldehyde:NAD+ oxidoreductase	ALDH1A3;	0.131306	ALDH1A3;	DB00162;
R_HYPOE	hypothetical enyme	PDXP;	R_ALDD2X	aldehyde dehydrogenase (acetaldehyde, NAD)	ALDH1A1;ALDH1A2;ALDH1A3;ALDH7A1;	0.131306	[]	DB00165;
R_PDXPP	Pyridoxine 5-phosphate phosphatase	PDXP;	R_ALDD2X	aldehyde dehydrogenase (acetaldehyde, NAD)	ALDH1A1;ALDH1A2;ALDH1A3;ALDH7A1;	0.131306	[]	DB00165;
R_PYDXPP	Pyridoxal 5-phosphate phosphatase	PDXP;	R_ALDD2X	aldehyde dehydrogenase (acetaldehyde, NAD)	ALDH1A1;ALDH1A2;ALDH1A3;ALDH7A1;	0.131306	[]	DB00165;
R_HYPOE	hypothetical enyme	PDXP;	R_GLUDC	Glutamate Decarboxylase	GAD1;GAD2;	0.131306	[]	DB00114;
R_PDXPP	Pyridoxine 5-phosphate phosphatase	PDXP;	R_GLUDC	Glutamate Decarboxylase	GAD1;GAD2;	0.131306	[]	DB00114;
R_PYDXPP	Pyridoxal 5-phosphate phosphatase	PDXP;	R_GLUDC	Glutamate Decarboxylase	GAD1;GAD2;	0.131306	[]	DB00114;
R_HYPOE	hypothetical enyme	PDXP;	R_GLPASE2	glycogen phosphorylase (amyls -> glc-D)	PYGB;PYGL;PYGM;	0.131306	[]	DB00114;
R_PDXPP	Pyridoxine 5-phosphate phosphatase	PDXP;	R_GLPASE2	glycogen phosphorylase (amyls -> glc-D)	PYGB;PYGL;PYGM;	0.131306	[]	DB00114;
R_PYDXPP	Pyridoxal 5-phosphate phosphatase	PDXP;	R_GLPASE2	glycogen phosphorylase (amyls -> glc-D)	PYGB;PYGL;PYGM;	0.131306	[]	DB00114;
R_GCALDD	Glycolaldehyde dehydrogenase	ALDH1A1;ALDH1A2;ALDH1A3;ALDH7A1;	R_CYSTS	cystathionine beta-synthase	CBS;	0.131054	[]	DB00165;
R_GMPS2	GMP synthase	GMPS;	R_GLUT6	Glutamate transport via Na, H symport and K antiport	SLC1A1;SLC1A2;SLC1A3;SLC1A6;SLC1A7;	0.130848	[]	DB00142;
R_LPCOXP	L-pipecolate oxidase, peroxisomal	PIPOX;	R_ALAT2R	L-alanine reversible transport via proton symport	SLC36A1;	0.130602	[]	DB00145;
R_GLUCYS	gamma-glutamylcysteine synthetase	GCLC;GCLM;	R_G5SDYM	glutamate-5-semialdehyde dehydrogenase (m)	ALDH18A1;	0.130449	[]	DB00142;
R_GLUCYS	gamma-glutamylcysteine synthetase	GCLC;GCLM;	R_GLU5KM	glutamate 5-kinase (m)	ALDH18A1;	0.130449	[]	DB00142;
R_ALDD2X	aldehyde dehydrogenase (acetaldehyde, NAD)	ALDH1A1;ALDH1A2;ALDH1A3;ALDH7A1;	R_3MOX4HOXPGALDOX	3-Methoxy-4-hydroxyphenylglycolaldehyde:NAD+ oxidoreductase	ALDH1A3;	0.130305	ALDH1A3;	DB00162;
R_RDH1A	retinol dehydrogenase (all-trans,NADPH)	RDH11;RDH12;RDH13;RDH14;RDH8;	R_3MOX4HOXPGALDOX_LPAREN_NADP_RPAREN_	3-Methoxy-4-hydroxyphenylglycolaldehyde:NADP+ oxidoreductase	ALDH1A3;	0.130305	[]	DB00162;
R_RDH3A	retinol dehydrogenase (11-cis,NADPH)	RDH11;RDH12;RDH13;RDH14;	R_3MOX4HOXPGALDOX_LPAREN_NADP_RPAREN_	3-Methoxy-4-hydroxyphenylglycolaldehyde:NADP+ oxidoreductase	ALDH1A3;	0.130305	[]	DB00162;
R_TYRTA	tyrosine transaminase	GOT1;	R_G5SDYM	glutamate-5-semialdehyde dehydrogenase (m)	ALDH18A1;	0.130189	[]	DB00142;
R_TYRTA	tyrosine transaminase	GOT1;	R_GLU5KM	glutamate 5-kinase (m)	ALDH18A1;	0.130189	[]	DB00142;
R_ALDD2X	aldehyde dehydrogenase (acetaldehyde, NAD)	ALDH1A1;ALDH1A2;ALDH1A3;ALDH7A1;	R_34DHPLACOX	3,4-Dihydroxyphenylacetaldehyde:NAD+ oxidoreductase	ALDH1A3;	0.130189	ALDH1A3;	DB00162;
R_G5SDYM	glutamate-5-semialdehyde dehydrogenase (m)	ALDH18A1;	R_FPGS2M	folylpolyglutamate synthetase, mitochondrial	FPGS;	0.130189	[]	DB00142;
R_GLU5KM	glutamate 5-kinase (m)	ALDH18A1;	R_FPGS2M	folylpolyglutamate synthetase, mitochondrial	FPGS;	0.130189	[]	DB00142;
R_G5SDYM	glutamate-5-semialdehyde dehydrogenase (m)	ALDH18A1;	R_FPGS3M	folylpolyglutamate synthetase, mitochondrial	FPGS;	0.130189	[]	DB00142;
R_GLU5KM	glutamate 5-kinase (m)	ALDH18A1;	R_FPGS3M	folylpolyglutamate synthetase, mitochondrial	FPGS;	0.130189	[]	DB00142;
R_G5SDYM	glutamate-5-semialdehyde dehydrogenase (m)	ALDH18A1;	R_FPGS5	folylpolyglutamate synthetase (DHF)	FPGS;	0.130189	[]	DB00142;
R_GLU5KM	glutamate 5-kinase (m)	ALDH18A1;	R_FPGS5	folylpolyglutamate synthetase (DHF)	FPGS;	0.130189	[]	DB00142;
R_G5SDYM	glutamate-5-semialdehyde dehydrogenase (m)	ALDH18A1;	R_FPGS7	folylpolyglutamate synthetase (10fthf)	FPGS;	0.130189	[]	DB00142;
R_GLU5KM	glutamate 5-kinase (m)	ALDH18A1;	R_FPGS7	folylpolyglutamate synthetase (10fthf)	FPGS;	0.130189	[]	DB00142;
R_G5SDYM	glutamate-5-semialdehyde dehydrogenase (m)	ALDH18A1;	R_FPGSM	folylpolyglutamate synthetase, mitochondrial	FPGS;	0.130189	[]	DB00142;
R_GLU5KM	glutamate 5-kinase (m)	ALDH18A1;	R_FPGSM	folylpolyglutamate synthetase, mitochondrial	FPGS;	0.130189	[]	DB00142;
R_GGH_10FTHF5GLUL	Gamma-glutamyl hydrolase (10FTHF5GLU), lysosomal	GGH;	R_G5SDYM	glutamate-5-semialdehyde dehydrogenase (m)	ALDH18A1;	0.130189	[]	DB00142;
R_GGH_6THFL	Gamma-glutamyl hydrolase (6THF), lysosomal	GGH;	R_G5SDYM	glutamate-5-semialdehyde dehydrogenase (m)	ALDH18A1;	0.130189	[]	DB00142;
R_GGH_7THFL	Gamma-glutamyl hydrolase (7THF), lysosomal	GGH;	R_G5SDYM	glutamate-5-semialdehyde dehydrogenase (m)	ALDH18A1;	0.130189	[]	DB00142;
R_GLUDC	Glutamate Decarboxylase	GAD1;GAD2;	R_G5SDYM	glutamate-5-semialdehyde dehydrogenase (m)	ALDH18A1;	0.130189	[]	DB00142;
R_GLU5KM	glutamate 5-kinase (m)	ALDH18A1;	R_GGH_10FTHF5GLUL	Gamma-glutamyl hydrolase (10FTHF5GLU), lysosomal	GGH;	0.130189	[]	DB00142;
R_GLU5KM	glutamate 5-kinase (m)	ALDH18A1;	R_GGH_6THFL	Gamma-glutamyl hydrolase (6THF), lysosomal	GGH;	0.130189	[]	DB00142;
R_GLU5KM	glutamate 5-kinase (m)	ALDH18A1;	R_GGH_7THFL	Gamma-glutamyl hydrolase (7THF), lysosomal	GGH;	0.130189	[]	DB00142;
R_GLUDC	Glutamate Decarboxylase	GAD1;GAD2;	R_GLU5KM	glutamate 5-kinase (m)	ALDH18A1;	0.130189	[]	DB00142;
R_ASNCYSNAEX	L-cysteine/L-asparagine Na-dependent exchange (Asn-L in)	SLC1A5;	R_ALAASNNAEX	L-alanine/L-asparagine Na-dependent exchange (Ala-L in)	SLC1A5;	0.129139	SLC1A5;	DB00130;
R_GMPS2	GMP synthase	GMPS;	R_GLNALANAEX	L-alanine/L-glutamine Na-dependent exchange (Gln-L in)	SLC1A5;	0.128156	[]	DB00130;
R_GLNCYSNAEX	L-cysteine/L-glutamine Na-dependent exchange (Gln-L in)	SLC1A5;	R_ASNCYSNAEX	L-cysteine/L-asparagine Na-dependent exchange (Asn-L in)	SLC1A5;	0.127334	SLC1A5;	DB00130;
R_PYDXK	pyridoxal kinase	PDXK;	R_GCALDD	Glycolaldehyde dehydrogenase	ALDH1A1;ALDH1A2;ALDH1A3;ALDH7A1;	0.127288	[]	DB00165;
R_THRGLNNAEX	L-threonine/L-glutamine Na-dependent exchange (Thr-L in)	SLC1A5;	R_GLNTN1	Glutamine transport (Na, H coupled)	SLC38A3;	0.127286	[]	DB00130;
R_GMPS2	GMP synthase	GMPS;	R_ADSL2	adenylosuccinate lyase	ADSL;	0.126341	[]	DB00993;DB01033;
R_GMPS2	GMP synthase	GMPS;	R_GLUPRT	glutamine phosphoribosyldiphosphate amidotransferase	PPAT;	0.126341	[]	DB00130;DB00993;DB01033;
R_PRFGS	phosphoribosylformylglycinamidine synthase	PFAS;	R_GMPS2	GMP synthase	GMPS;	0.126341	[]	DB00130;DB00142;
R_OPAHIR	5-Oxoproline amidohydrolase (ATP-hydrolysing) (ir)	OPLAH;	R_FTCD	formimidoyltransferase cyclodeaminase	FTCD;	0.125884	[]	DB00142;
R_OPAHIR	5-Oxoproline amidohydrolase (ATP-hydrolysing) (ir)	OPLAH;	R_GLUFORTX	Glutamate formimidoyltransferase	FTCD;	0.125884	[]	DB00142;
R_ORNTARM	ornithine transaminase reversible (m)	OAT;	R_CYSTGL	cystathionine g-lyase	CTH;	0.125302	[]	DB00114;
R_ORNTARM	ornithine transaminase reversible (m)	OAT;	R_CYSTS	cystathionine beta-synthase	CBS;	0.125302	[]	DB00114;
R_ADSL2	adenylosuccinate lyase	ADSL;	R_ADSL1	adenylosuccinate lyase	ADSL;	0.125182	ADSL;	DB00993;DB01033;
R_GLUPRT	glutamine phosphoribosyldiphosphate amidotransferase	PPAT;	R_ADSL1	adenylosuccinate lyase	ADSL;	0.125182	[]	DB00993;DB01033;
R_ADSS	adenylosuccinate synthase	ADSS;ADSSL1;	R_ADSL2	adenylosuccinate lyase	ADSL;	0.125182	[]	DB00993;DB01033;
R_AIRCR	phosphoribosylaminoimidazole carboxylase	PAICS;	R_ADSS	adenylosuccinate synthase	ADSS;ADSSL1;	0.125182	[]	DB00128;
R_GLUPRT	glutamine phosphoribosyldiphosphate amidotransferase	PPAT;	R_ADSS	adenylosuccinate synthase	ADSS;ADSSL1;	0.125182	[]	DB00993;DB01033;
R_PRASCS	phosphoribosylaminoimidazolesuccinocarboxamide synthase	PAICS;	R_ADSS	adenylosuccinate synthase	ADSS;ADSSL1;	0.125182	[]	DB00128;
R_THRGLNNAEX	L-threonine/L-glutamine Na-dependent exchange (Thr-L in)	SLC1A5;	R_ASNALANAEX	L-alanine/L-asparagine Na-dependent exchange (Asn-L in)	SLC1A5;	0.124124	SLC1A5;	DB00130;
R_GCCAM	glycine-cleavage complex (lipoylprotein), mitochondrial	GCSH;GLDC;	R_CYSTA	cysteine transaminase	GOT1;	0.123046	[]	DB00114;
R_GCCBIM	glycine-cleavage complex (lipoylprotein) irreversible, mitochondrial	GCSH;GLDC;	R_CYSTA	cysteine transaminase	GOT1;	0.123046	[]	DB00114;
R_GCCCM	glycine-cleavage complex (lipoylprotein), mitochondrial	GCSH;GLDC;	R_CYSTA	cysteine transaminase	GOT1;	0.123046	[]	DB00114;
R_SERPT	serine C-palmitoyltransferase	SPTLC1;SPTLC2;	R_ORNTARM	ornithine transaminase reversible (m)	OAT;	0.122944	[]	DB00114;
R_GLUT2M	L-glutamate reversible transport via proton symport, mitochondrial	SLC25A12;SLC25A13;SLC25A18;SLC25A22;	R_GLUDXM	glutamate dehydrogenase (NAD) (mitochondrial)	GLUD1;GLUD2;	0.122807	[]	DB00142;
R_VALTA	valine transaminase	BCAT1;	R_GLUDYM	glutamate dehydrogenase (NADP), mitochondrial	GLUD1;GLUD2;	0.122636	[]	DB00142;
R_FTCD	formimidoyltransferase cyclodeaminase	FTCD;	R_FPGS4M	folylpolyglutamate synthetase (DHF), mitochondrial	FPGS;	0.122582	[]	DB00142;
R_GLUFORTX	Glutamate formimidoyltransferase	FTCD;	R_FPGS4M	folylpolyglutamate synthetase (DHF), mitochondrial	FPGS;	0.122582	[]	DB00142;
R_FTCD	formimidoyltransferase cyclodeaminase	FTCD;	R_FPGS5M	folylpolyglutamate synthetase (DHF), mitochondrial	FPGS;	0.122582	[]	DB00142;
R_GLUFORTX	Glutamate formimidoyltransferase	FTCD;	R_FPGS5M	folylpolyglutamate synthetase (DHF), mitochondrial	FPGS;	0.122582	[]	DB00142;
R_CYSTGL	cystathionine g-lyase	CTH;	R_3HLYTCL	3-Hydroxy-L-tyrosine carboxy-lyase	DDC;	0.122278	[]	DB00114;
R_CYSTS	cystathionine beta-synthase	CBS;	R_3HLYTCL	3-Hydroxy-L-tyrosine carboxy-lyase	DDC;	0.122278	[]	DB00114;
R_GGH_7THFE	Gamma-glutamyl hydrolase (7THF), extracellular	GGH;	R_ASPTAM	aspartate transaminase	GOT2;	0.121423	[]	DB00142;
R_CYSTGL	cystathionine g-lyase	CTH;	R_ABTARM	4-aminobutyrate transaminase, reversible (mitochondrial)	ABAT;	0.121343	[]	DB00114;
R_CYSTS	cystathionine beta-synthase	CBS;	R_ABTARM	4-aminobutyrate transaminase, reversible (mitochondrial)	ABAT;	0.121343	[]	DB00114;
R_SGPL12R	Sphingosine-1-phosphate lyase	SGPL1;	R_ABTARM	4-aminobutyrate transaminase, reversible (mitochondrial)	ABAT;	0.12132	[]	DB00114;
R_LPS2	lipase	LPL;	R_FAS120COA	fatty-acyl-CoA synthase (n-C12:0CoA)	FASN;	0.121141	[]	DB01083;
R_LPS2	lipase	LPL;	R_FAS140COA	fatty-acyl-CoA synthase (n-C14:0CoA)	FASN;	0.121141	[]	DB01083;
R_LPS2	lipase	LPL;	R_FAS100COA	fatty acyl-CoA synthase (n-C10:0CoA)	FASN;	0.121141	[]	DB01083;
R_THRASNNAEX	L-threonine/L-asparagine Na-dependent exchange (Thr-L in)	SLC1A5;	R_GLUNM	glutaminase (mitochondrial)	GLS;	0.120895	[]	DB00130;
R_FPGS5	folylpolyglutamate synthetase (DHF)	FPGS;	R_ASPTAM	aspartate transaminase	GOT2;	0.12055	[]	DB00142;
R_GHMT2R	glycine hydroxymethyltransferase, reversible	SHMT1;	R_FTCD	formimidoyltransferase cyclodeaminase	FTCD;	0.120528	[]	DB00114;
R_GLUFORTX	Glutamate formimidoyltransferase	FTCD;	R_GHMT2R	glycine hydroxymethyltransferase, reversible	SHMT1;	0.120528	[]	DB00114;
R_GLNCYSNAEX	L-cysteine/L-glutamine Na-dependent exchange (Gln-L in)	SLC1A5;	R_ALATN1	Alanine transport (Na, H coupled)	SLC38A3;	0.119983	[]	DB00130;
R_GLYAMDTRC	glycine amidinotransferase (c)	GATM;	R_ABUTT2R	4-aminobutyrate reversible transport in via proton symport	SLC36A1;	0.119806	[]	DB00145;
R_SERHL	L-Serine hydro-lyase	SDS;	R_CYSTGL	cystathionine g-lyase	CTH;	0.119738	[]	DB00114;
R_SERHL	L-Serine hydro-lyase	SDS;	R_CYSTS	cystathionine beta-synthase	CBS;	0.119738	[]	DB00114;
R_GMPS2	GMP synthase	GMPS;	R_ASPTAM	aspartate transaminase	GOT2;	0.119196	[]	DB00142;
R_GGH_5DHFL	Gamma-glutamyl hydrolase (5DHF), lysosomal	GGH;	R_CYSTGLUEX	L-cystine/L-glutamate exchanger	SLC7A11;	0.119046	[]	DB00142;
R_ILETA	isoleucine transaminase	BCAT1;	R_FTCD	formimidoyltransferase cyclodeaminase	FTCD;	0.118857	[]	DB00114;DB00142;
R_ILETA	isoleucine transaminase	BCAT1;	R_GLUFORTX	Glutamate formimidoyltransferase	FTCD;	0.118857	[]	DB00114;DB00142;
R_GGH_6DHFL	Gamma-glutamyl hydrolase (6DHF), lysosomal	GGH;	R_FTCD	formimidoyltransferase cyclodeaminase	FTCD;	0.118773	[]	DB00142;
R_GLUFORTX	Glutamate formimidoyltransferase	FTCD;	R_GGH_6DHFL	Gamma-glutamyl hydrolase (6DHF), lysosomal	GGH;	0.118773	[]	DB00142;
R_GLYATM	glycine C-acetyltransferase	GCAT;	R_GHMT2R	glycine hydroxymethyltransferase, reversible	SHMT1;	0.118701	[]	DB00114;DB00145;
R_GHMT2R	glycine hydroxymethyltransferase, reversible	SHMT1;	R_BAAT4X	bile acid Coenzyme A: amino acid N-acyltransferase	BAAT;	0.117998	[]	DB00145;
R_NP1	nucleotide phosphatase	NP;	R_DURIPP	deoxyuridine phosphorylase	NP;	0.117367	NP;	DB00242;DB00787;
R_SERGLNNAEX	L-serine/L-glutamine Na-dependent exchange (Ser-L in)	SLC1A5;	R_ALAASNNAEX	L-alanine/L-asparagine Na-dependent exchange (Ala-L in)	SLC1A5;	0.11729	SLC1A5;	DB00130;
R_GLUNM	glutaminase (mitochondrial)	GLS;	R_GLNTN1	Glutamine transport (Na, H coupled)	SLC38A3;	0.117119	[]	DB00130;
R_PCHOLP_HS	choline phosphatase	PLD2;	R_CHOLD2M	choline dehydrogenase (FAD acceptor), mitochondrial	CHDH;	0.116584	[]	DB00122;
R_TPI	triose-phosphate isomerase	TPI1;	R_DHFR	dihydrofolate reductase	DHFR;	0.1164	[]	DB01093;
R_THRASNNAEX	L-threonine/L-asparagine Na-dependent exchange (Thr-L in)	SLC1A5;	R_ALAGLNNAEX	L-alanine/L-glutamine Na-dependent exchange (Ala-L in)	SLC1A5;	0.116221	SLC1A5;	DB00130;
R_NTD9	5'-nucleotidase (GMP)	NT5C2;	R_NTD6	5'-nucleotidase (dAMP)	NT5C2;	0.116017	NT5C2;	DB00811;
R_FPGS2M	folylpolyglutamate synthetase, mitochondrial	FPGS;	R_CYSTA	cysteine transaminase	GOT1;	0.115741	[]	DB00142;
R_FPGS3M	folylpolyglutamate synthetase, mitochondrial	FPGS;	R_CYSTA	cysteine transaminase	GOT1;	0.115741	[]	DB00142;
R_FPGSM	folylpolyglutamate synthetase, mitochondrial	FPGS;	R_CYSTA	cysteine transaminase	GOT1;	0.115741	[]	DB00142;
R_GGH_6THFL	Gamma-glutamyl hydrolase (6THF), lysosomal	GGH;	R_CYSTA	cysteine transaminase	GOT1;	0.115741	[]	DB00142;
R_GGH_7THFL	Gamma-glutamyl hydrolase (7THF), lysosomal	GGH;	R_CYSTA	cysteine transaminase	GOT1;	0.115741	[]	DB00142;
R_GLNALANAEX	L-alanine/L-glutamine Na-dependent exchange (Gln-L in)	SLC1A5;	R_ASNS1	asparagine synthase (glutamine-hydrolysing)	ASNS;	0.115003	[]	DB00130;
R_GLNASNNAEX	L-glutamine/L-asparagine Na-dependent exchange (Gln-L in)	SLC1A5;	R_ALAASNNAEX	L-alanine/L-asparagine Na-dependent exchange (Ala-L in)	SLC1A5;	0.114569	SLC1A5;	DB00130;
R_PUNP6	purine-nucleoside phosphorylase (Deoxyinosine)	NP;	R_PNP	purine-nucleoside phosphorylase	NP;	0.114486	NP;	DB00242;DB00787;
R_CTPS1	CTP synthase (NH3)	CTPS;	R_ALATN1	Alanine transport (Na, H coupled)	SLC38A3;	0.114232	[]	DB00130;
R_FPGS5	folylpolyglutamate synthetase (DHF)	FPGS;	R_CYSTA	cysteine transaminase	GOT1;	0.113959	[]	DB00142;
R_TYRTA	tyrosine transaminase	GOT1;	R_AIRCR	phosphoribosylaminoimidazole carboxylase	PAICS;	0.113898	[]	DB00128;
R_PRFGS	phosphoribosylformylglycinamidine synthase	PFAS;	R_GLUDC	Glutamate Decarboxylase	GAD1;GAD2;	0.113898	[]	DB00142;
R_TYRTA	tyrosine transaminase	GOT1;	R_PRASCS	phosphoribosylaminoimidazolesuccinocarboxamide synthase	PAICS;	0.113898	[]	DB00128;
R_TYRTA	tyrosine transaminase	GOT1;	R_PRFGS	phosphoribosylformylglycinamidine synthase	PFAS;	0.113898	[]	DB00142;
R_GCC2AM	glycine-cleavage complex (lipoamide), mitochondrial	GCSH;GLDC;	R_CYSTGL	cystathionine g-lyase	CTH;	0.113761	[]	DB00114;
R_GCC2BIM	glycine-cleavage system (lipoamide) irreversible, mitochondrial	GCSH;GLDC;	R_CYSTGL	cystathionine g-lyase	CTH;	0.113761	[]	DB00114;
R_GCC2CM	glycine-cleavage complex (lipoamide), mitochondrial	GCSH;GLDC;	R_CYSTGL	cystathionine g-lyase	CTH;	0.113761	[]	DB00114;
R_GCC2AM	glycine-cleavage complex (lipoamide), mitochondrial	GCSH;GLDC;	R_CYSTS	cystathionine beta-synthase	CBS;	0.113761	[]	DB00114;
R_GCC2BIM	glycine-cleavage system (lipoamide) irreversible, mitochondrial	GCSH;GLDC;	R_CYSTS	cystathionine beta-synthase	CBS;	0.113761	[]	DB00114;
R_GCC2CM	glycine-cleavage complex (lipoamide), mitochondrial	GCSH;GLDC;	R_CYSTS	cystathionine beta-synthase	CBS;	0.113761	[]	DB00114;
R_LEUTA	leucine transaminase	BCAT1;	R_GHMT2R	glycine hydroxymethyltransferase, reversible	SHMT1;	0.113496	[]	DB00114;
R_GLUPRT	glutamine phosphoribosyldiphosphate amidotransferase	PPAT;	R_ASNCYSNAEX	L-cysteine/L-asparagine Na-dependent exchange (Asn-L in)	SLC1A5;	0.113433	[]	DB00130;
R_PRFGS	phosphoribosylformylglycinamidine synthase	PFAS;	R_ASNCYSNAEX	L-cysteine/L-asparagine Na-dependent exchange (Asn-L in)	SLC1A5;	0.113433	[]	DB00130;
R_GLNALANAEX	L-alanine/L-glutamine Na-dependent exchange (Gln-L in)	SLC1A5;	R_ASNGLNNAEX	L-glutamine/L-asparagine Na-dependent exchange (Asn-L in)	SLC1A5;	0.112352	SLC1A5;	DB00130;
R_GLNS	glutamine synthetase	GLUL;GLULD1;	R_GLNCYSNAEX	L-cysteine/L-glutamine Na-dependent exchange (Gln-L in)	SLC1A5;	0.111488	[]	DB00130;
R_GCC2AM	glycine-cleavage complex (lipoamide), mitochondrial	GCSH;GLDC;	R_CYSTA	cysteine transaminase	GOT1;	0.111211	[]	DB00114;
R_GCC2BIM	glycine-cleavage system (lipoamide) irreversible, mitochondrial	GCSH;GLDC;	R_CYSTA	cysteine transaminase	GOT1;	0.111211	[]	DB00114;
R_GCC2CM	glycine-cleavage complex (lipoamide), mitochondrial	GCSH;GLDC;	R_CYSTA	cysteine transaminase	GOT1;	0.111211	[]	DB00114;
R_NACASPAH	N-Acetyl-L-aspartate amidohydrolase	ACY3;ASPA;	R_AIRCR	phosphoribosylaminoimidazole carboxylase	PAICS;	0.111027	[]	DB00128;
R_PRASCS	phosphoribosylaminoimidazolesuccinocarboxamide synthase	PAICS;	R_NACASPAH	N-Acetyl-L-aspartate amidohydrolase	ACY3;ASPA;	0.111027	[]	DB00128;
R_GCCAM	glycine-cleavage complex (lipoylprotein), mitochondrial	GCSH;GLDC;	R_ASPTAM	aspartate transaminase	GOT2;	0.110971	[]	DB00114;
R_GCCBIM	glycine-cleavage complex (lipoylprotein) irreversible, mitochondrial	GCSH;GLDC;	R_ASPTAM	aspartate transaminase	GOT2;	0.110971	[]	DB00114;
R_GCCCM	glycine-cleavage complex (lipoylprotein), mitochondrial	GCSH;GLDC;	R_ASPTAM	aspartate transaminase	GOT2;	0.110971	[]	DB00114;
R_PSERT	phosphoserine transaminase	PSAT1;	R_ORNTARM	ornithine transaminase reversible (m)	OAT;	0.110674	[]	DB00114;
R_ORNTARM	ornithine transaminase reversible (m)	OAT;	R_HYPOE	hypothetical enyme	PDXP;	0.110674	[]	DB00114;
R_PDXPP	Pyridoxine 5-phosphate phosphatase	PDXP;	R_ORNTARM	ornithine transaminase reversible (m)	OAT;	0.110674	[]	DB00114;
R_PYDXPP	Pyridoxal 5-phosphate phosphatase	PDXP;	R_ORNTARM	ornithine transaminase reversible (m)	OAT;	0.110674	[]	DB00114;
R_SERPT	serine C-palmitoyltransferase	SPTLC1;SPTLC2;	R_HISDC	histidine decarboxylase	DDC;HDC;	0.110495	[]	DB00114;
R_SERHL	L-Serine hydro-lyase	SDS;	R_FTCD	formimidoyltransferase cyclodeaminase	FTCD;	0.110399	[]	DB00114;
R_SERHL	L-Serine hydro-lyase	SDS;	R_GLUFORTX	Glutamate formimidoyltransferase	FTCD;	0.110399	[]	DB00114;
R_ASNTHRNAEX	L-threonine/L-asparagine Na-dependent exchange (Asn-L in)	SLC1A5;	R_ALAGLNNAEX	L-alanine/L-glutamine Na-dependent exchange (Ala-L in)	SLC1A5;	0.110171	SLC1A5;	DB00130;
R_GGH_5DHFL	Gamma-glutamyl hydrolase (5DHF), lysosomal	GGH;	R_ASPT6	L-aspartate transport via Na, H symport and K antiport	SLC1A1;SLC1A2;SLC1A3;SLC1A6;SLC1A7;	0.110167	[]	DB00142;
R_GLUPRT	glutamine phosphoribosyldiphosphate amidotransferase	PPAT;	R_ASNTHRNAEX	L-threonine/L-asparagine Na-dependent exchange (Asn-L in)	SLC1A5;	0.109547	[]	DB00130;
R_PRFGS	phosphoribosylformylglycinamidine synthase	PFAS;	R_ASNTHRNAEX	L-threonine/L-asparagine Na-dependent exchange (Asn-L in)	SLC1A5;	0.109547	[]	DB00130;
R_IMPD	IMP dehydrogenase	IMPDH1;IMPDH2;	R_ADSL2	adenylosuccinate lyase	ADSL;	0.109247	[]	DB00993;DB01033;
R_IMPD	IMP dehydrogenase	IMPDH1;IMPDH2;	R_GLUPRT	glutamine phosphoribosyldiphosphate amidotransferase	PPAT;	0.109247	[]	DB00352;DB00993;DB01033;
R_RDH4	retinol dehydrogenase (13-cis,NADH)	RDH5;	R_ALDD2Y	aldehyde dehydrogenase (acetaldehyde, NADP)	ALDH1A2;	0.109146	[]	DB00162;
R_ILETA	isoleucine transaminase	BCAT1;	R_GLUDYM	glutamate dehydrogenase (NADP), mitochondrial	GLUD1;GLUD2;	0.108857	[]	DB00142;
R_GLNS	glutamine synthetase	GLUL;GLULD1;	R_FPGS5	folylpolyglutamate synthetase (DHF)	FPGS;	0.108617	[]	DB00142;
R_ASNS1	asparagine synthase (glutamine-hydrolysing)	ASNS;	R_ALAASNNAEX	L-alanine/L-asparagine Na-dependent exchange (Ala-L in)	SLC1A5;	0.108555	[]	DB00130;
R_LEUTA	leucine transaminase	BCAT1;	R_CYSTGL	cystathionine g-lyase	CTH;	0.108312	[]	DB00114;
R_LEUTA	leucine transaminase	BCAT1;	R_CYSTS	cystathionine beta-synthase	CBS;	0.108312	[]	DB00114;
R_LEUTA	leucine transaminase	BCAT1;	R_ASPT6	L-aspartate transport via Na, H symport and K antiport	SLC1A1;SLC1A2;SLC1A3;SLC1A6;SLC1A7;	0.108066	[]	DB00142;
R_NADS2	NAD synthase (glutamine-hydrolysing)	NADSYN1;	R_ALASERNAEX	L-alanine/L-serine Na-dependent exchange (Ala-L in)	SLC1A5;	0.107887	[]	DB00130;
R_THRALANAEX	L-alanine/L-threonine Na-dependent exchange (Thr-L in)	SLC1A5;	R_NADS2	NAD synthase (glutamine-hydrolysing)	NADSYN1;	0.107833	[]	DB00130;
R_GLNALANAEX	L-alanine/L-glutamine Na-dependent exchange (Gln-L in)	SLC1A5;	R_ALACYSNAEX	L-alanine/L-cysteine Na-dependent exchange (Ala-L in)	SLC1A5;	0.106724	SLC1A5;	DB00130;
R_SERHL	L-Serine hydro-lyase	SDS;	R_ILETA	isoleucine transaminase	BCAT1;	0.10639	[]	DB00114;
R_GMPS2	GMP synthase	GMPS;	R_CYSTA	cysteine transaminase	GOT1;	0.105919	[]	DB00142;
R_GLUNM	glutaminase (mitochondrial)	GLS;	R_ASNALANAEX	L-alanine/L-asparagine Na-dependent exchange (Asn-L in)	SLC1A5;	0.1059	[]	DB00130;
R_CSNAT2M	carnitine O-aceyltransferase, mitochondrial	CRAT;	R_CRNTIM	L-carnitine transport out of mitochondria via diffusion	SLC25A20;	0.104972	[]	DB00583;
R_CSNAT3X	carnitine O-aceyltransferase, peroxisomal	CRAT;	R_CRNTIM	L-carnitine transport out of mitochondria via diffusion	SLC25A20;	0.104972	[]	DB00583;
R_GUAPRT	guanine phosphoribosyltransferase	HPRT1;	R_AMPDA	Adenosine monophosphate deaminase	AMPD1;AMPD2;AMPD3;	0.103782	[]	DB00993;DB01033;
R_LEUTAM	leucine transaminase, mitochondrial	BCAT2;	R_ALATA_L	L-alanine transaminase	GPT2;	0.103325	[]	DB00114;DB00142;
R_ASNALANAEX	L-alanine/L-asparagine Na-dependent exchange (Asn-L in)	SLC1A5;	R_ALAGLNNAEX	L-alanine/L-glutamine Na-dependent exchange (Ala-L in)	SLC1A5;	0.103134	SLC1A5;	DB00130;
R_THRGLNNAEX	L-threonine/L-glutamine Na-dependent exchange (Thr-L in)	SLC1A5;	R_ASNSERNAEX	L-serine/L-asparagine Na-dependent exchange (Asn-L in)	SLC1A5;	0.10161	SLC1A5;	DB00130;
R_ORNDC	Ornithine Decarboxylase	ODC1;	R_GHMT2R	glycine hydroxymethyltransferase, reversible	SHMT1;	0.101168	[]	DB00114;
R_GLYATM	glycine C-acetyltransferase	GCAT;	R_BAAT3X	bile acid Coenzyme A: amino acid N-acyltransferase	BAAT;	0.1009	[]	DB00145;
R_PCM	pyruvate carboxylase	PC;	R_MCCCRM	methylcrotonoyl-CoA carboxylase, mitochondrial	MCCC1;MCCC2;	0.100308	[]	DB00121;
R_SGPL12R	Sphingosine-1-phosphate lyase	SGPL1;	R_ILETA	isoleucine transaminase	BCAT1;	0.100032	[]	DB00114;
R_GLNALANAEX	L-alanine/L-glutamine Na-dependent exchange (Gln-L in)	SLC1A5;	R_ALATN1	Alanine transport (Na, H coupled)	SLC38A3;	0.0992573	[]	DB00130;
R_THRASNNAEX	L-threonine/L-asparagine Na-dependent exchange (Thr-L in)	SLC1A5;	R_ASNTN1	Asparagine transport (Na, H coupled)	SLC38A3;	0.0982545	[]	DB00130;
R_LEUTA	leucine transaminase	BCAT1;	R_HKYNH	3-Hydroxy-L-kynurenine hydrolase	KYNU;	0.0978201	[]	DB00114;
R_THRGLNNAEX	L-threonine/L-glutamine Na-dependent exchange (Thr-L in)	SLC1A5;	R_ASNCYSNAEX	L-cysteine/L-asparagine Na-dependent exchange (Asn-L in)	SLC1A5;	0.0977189	SLC1A5;	DB00130;
R_ASPT6	L-aspartate transport via Na, H symport and K antiport	SLC1A1;SLC1A2;SLC1A3;SLC1A6;SLC1A7;	R_ASNNM	L-asparaginase (mitochondrial)	ASRGL1;	0.0974155	[]	DB00128;
R_GLNS	glutamine synthetase	GLUL;GLULD1;	R_GGH_7THFE	Gamma-glutamyl hydrolase (7THF), extracellular	GGH;	0.096904	[]	DB00142;
R_TMDS	thymidylate synthase	TYMS;	R_RNDR4	ribonucleoside-diphosphate reductase (UDP)	RRM1;	0.096851	[]	DB00441;
R_NTD6	5'-nucleotidase (dAMP)	NT5C2;	R_IMPD	IMP dehydrogenase	IMPDH1;IMPDH2;	0.0958943	[]	DB00811;
R_SERASNNAEX	L-serine/L-asparagine Na-dependent exchange (Ser-L in)	SLC1A5;	R_CYSASNNAEX	L-cysteine/L-asparagine Na-dependent exchange (Cys-L in)	SLC1A5;	0.0954034	SLC1A5;	DB00130;
R_GGH_7THFE	Gamma-glutamyl hydrolase (7THF), extracellular	GGH;	R_CYSTGLUEX	L-cystine/L-glutamate exchanger	SLC7A11;	0.0942534	[]	DB00142;
R_LEUTA	leucine transaminase	BCAT1;	R_CYSTA	cysteine transaminase	GOT1;	0.0940786	[]	DB00114;DB00142;
R_SERGLNNAEX	L-serine/L-glutamine Na-dependent exchange (Ser-L in)	SLC1A5;	R_ALACYSNAEX	L-alanine/L-cysteine Na-dependent exchange (Ala-L in)	SLC1A5;	0.0939349	SLC1A5;	DB00130;
R_GLNTN1	Glutamine transport (Na, H coupled)	SLC38A3;	R_GLNS	glutamine synthetase	GLUL;GLULD1;	0.0938059	[]	DB00130;
R_PUNP5	purine-nucleoside phosphorylase (Inosine)	NP;	R_PUNP4	purine-nucleoside phosphorylase (Deoxyguanosine)	NP;	0.093649	NP;	DB00242;DB00787;
R_GLYT7_LPAREN_311_RPAREN_R	glycine reversible transport via sodium and chloride symport (3:1:1)	SLC6A5;	R_GCCAM	glycine-cleavage complex (lipoylprotein), mitochondrial	GCSH;GLDC;	0.0929476	[]	DB00145;
R_GLYT7_LPAREN_311_RPAREN_R	glycine reversible transport via sodium and chloride symport (3:1:1)	SLC6A5;	R_GCCBIM	glycine-cleavage complex (lipoylprotein) irreversible, mitochondrial	GCSH;GLDC;	0.0929476	[]	DB00145;
R_GLYT7_LPAREN_311_RPAREN_R	glycine reversible transport via sodium and chloride symport (3:1:1)	SLC6A5;	R_GCCCM	glycine-cleavage complex (lipoylprotein), mitochondrial	GCSH;GLDC;	0.0929476	[]	DB00145;
R_GLYT7_LPAREN_211_RPAREN_R	glycine reversible transport via sodium and chloride symport (2:1:1)	SLC6A9;	R_GLYAMDTRC	glycine amidinotransferase (c)	GATM;	0.092938	[]	DB00145;
R_GLNSERNAEX	L-serine/L-glutamine Na-dependent exchange (Gln-L in)	SLC1A5;	R_ASNGLNNAEX	L-glutamine/L-asparagine Na-dependent exchange (Asn-L in)	SLC1A5;	0.0924251	SLC1A5;	DB00130;
R_PCM	pyruvate carboxylase	PC;	R_ACCOAC	acetyl-CoA carboxylase	ACACA;ACACB;	0.092277	[]	DB00121;
R_UDPGP	UDPglucose pyrophosphohydrolase	ENPP1;	R_IMPD	IMP dehydrogenase	IMPDH1;IMPDH2;	0.0914069	[]	DB00811;
R_ASNTHRNAEX	L-threonine/L-asparagine Na-dependent exchange (Asn-L in)	SLC1A5;	R_ASNCYSNAEX	L-cysteine/L-asparagine Na-dependent exchange (Asn-L in)	SLC1A5;	0.0905912	SLC1A5;	DB00130;
R_SGPL12R	Sphingosine-1-phosphate lyase	SGPL1;	R_LEUTA	leucine transaminase	BCAT1;	0.0903759	[]	DB00114;
R_ASNTHRNAEX	L-threonine/L-asparagine Na-dependent exchange (Asn-L in)	SLC1A5;	R_ASNALANAEX	L-alanine/L-asparagine Na-dependent exchange (Asn-L in)	SLC1A5;	0.0899794	SLC1A5;	DB00130;
R_GLNASNNAEX	L-glutamine/L-asparagine Na-dependent exchange (Gln-L in)	SLC1A5;	R_ASNSERNAEX	L-serine/L-asparagine Na-dependent exchange (Asn-L in)	SLC1A5;	0.0891321	SLC1A5;	DB00130;
R_THRASNNAEX	L-threonine/L-asparagine Na-dependent exchange (Thr-L in)	SLC1A5;	R_CTPS1	CTP synthase (NH3)	CTPS;	0.089118	[]	DB00130;
R_OPAHIR	5-Oxoproline amidohydrolase (ATP-hydrolysing) (ir)	OPLAH;	R_ABTARM	4-aminobutyrate transaminase, reversible (mitochondrial)	ABAT;	0.0885959	[]	DB00142;
R_VALTA	valine transaminase	BCAT1;	R_GHMT2R	glycine hydroxymethyltransferase, reversible	SHMT1;	0.0885922	[]	DB00114;
R_SERHL	L-Serine hydro-lyase	SDS;	R_AGTIX	alanine-glyoxylate transaminase (irreversible), (peroxisomal)	AGXT;	0.0884102	[]	DB00114;
R_SPTIX	serine-pyruvate aminotransferase (irreversible), peroxisomal	AGXT;	R_SERHL	L-Serine hydro-lyase	SDS;	0.0884102	[]	DB00114;
R_CYSTA	cysteine transaminase	GOT1;	R_3HLYTCL	3-Hydroxy-L-tyrosine carboxy-lyase	DDC;	0.088359	[]	DB00114;
R_CYSTGLUEX	L-cystine/L-glutamate exchanger	SLC7A11;	R_ASPT6	L-aspartate transport via Na, H symport and K antiport	SLC1A1;SLC1A2;SLC1A3;SLC1A6;SLC1A7;	0.0882589	[]	DB00142;
R_GLNS	glutamine synthetase	GLUL;GLULD1;	R_FPGS4	folylpolyglutamate synthetase (DHF)	FPGS;	0.0881486	[]	DB00142;
R_GGH_5DHFL	Gamma-glutamyl hydrolase (5DHF), lysosomal	GGH;	R_AATAI	2-aminoadipate transaminase, irreversible	AADAT;	0.0874284	[]	DB00142;
R_PRFGS	phosphoribosylformylglycinamidine synthase	PFAS;	R_ASNSERNAEX	L-serine/L-asparagine Na-dependent exchange (Asn-L in)	SLC1A5;	0.0872157	[]	DB00130;
R_GLUPRT	glutamine phosphoribosyldiphosphate amidotransferase	PPAT;	R_ASNSERNAEX	L-serine/L-asparagine Na-dependent exchange (Asn-L in)	SLC1A5;	0.0872157	[]	DB00130;
R_GMPS2	GMP synthase	GMPS;	R_CYSASNNAEX	L-cysteine/L-asparagine Na-dependent exchange (Cys-L in)	SLC1A5;	0.0866805	[]	DB00130;
R_ASNTHRNAEX	L-threonine/L-asparagine Na-dependent exchange (Asn-L in)	SLC1A5;	R_ASNGLNNAEX	L-glutamine/L-asparagine Na-dependent exchange (Asn-L in)	SLC1A5;	0.0862263	SLC1A5;	DB00130;
R_ORNTARM	ornithine transaminase reversible (m)	OAT;	R_ASPTAM	aspartate transaminase	GOT2;	0.08621	[]	DB00114;
R_GMPS2	GMP synthase	GMPS;	R_CTPS1	CTP synthase (NH3)	CTPS;	0.085203	[]	DB00130;
R_HKYNH	3-Hydroxy-L-kynurenine hydrolase	KYNU;	R_HISDC	histidine decarboxylase	DDC;HDC;	0.0841809	[]	DB00114;
R_MMMM	methylmalonyl-CoA mutase	MUT;	R_METS	methionine synthase	MTR;	0.0841643	[]	DB00200;
R_VALTAM	valine transaminase, mitochondiral	BCAT2;	R_GLUDC	Glutamate Decarboxylase	GAD1;GAD2;	0.0838937	[]	DB00114;DB00142;
R_VALTAM	valine transaminase, mitochondiral	BCAT2;	R_TYRTA	tyrosine transaminase	GOT1;	0.0838937	[]	DB00114;DB00142;
R_FTCD	formimidoyltransferase cyclodeaminase	FTCD;	R_ASNS1	asparagine synthase (glutamine-hydrolysing)	ASNS;	0.0836082	[]	DB00142;
R_GLUFORTX	Glutamate formimidoyltransferase	FTCD;	R_ASNS1	asparagine synthase (glutamine-hydrolysing)	ASNS;	0.0836082	[]	DB00142;
R_PRFGS	phosphoribosylformylglycinamidine synthase	PFAS;	R_GLNALANAEX	L-alanine/L-glutamine Na-dependent exchange (Gln-L in)	SLC1A5;	0.0835466	[]	DB00130;
R_GLUPRT	glutamine phosphoribosyldiphosphate amidotransferase	PPAT;	R_GLNALANAEX	L-alanine/L-glutamine Na-dependent exchange (Gln-L in)	SLC1A5;	0.0835466	[]	DB00130;
R_GHMT2R	glycine hydroxymethyltransferase, reversible	SHMT1;	R_AGTIX	alanine-glyoxylate transaminase (irreversible), (peroxisomal)	AGXT;	0.083432	[]	DB00114;DB00145;
R_SPTIX	serine-pyruvate aminotransferase (irreversible), peroxisomal	AGXT;	R_GHMT2R	glycine hydroxymethyltransferase, reversible	SHMT1;	0.083432	[]	DB00114;DB00145;
R_ASPTAM	aspartate transaminase	GOT2;	R_ADSS	adenylosuccinate synthase	ADSS;ADSSL1;	0.0834016	[]	DB00128;
R_GGH_7THFE	Gamma-glutamyl hydrolase (7THF), extracellular	GGH;	R_FTCD	formimidoyltransferase cyclodeaminase	FTCD;	0.0832934	[]	DB00142;
R_GLUFORTX	Glutamate formimidoyltransferase	FTCD;	R_GGH_7THFE	Gamma-glutamyl hydrolase (7THF), extracellular	GGH;	0.0832934	[]	DB00142;
R_VALTAM	valine transaminase, mitochondiral	BCAT2;	R_ORNTARM	ornithine transaminase reversible (m)	OAT;	0.0829903	[]	DB00114;
R_ILETA	isoleucine transaminase	BCAT1;	R_HKYNH	3-Hydroxy-L-kynurenine hydrolase	KYNU;	0.0829065	[]	DB00114;
R_SERHL	L-Serine hydro-lyase	SDS;	R_PDX5PO	pyridoxine 5'-phosphate oxidase	PNPO;	0.0827959	[]	DB00114;
R_CTPS1	CTP synthase (NH3)	CTPS;	R_ASNTHRNAEX	L-threonine/L-asparagine Na-dependent exchange (Asn-L in)	SLC1A5;	0.0826108	[]	DB00130;
R_VALTA	valine transaminase	BCAT1;	R_OPAHIR	5-Oxoproline amidohydrolase (ATP-hydrolysing) (ir)	OPLAH;	0.0825798	[]	DB00142;
R_ILETA	isoleucine transaminase	BCAT1;	R_CYSTGL	cystathionine g-lyase	CTH;	0.082549	[]	DB00114;
R_ILETA	isoleucine transaminase	BCAT1;	R_CYSTS	cystathionine beta-synthase	CBS;	0.082549	[]	DB00114;
R_GLNS	glutamine synthetase	GLUL;GLULD1;	R_ALACYSNAEX	L-alanine/L-cysteine Na-dependent exchange (Ala-L in)	SLC1A5;	0.0823231	[]	DB00130;
R_GMPS2	GMP synthase	GMPS;	R_FTCD	formimidoyltransferase cyclodeaminase	FTCD;	0.0822027	[]	DB00142;
R_GMPS2	GMP synthase	GMPS;	R_GLUFORTX	Glutamate formimidoyltransferase	FTCD;	0.0822027	[]	DB00142;
R_GLUPRT	glutamine phosphoribosyldiphosphate amidotransferase	PPAT;	R_GLNTHRNAEX	L-threonine/L-glutamine Na-dependent exchange (Gln-L in)	SLC1A5;	0.0815687	[]	DB00130;
R_PRFGS	phosphoribosylformylglycinamidine synthase	PFAS;	R_GLNTHRNAEX	L-threonine/L-glutamine Na-dependent exchange (Gln-L in)	SLC1A5;	0.0815687	[]	DB00130;
R_GLUDC	Glutamate Decarboxylase	GAD1;GAD2;	R_ASPTAM	aspartate transaminase	GOT2;	0.0813249	[]	DB00114;DB00142;
R_TYRTA	tyrosine transaminase	GOT1;	R_ASPTAM	aspartate transaminase	GOT2;	0.0813249	[]	DB00114;DB00128;DB00142;
R_OPAHIR	5-Oxoproline amidohydrolase (ATP-hydrolysing) (ir)	OPLAH;	R_LEUTA	leucine transaminase	BCAT1;	0.0813135	[]	DB00142;
R_PSERT	phosphoserine transaminase	PSAT1;	R_3HLYTCL	3-Hydroxy-L-tyrosine carboxy-lyase	DDC;	0.0813008	[]	DB00114;
R_GLYT7_LPAREN_311_RPAREN_R	glycine reversible transport via sodium and chloride symport (3:1:1)	SLC6A5;	R_BAAT4X	bile acid Coenzyme A: amino acid N-acyltransferase	BAAT;	0.0811882	[]	DB00145;
R_THRALANAEX	L-alanine/L-threonine Na-dependent exchange (Thr-L in)	SLC1A5;	R_GLUPRT	glutamine phosphoribosyldiphosphate amidotransferase	PPAT;	0.0805377	[]	DB00130;
R_THRALANAEX	L-alanine/L-threonine Na-dependent exchange (Thr-L in)	SLC1A5;	R_PRFGS	phosphoribosylformylglycinamidine synthase	PFAS;	0.0805377	[]	DB00130;
R_PRFGS	phosphoribosylformylglycinamidine synthase	PFAS;	R_FPGS4M	folylpolyglutamate synthetase (DHF), mitochondrial	FPGS;	0.0802993	[]	DB00142;
R_PRFGS	phosphoribosylformylglycinamidine synthase	PFAS;	R_FPGS5M	folylpolyglutamate synthetase (DHF), mitochondrial	FPGS;	0.0802993	[]	DB00142;
R_ASNS1	asparagine synthase (glutamine-hydrolysing)	ASNS;	R_AATAI	2-aminoadipate transaminase, irreversible	AADAT;	0.0793678	[]	DB00142;
R_VALTA	valine transaminase	BCAT1;	R_HKYNH	3-Hydroxy-L-kynurenine hydrolase	KYNU;	0.07922	[]	DB00114;
R_PRFGS	phosphoribosylformylglycinamidine synthase	PFAS;	R_GGH_6DHFL	Gamma-glutamyl hydrolase (6DHF), lysosomal	GGH;	0.0790682	[]	DB00142;
R_HKYNH	3-Hydroxy-L-kynurenine hydrolase	KYNU;	R_GCCAM	glycine-cleavage complex (lipoylprotein), mitochondrial	GCSH;GLDC;	0.0786503	[]	DB00114;
R_HKYNH	3-Hydroxy-L-kynurenine hydrolase	KYNU;	R_GCCBIM	glycine-cleavage complex (lipoylprotein) irreversible, mitochondrial	GCSH;GLDC;	0.0786503	[]	DB00114;
R_HKYNH	3-Hydroxy-L-kynurenine hydrolase	KYNU;	R_GCCCM	glycine-cleavage complex (lipoylprotein), mitochondrial	GCSH;GLDC;	0.0786503	[]	DB00114;
R_PRFGS	phosphoribosylformylglycinamidine synthase	PFAS;	R_OPAHIR	5-Oxoproline amidohydrolase (ATP-hydrolysing) (ir)	OPLAH;	0.0782252	[]	DB00142;
R_ASNTHRNAEX	L-threonine/L-asparagine Na-dependent exchange (Asn-L in)	SLC1A5;	R_ALATN1	Alanine transport (Na, H coupled)	SLC38A3;	0.0778296	[]	DB00130;
R_BACCL	biotin-[acetyl-CoA-carboxylase] ligase	HLCS;	R_ACCOAC	acetyl-CoA carboxylase	ACACA;ACACB;	0.0775952	[]	DB00121;
R_BTNPL	holocarboxylase synthestase (biotin protein ligase)	HLCS;	R_ACCOAC	acetyl-CoA carboxylase	ACACA;ACACB;	0.0775952	[]	DB00121;
R_ASNALANAEX	L-alanine/L-asparagine Na-dependent exchange (Asn-L in)	SLC1A5;	R_ALAASNNAEX	L-alanine/L-asparagine Na-dependent exchange (Ala-L in)	SLC1A5;	0.0774991	SLC1A5;	DB00130;
R_ILETA	isoleucine transaminase	BCAT1;	R_CYSTA	cysteine transaminase	GOT1;	0.0768211	[]	DB00114;DB00142;
R_CRNTIM	L-carnitine transport out of mitochondria via diffusion	SLC25A20;	R_CHOLTU	Choline uniport	SLC22A5;	0.0762636	[]	DB00583;
R_GMPS2	GMP synthase	GMPS;	R_FPGS5M	folylpolyglutamate synthetase (DHF), mitochondrial	FPGS;	0.0754956	[]	DB00142;
R_GMPS2	GMP synthase	GMPS;	R_FPGS4M	folylpolyglutamate synthetase (DHF), mitochondrial	FPGS;	0.0754956	[]	DB00142;
R_HKYNH	3-Hydroxy-L-kynurenine hydrolase	KYNU;	R_3HLYTCL	3-Hydroxy-L-tyrosine carboxy-lyase	DDC;	0.0754505	[]	DB00114;
R_CHOLTU	Choline uniport	SLC22A5;	R_ACRNTM	O-acetylcarnintine transport into mitochondria via diffusion	SLC25A20;	0.0751095	[]	DB00583;
R_CSNATM	carnitine O-aceyltransferase, mitochondrial	CRAT;	R_CHOLTU	Choline uniport	SLC22A5;	0.0751095	[]	DB00583;
R_GMPS2	GMP synthase	GMPS;	R_ALAASNNAEX	L-alanine/L-asparagine Na-dependent exchange (Ala-L in)	SLC1A5;	0.0749777	[]	DB00130;
R_GGH_6DHFL	Gamma-glutamyl hydrolase (6DHF), lysosomal	GGH;	R_FPGS4	folylpolyglutamate synthetase (DHF)	FPGS;	0.0744932	[]	DB00142;
R_PYDAMK	pyridoxamine kinase	PDXK;	R_CYSTS	cystathionine beta-synthase	CBS;	0.0743311	[]	DB00165;
R_GMPS2	GMP synthase	GMPS;	R_GGH_6DHFL	Gamma-glutamyl hydrolase (6DHF), lysosomal	GGH;	0.0736098	[]	DB00142;
R_PRAIS	phosphoribosylaminoimidazole synthase	GART;	R_DHFR	dihydrofolate reductase	DHFR;	0.0735442	[]	DB00642;
R_TMDS	thymidylate synthase	TYMS;	R_PRAIS	phosphoribosylaminoimidazole synthase	GART;	0.0735442	[]	DB00642;
R_GARFT	phosphoribosylglycinamide formyltransferase	GART;	R_DHFR	dihydrofolate reductase	DHFR;	0.0735442	[]	DB00642;
R_PRAGSR	phosphoribosylglycinamide synthase	GART;	R_DHFR	dihydrofolate reductase	DHFR;	0.0735442	[]	DB00642;
R_TMDS	thymidylate synthase	TYMS;	R_GARFT	phosphoribosylglycinamide formyltransferase	GART;	0.0735442	[]	DB00642;
R_TMDS	thymidylate synthase	TYMS;	R_PRAGSR	phosphoribosylglycinamide synthase	GART;	0.0735442	[]	DB00642;
R_THRASNNAEX	L-threonine/L-asparagine Na-dependent exchange (Thr-L in)	SLC1A5;	R_ALAASNNAEX	L-alanine/L-asparagine Na-dependent exchange (Ala-L in)	SLC1A5;	0.0733703	SLC1A5;	DB00130;
R_SERALANAEX	L-alanine/L-serine Na-dependent exchange (Ser-L in)	SLC1A5;	R_GLNTHRNAEX	L-threonine/L-glutamine Na-dependent exchange (Gln-L in)	SLC1A5;	0.0719031	SLC1A5;	DB00130;
R_RNDR4	ribonucleoside-diphosphate reductase (UDP)	RRM1;	R_RNDR3	ribonucleoside-diphosphate reductase (CDP)	RRM1;	0.0707224	RRM1;	DB00441;DB00631;DB01005;DB01073;
R_HISDC	histidine decarboxylase	DDC;HDC;	R_GHMT2R	glycine hydroxymethyltransferase, reversible	SHMT1;	0.0705737	[]	DB00114;
R_GLNTHRNAEX	L-threonine/L-glutamine Na-dependent exchange (Gln-L in)	SLC1A5;	R_ALATN1	Alanine transport (Na, H coupled)	SLC38A3;	0.0704601	[]	DB00130;
R_LYST4	L-lysine transport in via sodium symport	SLC22A5;	R_CSNAT2M	carnitine O-aceyltransferase, mitochondrial	CRAT;	0.0702259	[]	DB00583;
R_LYST4	L-lysine transport in via sodium symport	SLC22A5;	R_CSNAT3X	carnitine O-aceyltransferase, peroxisomal	CRAT;	0.0702259	[]	DB00583;
R_SERALANAEX	L-alanine/L-serine Na-dependent exchange (Ser-L in)	SLC1A5;	R_PRFGS	phosphoribosylformylglycinamidine synthase	PFAS;	0.0699653	[]	DB00130;
R_SERALANAEX	L-alanine/L-serine Na-dependent exchange (Ser-L in)	SLC1A5;	R_GLUPRT	glutamine phosphoribosyldiphosphate amidotransferase	PPAT;	0.0699653	[]	DB00130;
R_ASNSERNAEX	L-serine/L-asparagine Na-dependent exchange (Asn-L in)	SLC1A5;	R_ALAGLNNAEX	L-alanine/L-glutamine Na-dependent exchange (Ala-L in)	SLC1A5;	0.0693729	SLC1A5;	DB00130;
R_PYDXK	pyridoxal kinase	PDXK;	R_PYDAMK	pyridoxamine kinase	PDXK;	0.0691164	PDXK;	DB00147;DB00165;
R_HKYNH	3-Hydroxy-L-kynurenine hydrolase	KYNU;	R_GCC2AM	glycine-cleavage complex (lipoamide), mitochondrial	GCSH;GLDC;	0.0684254	[]	DB00114;
R_HKYNH	3-Hydroxy-L-kynurenine hydrolase	KYNU;	R_GCC2BIM	glycine-cleavage system (lipoamide) irreversible, mitochondrial	GCSH;GLDC;	0.0684254	[]	DB00114;
R_HKYNH	3-Hydroxy-L-kynurenine hydrolase	KYNU;	R_GCC2CM	glycine-cleavage complex (lipoamide), mitochondrial	GCSH;GLDC;	0.0684254	[]	DB00114;
R_NADS2	NAD synthase (glutamine-hydrolysing)	NADSYN1;	R_GGH_7THFE	Gamma-glutamyl hydrolase (7THF), extracellular	GGH;	0.068254	[]	DB00142;
R_FPGS4	folylpolyglutamate synthetase (DHF)	FPGS;	R_AATAI	2-aminoadipate transaminase, irreversible	AADAT;	0.0674429	[]	DB00142;
R_PRFGS	phosphoribosylformylglycinamidine synthase	PFAS;	R_ABTARM	4-aminobutyrate transaminase, reversible (mitochondrial)	ABAT;	0.0671187	[]	DB00142;
R_GLYATM	glycine C-acetyltransferase	GCAT;	R_FTCD	formimidoyltransferase cyclodeaminase	FTCD;	0.0659094	[]	DB00114;
R_GLYATM	glycine C-acetyltransferase	GCAT;	R_GLUFORTX	Glutamate formimidoyltransferase	FTCD;	0.0659094	[]	DB00114;
R_ASNS1	asparagine synthase (glutamine-hydrolysing)	ASNS;	R_ADSS	adenylosuccinate synthase	ADSS;ADSSL1;	0.0656766	[]	DB00128;
R_OPAHIR	5-Oxoproline amidohydrolase (ATP-hydrolysing) (ir)	OPLAH;	R_FPGS4M	folylpolyglutamate synthetase (DHF), mitochondrial	FPGS;	0.0653215	[]	DB00142;
R_OPAHIR	5-Oxoproline amidohydrolase (ATP-hydrolysing) (ir)	OPLAH;	R_FPGS5M	folylpolyglutamate synthetase (DHF), mitochondrial	FPGS;	0.0653215	[]	DB00142;
R_LPS2	lipase	LPL;	R_FAS80COA_L	fatty acyl-CoA synthase (n-C8:0CoA), lumped reaction	FASN;	0.0650303	[]	DB01083;
R_OPAHIR	5-Oxoproline amidohydrolase (ATP-hydrolysing) (ir)	OPLAH;	R_FPGS2M	folylpolyglutamate synthetase, mitochondrial	FPGS;	0.0646814	[]	DB00142;
R_OPAHIR	5-Oxoproline amidohydrolase (ATP-hydrolysing) (ir)	OPLAH;	R_FPGS3M	folylpolyglutamate synthetase, mitochondrial	FPGS;	0.0646814	[]	DB00142;
R_OPAHIR	5-Oxoproline amidohydrolase (ATP-hydrolysing) (ir)	OPLAH;	R_FPGSM	folylpolyglutamate synthetase, mitochondrial	FPGS;	0.0646814	[]	DB00142;
R_OPAHIR	5-Oxoproline amidohydrolase (ATP-hydrolysing) (ir)	OPLAH;	R_GGH_6THFL	Gamma-glutamyl hydrolase (6THF), lysosomal	GGH;	0.0646814	[]	DB00142;
R_OPAHIR	5-Oxoproline amidohydrolase (ATP-hydrolysing) (ir)	OPLAH;	R_GGH_7THFL	Gamma-glutamyl hydrolase (7THF), lysosomal	GGH;	0.0646814	[]	DB00142;
R_GMPS2	GMP synthase	GMPS;	R_ASPT6	L-aspartate transport via Na, H symport and K antiport	SLC1A1;SLC1A2;SLC1A3;SLC1A6;SLC1A7;	0.0639514	[]	DB00142;
R_SGPL12R	Sphingosine-1-phosphate lyase	SGPL1;	R_3HLYTCL	3-Hydroxy-L-tyrosine carboxy-lyase	DDC;	0.0631842	[]	DB00114;
R_OPAHIR	5-Oxoproline amidohydrolase (ATP-hydrolysing) (ir)	OPLAH;	R_GGH_6DHFL	Gamma-glutamyl hydrolase (6DHF), lysosomal	GGH;	0.0629278	[]	DB00142;
R_LEUTA	leucine transaminase	BCAT1;	R_GLUDYM	glutamate dehydrogenase (NADP), mitochondrial	GLUD1;GLUD2;	0.0627815	[]	DB00142;
R_GGH_5DHFL	Gamma-glutamyl hydrolase (5DHF), lysosomal	GGH;	R_FTCD	formimidoyltransferase cyclodeaminase	FTCD;	0.0620637	[]	DB00142;
R_GLUFORTX	Glutamate formimidoyltransferase	FTCD;	R_GGH_5DHFL	Gamma-glutamyl hydrolase (5DHF), lysosomal	GGH;	0.0620637	[]	DB00142;
R_OPAHIR	5-Oxoproline amidohydrolase (ATP-hydrolysing) (ir)	OPLAH;	R_ASPT6	L-aspartate transport via Na, H symport and K antiport	SLC1A1;SLC1A2;SLC1A3;SLC1A6;SLC1A7;	0.0620518	[]	DB00142;
R_GLUNM	glutaminase (mitochondrial)	GLS;	R_GLUDYM	glutamate dehydrogenase (NADP), mitochondrial	GLUD1;GLUD2;	0.0615438	[]	DB00142;
R_PUNP4	purine-nucleoside phosphorylase (Deoxyguanosine)	NP;	R_PUNP1	purine-nucleoside phosphorylase (Adenosine)	NP;	0.0612582	NP;	DB00242;DB00787;
R_GCC2AM	glycine-cleavage complex (lipoamide), mitochondrial	GCSH;GLDC;	R_FTCD	formimidoyltransferase cyclodeaminase	FTCD;	0.0605362	[]	DB00114;
R_GCC2BIM	glycine-cleavage system (lipoamide) irreversible, mitochondrial	GCSH;GLDC;	R_FTCD	formimidoyltransferase cyclodeaminase	FTCD;	0.0605362	[]	DB00114;
R_GCC2CM	glycine-cleavage complex (lipoamide), mitochondrial	GCSH;GLDC;	R_FTCD	formimidoyltransferase cyclodeaminase	FTCD;	0.0605362	[]	DB00114;
R_GLUFORTX	Glutamate formimidoyltransferase	FTCD;	R_GCC2AM	glycine-cleavage complex (lipoamide), mitochondrial	GCSH;GLDC;	0.0605362	[]	DB00114;
R_GLUFORTX	Glutamate formimidoyltransferase	FTCD;	R_GCC2BIM	glycine-cleavage system (lipoamide) irreversible, mitochondrial	GCSH;GLDC;	0.0605362	[]	DB00114;
R_GLUFORTX	Glutamate formimidoyltransferase	FTCD;	R_GCC2CM	glycine-cleavage complex (lipoamide), mitochondrial	GCSH;GLDC;	0.0605362	[]	DB00114;
R_VALTA	valine transaminase	BCAT1;	R_CYSTA	cysteine transaminase	GOT1;	0.0601386	[]	DB00114;DB00142;
R_FPGS4M	folylpolyglutamate synthetase (DHF), mitochondrial	FPGS;	R_AATAI	2-aminoadipate transaminase, irreversible	AADAT;	0.0600083	[]	DB00142;
R_FPGS5M	folylpolyglutamate synthetase (DHF), mitochondrial	FPGS;	R_AATAI	2-aminoadipate transaminase, irreversible	AADAT;	0.0600083	[]	DB00142;
R_GLUNM	glutaminase (mitochondrial)	GLS;	R_GLNALANAEX	L-alanine/L-glutamine Na-dependent exchange (Gln-L in)	SLC1A5;	0.0597084	[]	DB00130;
R_PCHOLP_HS	choline phosphatase	PLD2;	R_CHOLT4	choline, sodium cotransport	SLC5A7;	0.0596334	[]	DB00122;
R_GLUCYS	gamma-glutamylcysteine synthetase	GCLC;GCLM;	R_CYSTA	cysteine transaminase	GOT1;	0.0580979	[]	DB00142;DB00151;
R_GTHS	glutathione synthetase	GSS;	R_CYSTA	cysteine transaminase	GOT1;	0.0580979	[]	DB00151;
R_SERPT	serine C-palmitoyltransferase	SPTLC1;SPTLC2;	R_LEUTA	leucine transaminase	BCAT1;	0.0578163	[]	DB00114;
R_FTCD	formimidoyltransferase cyclodeaminase	FTCD;	R_ASPT6	L-aspartate transport via Na, H symport and K antiport	SLC1A1;SLC1A2;SLC1A3;SLC1A6;SLC1A7;	0.057664	[]	DB00142;
R_GLUFORTX	Glutamate formimidoyltransferase	FTCD;	R_ASPT6	L-aspartate transport via Na, H symport and K antiport	SLC1A1;SLC1A2;SLC1A3;SLC1A6;SLC1A7;	0.057664	[]	DB00142;
R_HKYNH	3-Hydroxy-L-kynurenine hydrolase	KYNU;	R_GLPASE2	glycogen phosphorylase (amyls -> glc-D)	PYGB;PYGL;PYGM;	0.0575129	[]	DB00114;
R_HKYNH	3-Hydroxy-L-kynurenine hydrolase	KYNU;	R_GLPASE1	glycogen phosphorylase (glygn2 -> dxtrn)	PYGB;PYGL;PYGM;	0.0575129	[]	DB00114;
R_SERPT	serine C-palmitoyltransferase	SPTLC1;SPTLC2;	R_3HLYTCL	3-Hydroxy-L-tyrosine carboxy-lyase	DDC;	0.0562562	[]	DB00114;
R_SERHL	L-Serine hydro-lyase	SDS;	R_GLYATM	glycine C-acetyltransferase	GCAT;	0.0556674	[]	DB00114;
R_CSNAT2M	carnitine O-aceyltransferase, mitochondrial	CRAT;	R_CRNTUNA	L-carnitine inward transport by Na+ symport	SLC22A5;	0.0556388	[]	DB00583;
R_CSNAT3X	carnitine O-aceyltransferase, peroxisomal	CRAT;	R_CRNTUNA	L-carnitine inward transport by Na+ symport	SLC22A5;	0.0556388	[]	DB00583;
R_ASNS1	asparagine synthase (glutamine-hydrolysing)	ASNS;	R_ASNALANAEX	L-alanine/L-asparagine Na-dependent exchange (Asn-L in)	SLC1A5;	0.0556236	[]	DB00130;
R_GLNTN1	Glutamine transport (Na, H coupled)	SLC38A3;	R_ALAGLNNAEX	L-alanine/L-glutamine Na-dependent exchange (Ala-L in)	SLC1A5;	0.0550119	[]	DB00130;
R_ASNGLNNAEX	L-glutamine/L-asparagine Na-dependent exchange (Asn-L in)	SLC1A5;	R_ALATN1	Alanine transport (Na, H coupled)	SLC38A3;	0.0547887	[]	DB00130;
R_PUNP4	purine-nucleoside phosphorylase (Deoxyguanosine)	NP;	R_NP1	nucleotide phosphatase	NP;	0.0544401	NP;	DB00242;DB00787;
R_GLUPRT	glutamine phosphoribosyldiphosphate amidotransferase	PPAT;	R_ALAGLNNAEX	L-alanine/L-glutamine Na-dependent exchange (Ala-L in)	SLC1A5;	0.0537742	[]	DB00130;
R_PRFGS	phosphoribosylformylglycinamidine synthase	PFAS;	R_ALAGLNNAEX	L-alanine/L-glutamine Na-dependent exchange (Ala-L in)	SLC1A5;	0.0537742	[]	DB00130;
R_VALTA	valine transaminase	BCAT1;	R_PRFGS	phosphoribosylformylglycinamidine synthase	PFAS;	0.0537051	[]	DB00142;
R_GLYT7_LPAREN_211_RPAREN_R	glycine reversible transport via sodium and chloride symport (2:1:1)	SLC6A9;	R_AGTIX	alanine-glyoxylate transaminase (irreversible), (peroxisomal)	AGXT;	0.0536039	[]	DB00145;
R_SPTIX	serine-pyruvate aminotransferase (irreversible), peroxisomal	AGXT;	R_GLYT7_LPAREN_211_RPAREN_R	glycine reversible transport via sodium and chloride symport (2:1:1)	SLC6A9;	0.0536039	[]	DB00145;
R_ASPTAM	aspartate transaminase	GOT2;	R_AGTIX	alanine-glyoxylate transaminase (irreversible), (peroxisomal)	AGXT;	0.0532471	[]	DB00114;
R_SPTIX	serine-pyruvate aminotransferase (irreversible), peroxisomal	AGXT;	R_ASPTAM	aspartate transaminase	GOT2;	0.0532471	[]	DB00114;
R_HISTN1	Histidine transport (Na, H coupled)	SLC38A3;	R_ASNTN1	Asparagine transport (Na, H coupled)	SLC38A3;	0.052782	SLC38A3;	DB00130;
R_SERGLNNAEX	L-serine/L-glutamine Na-dependent exchange (Ser-L in)	SLC1A5;	R_GMPS2	GMP synthase	GMPS;	0.0525764	[]	DB00130;
R_PRFGS	phosphoribosylformylglycinamidine synthase	PFAS;	R_ILETA	isoleucine transaminase	BCAT1;	0.0514693	[]	DB00142;
R_GHMT2R	glycine hydroxymethyltransferase, reversible	SHMT1;	R_3HLYTCL	3-Hydroxy-L-tyrosine carboxy-lyase	DDC;	0.0507354	[]	DB00114;
R_ASPTAM	aspartate transaminase	GOT2;	R_3HLYTCL	3-Hydroxy-L-tyrosine carboxy-lyase	DDC;	0.0500389	[]	DB00114;
R_SGPL12R	Sphingosine-1-phosphate lyase	SGPL1;	R_GCC2AM	glycine-cleavage complex (lipoamide), mitochondrial	GCSH;GLDC;	0.0493837	[]	DB00114;
R_SGPL12R	Sphingosine-1-phosphate lyase	SGPL1;	R_GCC2BIM	glycine-cleavage system (lipoamide) irreversible, mitochondrial	GCSH;GLDC;	0.0493837	[]	DB00114;
R_SGPL12R	Sphingosine-1-phosphate lyase	SGPL1;	R_GCC2CM	glycine-cleavage complex (lipoamide), mitochondrial	GCSH;GLDC;	0.0493837	[]	DB00114;
R_PRFGS	phosphoribosylformylglycinamidine synthase	PFAS;	R_AATAI	2-aminoadipate transaminase, irreversible	AADAT;	0.0491034	[]	DB00142;
R_CYSASNNAEX	L-cysteine/L-asparagine Na-dependent exchange (Cys-L in)	SLC1A5;	R_ALAGLNNAEX	L-alanine/L-glutamine Na-dependent exchange (Ala-L in)	SLC1A5;	0.0490215	SLC1A5;	DB00130;
R_ASNTN1	Asparagine transport (Na, H coupled)	SLC38A3;	R_ALAGLNNAEX	L-alanine/L-glutamine Na-dependent exchange (Ala-L in)	SLC1A5;	0.0489991	[]	DB00130;
R_PCHOLP_HS	choline phosphatase	PLD2;	R_ACHEE	Acetylcholinesterase	ACHE;	0.0489325	[]	DB00122;
R_BAAT3X	bile acid Coenzyme A: amino acid N-acyltransferase	BAAT;	R_AGTIX	alanine-glyoxylate transaminase (irreversible), (peroxisomal)	AGXT;	0.0484893	[]	DB00145;
R_SPTIX	serine-pyruvate aminotransferase (irreversible), peroxisomal	AGXT;	R_BAAT3X	bile acid Coenzyme A: amino acid N-acyltransferase	BAAT;	0.0484893	[]	DB00145;
R_FPGS4	folylpolyglutamate synthetase (DHF)	FPGS;	R_ASPTAM	aspartate transaminase	GOT2;	0.0483034	[]	DB00142;
R_GMPS2	GMP synthase	GMPS;	R_ASNSERNAEX	L-serine/L-asparagine Na-dependent exchange (Asn-L in)	SLC1A5;	0.0478536	[]	DB00130;
R_ASNSERNAEX	L-serine/L-asparagine Na-dependent exchange (Asn-L in)	SLC1A5;	R_ASNGLNNAEX	L-glutamine/L-asparagine Na-dependent exchange (Asn-L in)	SLC1A5;	0.0476782	SLC1A5;	DB00130;
R_ILETA	isoleucine transaminase	BCAT1;	R_GLPASE1	glycogen phosphorylase (glygn2 -> dxtrn)	PYGB;PYGL;PYGM;	0.0471603	[]	DB00114;
R_ILETA	isoleucine transaminase	BCAT1;	R_GLPASE2	glycogen phosphorylase (amyls -> glc-D)	PYGB;PYGL;PYGM;	0.0471603	[]	DB00114;
R_ASNS1	asparagine synthase (glutamine-hydrolysing)	ASNS;	R_ASNNM	L-asparaginase (mitochondrial)	ASRGL1;	0.0464734	[]	DB00128;
R_CSNATP	carnitine O-acetyltransferase, reverse direction, peroxisomal	CRAT;	R_CRNTUIR	L-carnitine inward uniport	SLC22A4;	0.0450385	[]	DB00583;
R_GLUPRT	glutamine phosphoribosyldiphosphate amidotransferase	PPAT;	R_GLNTN1	Glutamine transport (Na, H coupled)	SLC38A3;	0.0449629	[]	DB00130;
R_PRFGS	phosphoribosylformylglycinamidine synthase	PFAS;	R_GLNTN1	Glutamine transport (Na, H coupled)	SLC38A3;	0.0449629	[]	DB00130;
R_GLUNM	glutaminase (mitochondrial)	GLS;	R_CYSTA	cysteine transaminase	GOT1;	0.0448964	[]	DB00142;
R_HXPRT	hypoxanthine phosphoribosyltransferase (Hypoxanthine)	HPRT1;	R_ADSL2	adenylosuccinate lyase	ADSL;	0.0448106	[]	DB00993;DB01033;
R_HXPRT	hypoxanthine phosphoribosyltransferase (Hypoxanthine)	HPRT1;	R_GLUPRT	glutamine phosphoribosyldiphosphate amidotransferase	PPAT;	0.0448106	[]	DB00352;DB00993;DB01033;
R_GLUT2M	L-glutamate reversible transport via proton symport, mitochondrial	SLC25A12;SLC25A13;SLC25A18;SLC25A22;	R_ALATA_L	L-alanine transaminase	GPT2;	0.0437406	[]	DB00142;
R_GLYT7_LPAREN_211_RPAREN_R	glycine reversible transport via sodium and chloride symport (2:1:1)	SLC6A9;	R_BAAT3X	bile acid Coenzyme A: amino acid N-acyltransferase	BAAT;	0.0436207	[]	DB00145;
R_PUNP7	purine-nucleoside phosphorylase (Xanthosine)	NP;	R_PUNP5	purine-nucleoside phosphorylase (Inosine)	NP;	0.0435774	NP;	DB00242;DB00787;
R_ASNSERNAEX	L-serine/L-asparagine Na-dependent exchange (Asn-L in)	SLC1A5;	R_ALACYSNAEX	L-alanine/L-cysteine Na-dependent exchange (Ala-L in)	SLC1A5;	0.0433932	SLC1A5;	DB00130;
R_GMPS2	GMP synthase	GMPS;	R_GLNASNNAEX	L-glutamine/L-asparagine Na-dependent exchange (Gln-L in)	SLC1A5;	0.0413389	[]	DB00130;
R_PRFGS	phosphoribosylformylglycinamidine synthase	PFAS;	R_GGH_5DHFL	Gamma-glutamyl hydrolase (5DHF), lysosomal	GGH;	0.0413165	[]	DB00142;
R_GLUNM	glutaminase (mitochondrial)	GLS;	R_ASPT6	L-aspartate transport via Na, H symport and K antiport	SLC1A1;SLC1A2;SLC1A3;SLC1A6;SLC1A7;	0.0407875	[]	DB00142;
R_ILETA	isoleucine transaminase	BCAT1;	R_ASPT6	L-aspartate transport via Na, H symport and K antiport	SLC1A1;SLC1A2;SLC1A3;SLC1A6;SLC1A7;	0.0405999	[]	DB00142;
R_PPCOACM	Propionyl-CoA carboxylase, mitochondrial	PCCA;PCCB;	R_BACCLM	biotin-[acetyl-CoA-carboxylase] ligase, mitochondrial	HLCS;	0.0403683	[]	DB00121;
R_PPCOACM	Propionyl-CoA carboxylase, mitochondrial	PCCA;PCCB;	R_BTNPLM	holocarboxylase synthestase (biotin protein ligase), mitochondrial	HLCS;	0.0403683	[]	DB00121;
R_PDX5PO	pyridoxine 5'-phosphate oxidase	PNPO;	R_AGTIX	alanine-glyoxylate transaminase (irreversible), (peroxisomal)	AGXT;	0.0392655	[]	DB00114;
R_SPTIX	serine-pyruvate aminotransferase (irreversible), peroxisomal	AGXT;	R_PDX5PO	pyridoxine 5'-phosphate oxidase	PNPO;	0.0392655	[]	DB00114;
R_LEUTA	leucine transaminase	BCAT1;	R_FTCD	formimidoyltransferase cyclodeaminase	FTCD;	0.0390677	[]	DB00114;DB00142;
R_LEUTA	leucine transaminase	BCAT1;	R_GLUFORTX	Glutamate formimidoyltransferase	FTCD;	0.0390677	[]	DB00114;DB00142;
R_NACASPAH	N-Acetyl-L-aspartate amidohydrolase	ACY3;ASPA;	R_ASPT6	L-aspartate transport via Na, H symport and K antiport	SLC1A1;SLC1A2;SLC1A3;SLC1A6;SLC1A7;	0.0389384	[]	DB00128;
R_GLUPRT	glutamine phosphoribosyldiphosphate amidotransferase	PPAT;	R_CYSASNNAEX	L-cysteine/L-asparagine Na-dependent exchange (Cys-L in)	SLC1A5;	0.0370018	[]	DB00130;
R_PRFGS	phosphoribosylformylglycinamidine synthase	PFAS;	R_CYSASNNAEX	L-cysteine/L-asparagine Na-dependent exchange (Cys-L in)	SLC1A5;	0.0370018	[]	DB00130;
R_RTOTALCRNCPT1	carnitine fatty-acyl transferase	CPT1A;	R_CSNATP	carnitine O-acetyltransferase, reverse direction, peroxisomal	CRAT;	0.0363948	[]	DB00583;
R_RTOTALCRNT	R group transport into the mitochondria	SLC25A20;	R_CSNATP	carnitine O-acetyltransferase, reverse direction, peroxisomal	CRAT;	0.0363948	[]	DB00583;
R_DCSPTN1CRNT	transport into the mitochondria (carnitine)	SLC25A20;	R_CSNATP	carnitine O-acetyltransferase, reverse direction, peroxisomal	CRAT;	0.0363948	[]	DB00583;
R_RTOTALCRNCPT2	R group transport into the mitochondria	CPT2;	R_CSNATP	carnitine O-acetyltransferase, reverse direction, peroxisomal	CRAT;	0.0363948	[]	DB00583;
R_DCSPTN1CPT2	carnitine transferase	CPT2;	R_CSNATP	carnitine O-acetyltransferase, reverse direction, peroxisomal	CRAT;	0.0363948	[]	DB00583;
R_DCSPTN1CPT1	carnitine O-palmitoyltransferase	CPT1A;	R_CSNATP	carnitine O-acetyltransferase, reverse direction, peroxisomal	CRAT;	0.0363948	[]	DB00583;
R_GGH_5THFL	Gamma-glutamyl hydrolase (5THF), lysosomal	GGH;	R_FPGS2M	folylpolyglutamate synthetase, mitochondrial	FPGS;	0.0363032	[]	DB00142;
R_GGH_5THFL	Gamma-glutamyl hydrolase (5THF), lysosomal	GGH;	R_FPGS3M	folylpolyglutamate synthetase, mitochondrial	FPGS;	0.0363032	[]	DB00142;
R_GGH_5THFL	Gamma-glutamyl hydrolase (5THF), lysosomal	GGH;	R_FPGSM	folylpolyglutamate synthetase, mitochondrial	FPGS;	0.0363032	[]	DB00142;
R_GGH_6THFL	Gamma-glutamyl hydrolase (6THF), lysosomal	GGH;	R_GGH_5THFL	Gamma-glutamyl hydrolase (5THF), lysosomal	GGH;	0.0363032	GGH;	DB00142;DB00158;
R_GGH_7THFL	Gamma-glutamyl hydrolase (7THF), lysosomal	GGH;	R_GGH_5THFL	Gamma-glutamyl hydrolase (5THF), lysosomal	GGH;	0.0363032	GGH;	DB00142;DB00158;
R_CYSTA	cysteine transaminase	GOT1;	R_AGTIX	alanine-glyoxylate transaminase (irreversible), (peroxisomal)	AGXT;	0.0354947	[]	DB00114;
R_SPTIX	serine-pyruvate aminotransferase (irreversible), peroxisomal	AGXT;	R_CYSTA	cysteine transaminase	GOT1;	0.0354947	[]	DB00114;
R_GLUCYS	gamma-glutamylcysteine synthetase	GCLC;GCLM;	R_ASPTAM	aspartate transaminase	GOT2;	0.0350498	[]	DB00142;
R_VALTAM	valine transaminase, mitochondiral	BCAT2;	R_GLUT6	Glutamate transport via Na, H symport and K antiport	SLC1A1;SLC1A2;SLC1A3;SLC1A6;SLC1A7;	0.0346453	[]	DB00142;
R_VALTAM	valine transaminase, mitochondiral	BCAT2;	R_AATAI	2-aminoadipate transaminase, irreversible	AADAT;	0.0342495	[]	DB00114;DB00142;
R_RDH3	retinol dehydrogenase (11-cis,NADH)	RDH5;	R_ALDD2Y	aldehyde dehydrogenase (acetaldehyde, NADP)	ALDH1A2;	0.0340157	[]	DB00162;
R_OPAHIR	5-Oxoproline amidohydrolase (ATP-hydrolysing) (ir)	OPLAH;	R_GGH_5DHFL	Gamma-glutamyl hydrolase (5DHF), lysosomal	GGH;	0.0328824	[]	DB00142;
R_GHMT2R	glycine hydroxymethyltransferase, reversible	SHMT1;	R_CYSTGL	cystathionine g-lyase	CTH;	0.0326528	[]	DB00114;
R_GHMT2R	glycine hydroxymethyltransferase, reversible	SHMT1;	R_CYSTS	cystathionine beta-synthase	CBS;	0.0326528	[]	DB00114;
R_GLYAMDTRC	glycine amidinotransferase (c)	GATM;	R_GHMT2R	glycine hydroxymethyltransferase, reversible	SHMT1;	0.0319395	[]	DB00145;
R_GMPS2	GMP synthase	GMPS;	R_ASNALANAEX	L-alanine/L-asparagine Na-dependent exchange (Asn-L in)	SLC1A5;	0.031367	[]	DB00130;
R_FPGS4M	folylpolyglutamate synthetase (DHF), mitochondrial	FPGS;	R_FPGS4	folylpolyglutamate synthetase (DHF)	FPGS;	0.0313296	FPGS;	DB00142;
R_FPGS5M	folylpolyglutamate synthetase (DHF), mitochondrial	FPGS;	R_FPGS4	folylpolyglutamate synthetase (DHF)	FPGS;	0.0313296	FPGS;	DB00142;
R_GLUT2M	L-glutamate reversible transport via proton symport, mitochondrial	SLC25A12;SLC25A13;SLC25A18;SLC25A22;	R_ASPGLUM	aspartate-glutamate mitochondrial shuttle	SLC25A12;SLC25A13;	0.0307141	SLC25A12;SLC25A13;	DB00128;
R_THRASNNAEX	L-threonine/L-asparagine Na-dependent exchange (Thr-L in)	SLC1A5;	R_GMPS2	GMP synthase	GMPS;	0.030005	[]	DB00130;
R_LEUTA	leucine transaminase	BCAT1;	R_GMPS2	GMP synthase	GMPS;	0.0295158	[]	DB00142;
R_ASNSERNAEX	L-serine/L-asparagine Na-dependent exchange (Asn-L in)	SLC1A5;	R_ASNS1	asparagine synthase (glutamine-hydrolysing)	ASNS;	0.0289576	[]	DB00130;
R_LPS2	lipase	LPL;	R_KAS8	b-ketoacyl synthetase (palmitate, n-C16:0)	FASN;	0.0279663	[]	DB01083;
R_RDH4	retinol dehydrogenase (13-cis,NADH)	RDH5;	R_GCALDD	Glycolaldehyde dehydrogenase	ALDH1A1;ALDH1A2;ALDH1A3;ALDH7A1;	0.0277799	[]	DB00162;
R_OPAHIR	5-Oxoproline amidohydrolase (ATP-hydrolysing) (ir)	OPLAH;	R_GLUNM	glutaminase (mitochondrial)	GLS;	0.0277357	[]	DB00142;
R_PYDXNK	pyridoxine kinase	PDXK;	R_PYDXK	pyridoxal kinase	PDXK;	0.0276465	PDXK;	DB00147;DB00165;
R_PRFGS	phosphoribosylformylglycinamidine synthase	PFAS;	R_GGH_7THFE	Gamma-glutamyl hydrolase (7THF), extracellular	GGH;	0.0271694	[]	DB00142;
R_ASNSERNAEX	L-serine/L-asparagine Na-dependent exchange (Asn-L in)	SLC1A5;	R_ASNCYSNAEX	L-cysteine/L-asparagine Na-dependent exchange (Asn-L in)	SLC1A5;	0.0271403	SLC1A5;	DB00130;
R_GLYATM	glycine C-acetyltransferase	GCAT;	R_BAAT4X	bile acid Coenzyme A: amino acid N-acyltransferase	BAAT;	0.0270496	[]	DB00145;
R_ASNSERNAEX	L-serine/L-asparagine Na-dependent exchange (Asn-L in)	SLC1A5;	R_ALATN1	Alanine transport (Na, H coupled)	SLC38A3;	0.0269874	[]	DB00130;
R_ILETA	isoleucine transaminase	BCAT1;	R_ASNS1	asparagine synthase (glutamine-hydrolysing)	ASNS;	0.0268894	[]	DB00142;
R_ILETA	isoleucine transaminase	BCAT1;	R_FPGS	folylpolyglutamate synthetase	FPGS;	0.0267962	[]	DB00142;
R_ILETA	isoleucine transaminase	BCAT1;	R_GGH_5THFL	Gamma-glutamyl hydrolase (5THF), lysosomal	GGH;	0.0267786	[]	DB00142;
R_ASPT6	L-aspartate transport via Na, H symport and K antiport	SLC1A1;SLC1A2;SLC1A3;SLC1A6;SLC1A7;	R_ADSS	adenylosuccinate synthase	ADSS;ADSSL1;	0.0261587	[]	DB00128;
R_VALTA	valine transaminase	BCAT1;	R_FPGS4M	folylpolyglutamate synthetase (DHF), mitochondrial	FPGS;	0.0258497	[]	DB00142;
R_VALTA	valine transaminase	BCAT1;	R_FPGS5M	folylpolyglutamate synthetase (DHF), mitochondrial	FPGS;	0.0258497	[]	DB00142;
R_THRGLNNAEX	L-threonine/L-glutamine Na-dependent exchange (Thr-L in)	SLC1A5;	R_GLUPRT	glutamine phosphoribosyldiphosphate amidotransferase	PPAT;	0.0256767	[]	DB00130;
R_THRGLNNAEX	L-threonine/L-glutamine Na-dependent exchange (Thr-L in)	SLC1A5;	R_PRFGS	phosphoribosylformylglycinamidine synthase	PFAS;	0.0256767	[]	DB00130;
R_GLNASNNAEX	L-glutamine/L-asparagine Na-dependent exchange (Gln-L in)	SLC1A5;	R_ASNTN1	Asparagine transport (Na, H coupled)	SLC38A3;	0.0253009	[]	DB00130;
R_VALTA	valine transaminase	BCAT1;	R_GGH_6DHFL	Gamma-glutamyl hydrolase (6DHF), lysosomal	GGH;	0.0249025	[]	DB00142;
R_ARGSS	argininosuccinate synthase	ASS;	R_ADSS	adenylosuccinate synthase	ADSS;ADSSL1;	0.0248537	[]	DB00128;
R_GLYATM	glycine C-acetyltransferase	GCAT;	R_ABTARM	4-aminobutyrate transaminase, reversible (mitochondrial)	ABAT;	0.0248494	[]	DB00114;
R_GMPS2	GMP synthase	GMPS;	R_ASNCYSNAEX	L-cysteine/L-asparagine Na-dependent exchange (Asn-L in)	SLC1A5;	0.0244488	[]	DB00130;
R_SERTHRNAEX	L-serine/L-threonine Na-dependent exchange (Ser-L in)	SLC1A5;	R_ALAGLNNAEX	L-alanine/L-glutamine Na-dependent exchange (Ala-L in)	SLC1A5;	0.0243491	SLC1A5;	DB00130;
R_GMPS2	GMP synthase	GMPS;	R_GLNSERNAEX	L-serine/L-glutamine Na-dependent exchange (Gln-L in)	SLC1A5;	0.0240958	[]	DB00130;
R_SOAT12	sterol O-acyltransferase (acyl-Coenzyme A: cholesterol acyltransferase) 1	SOAT1;	R_SOAT11	sterol O-acyltransferase (acyl-Coenzyme A: cholesterol acyltransferase) 1	SOAT1;	0.0240656	SOAT1;	DB00973;
R_PPCOACM	Propionyl-CoA carboxylase, mitochondrial	PCCA;PCCB;	R_PCM	pyruvate carboxylase	PC;	0.0239661	[]	DB00121;
R_VALTA	valine transaminase	BCAT1;	R_HISDC	histidine decarboxylase	DDC;HDC;	0.0238911	[]	DB00114;
R_GLNS	glutamine synthetase	GLUL;GLULD1;	R_FPGS7	folylpolyglutamate synthetase (10fthf)	FPGS;	0.0232599	[]	DB00142;
R_GLNS	glutamine synthetase	GLUL;GLULD1;	R_GGH_10FTHF5GLUL	Gamma-glutamyl hydrolase (10FTHF5GLU), lysosomal	GGH;	0.0232599	[]	DB00142;
R_LEUTA	leucine transaminase	BCAT1;	R_GLUT6	Glutamate transport via Na, H symport and K antiport	SLC1A1;SLC1A2;SLC1A3;SLC1A6;SLC1A7;	0.0229223	[]	DB00142;
R_FTCD	formimidoyltransferase cyclodeaminase	FTCD;	R_AATAI	2-aminoadipate transaminase, irreversible	AADAT;	0.0220028	[]	DB00114;DB00142;
R_GLUFORTX	Glutamate formimidoyltransferase	FTCD;	R_AATAI	2-aminoadipate transaminase, irreversible	AADAT;	0.0220028	[]	DB00114;DB00142;
R_GLNTN1	Glutamine transport (Na, H coupled)	SLC38A3;	R_ALATN1	Alanine transport (Na, H coupled)	SLC38A3;	0.0214378	SLC38A3;	DB00130;
R_SERPT	serine C-palmitoyltransferase	SPTLC1;SPTLC2;	R_LEUTAM	leucine transaminase, mitochondrial	BCAT2;	0.0209913	[]	DB00114;
R_RDH2	retinol dehydrogenase (9-cis,NADH)	RDH5;	R_RDH1	retinol dehydrogenase (all-trans)	RDH5;	0.0206843	RDH5;	DB00162;
R_LEUTAM	leucine transaminase, mitochondrial	BCAT2;	R_GLUDYM	glutamate dehydrogenase (NADP), mitochondrial	GLUD1;GLUD2;	0.020424	[]	DB00142;
R_GLYATM	glycine C-acetyltransferase	GCAT;	R_3HLYTCL	3-Hydroxy-L-tyrosine carboxy-lyase	DDC;	0.0203702	[]	DB00114;
R_SERASNNAEX	L-serine/L-asparagine Na-dependent exchange (Ser-L in)	SLC1A5;	R_ASNTN1	Asparagine transport (Na, H coupled)	SLC38A3;	0.0196904	[]	DB00130;
R_ASNS1	asparagine synthase (glutamine-hydrolysing)	ASNS;	R_ABTARM	4-aminobutyrate transaminase, reversible (mitochondrial)	ABAT;	0.0195767	[]	DB00142;
R_ILETA	isoleucine transaminase	BCAT1;	R_AATAI	2-aminoadipate transaminase, irreversible	AADAT;	0.0192531	[]	DB00114;DB00142;
R_GHMT2R	glycine hydroxymethyltransferase, reversible	SHMT1;	R_ABUTT2R	4-aminobutyrate reversible transport in via proton symport	SLC36A1;	0.0188647	[]	DB00145;
R_FPGS4	folylpolyglutamate synthetase (DHF)	FPGS;	R_CYSTA	cysteine transaminase	GOT1;	0.0188261	[]	DB00142;
R_FPGS4	folylpolyglutamate synthetase (DHF)	FPGS;	R_ALATA_L	L-alanine transaminase	GPT2;	0.0186463	[]	DB00142;
R_SERTHRNAEX	L-serine/L-threonine Na-dependent exchange (Ser-L in)	SLC1A5;	R_ASNALANAEX	L-alanine/L-asparagine Na-dependent exchange (Asn-L in)	SLC1A5;	0.018513	SLC1A5;	DB00130;
R_RAI3	13-cis-retinoic acid isomerase	GSTM1;	R_GTHPE	glutathione peroxidase (e)	GPX3;GPX6;	0.0178935	[]	DB00143;
R_LEUTA	leucine transaminase	BCAT1;	R_CYSTGLUEX	L-cystine/L-glutamate exchanger	SLC7A11;	0.0177008	[]	DB00142;
R_SERPT	serine C-palmitoyltransferase	SPTLC1;SPTLC2;	R_ORNDC	Ornithine Decarboxylase	ODC1;	0.0176649	[]	DB00114;
R_ORNDC	Ornithine Decarboxylase	ODC1;	R_CYSTGL	cystathionine g-lyase	CTH;	0.0163113	[]	DB00114;
R_ORNDC	Ornithine Decarboxylase	ODC1;	R_CYSTS	cystathionine beta-synthase	CBS;	0.0163113	[]	DB00114;
R_HISDC	histidine decarboxylase	DDC;HDC;	R_CYSTA	cysteine transaminase	GOT1;	0.0162857	[]	DB00114;
R_ORNTARM	ornithine transaminase reversible (m)	OAT;	R_ALATA_L	L-alanine transaminase	GPT2;	0.0161843	[]	DB00114;
R_SERTHRNAEX	L-serine/L-threonine Na-dependent exchange (Ser-L in)	SLC1A5;	R_SERASNNAEX	L-serine/L-asparagine Na-dependent exchange (Ser-L in)	SLC1A5;	0.015716	SLC1A5;	DB00130;
R_CTPS1	CTP synthase (NH3)	CTPS;	R_ASNSERNAEX	L-serine/L-asparagine Na-dependent exchange (Asn-L in)	SLC1A5;	0.0155921	[]	DB00130;
R_SERGLNNAEX	L-serine/L-glutamine Na-dependent exchange (Ser-L in)	SLC1A5;	R_GLNTN1	Glutamine transport (Na, H coupled)	SLC38A3;	0.0152657	[]	DB00130;
R_CTPS1	CTP synthase (NH3)	CTPS;	R_ALAASNNAEX	L-alanine/L-asparagine Na-dependent exchange (Ala-L in)	SLC1A5;	0.0152268	[]	DB00130;
R_GLUNM	glutaminase (mitochondrial)	GLS;	R_CYSGLNNAEX	L-cysteine/L-glutamine Na-dependent exchange (Cys-L in)	SLC1A5;	0.0150899	[]	DB00130;
R_FACOAL180I	C180 fatty acid activation	ACSL3;	R_FACOAL140I	fatty-acid--CoA ligase (tetradecanoate)	ACSL3;	0.0150106	ACSL3;	DB00159;
R_GLNSERNAEX	L-serine/L-glutamine Na-dependent exchange (Gln-L in)	SLC1A5;	R_CTPS1	CTP synthase (NH3)	CTPS;	0.0148595	[]	DB00130;
R_ALAT2R	L-alanine reversible transport via proton symport	SLC36A1;	R_AGTIX	alanine-glyoxylate transaminase (irreversible), (peroxisomal)	AGXT;	0.014847	[]	DB00145;
R_SPTIX	serine-pyruvate aminotransferase (irreversible), peroxisomal	AGXT;	R_ALAT2R	L-alanine reversible transport via proton symport	SLC36A1;	0.014847	[]	DB00145;
R_FPGS4M	folylpolyglutamate synthetase (DHF), mitochondrial	FPGS;	R_ASNS1	asparagine synthase (glutamine-hydrolysing)	ASNS;	0.0141844	[]	DB00142;
R_FPGS5M	folylpolyglutamate synthetase (DHF), mitochondrial	FPGS;	R_ASNS1	asparagine synthase (glutamine-hydrolysing)	ASNS;	0.0141844	[]	DB00142;
R_OPAHIR	5-Oxoproline amidohydrolase (ATP-hydrolysing) (ir)	OPLAH;	R_ASNS1	asparagine synthase (glutamine-hydrolysing)	ASNS;	0.0137413	[]	DB00142;
R_GGH_6DHFL	Gamma-glutamyl hydrolase (6DHF), lysosomal	GGH;	R_ASNS1	asparagine synthase (glutamine-hydrolysing)	ASNS;	0.0136646	[]	DB00142;
R_LEUTA	leucine transaminase	BCAT1;	R_FPGS4M	folylpolyglutamate synthetase (DHF), mitochondrial	FPGS;	0.013393	[]	DB00142;
R_LEUTA	leucine transaminase	BCAT1;	R_FPGS5M	folylpolyglutamate synthetase (DHF), mitochondrial	FPGS;	0.013393	[]	DB00142;
R_OPAHIR	5-Oxoproline amidohydrolase (ATP-hydrolysing) (ir)	OPLAH;	R_GGH_5THFL	Gamma-glutamyl hydrolase (5THF), lysosomal	GGH;	0.0132673	[]	DB00142;
R_VALTA	valine transaminase	BCAT1;	R_GGH_5DHFL	Gamma-glutamyl hydrolase (5DHF), lysosomal	GGH;	0.0130126	[]	DB00142;
R_LEUTA	leucine transaminase	BCAT1;	R_GGH_6DHFL	Gamma-glutamyl hydrolase (6DHF), lysosomal	GGH;	0.0129022	[]	DB00142;
R_VALTAM	valine transaminase, mitochondiral	BCAT2;	R_AGTIX	alanine-glyoxylate transaminase (irreversible), (peroxisomal)	AGXT;	0.012864	[]	DB00114;
R_VALTAM	valine transaminase, mitochondiral	BCAT2;	R_SPTIX	serine-pyruvate aminotransferase (irreversible), peroxisomal	AGXT;	0.012864	[]	DB00114;
R_SGPL12R	Sphingosine-1-phosphate lyase	SGPL1;	R_LEUTAM	leucine transaminase, mitochondrial	BCAT2;	0.0127981	[]	DB00114;
R_GLUPRT	glutamine phosphoribosyldiphosphate amidotransferase	PPAT;	R_ALAASNNAEX	L-alanine/L-asparagine Na-dependent exchange (Ala-L in)	SLC1A5;	0.0124221	[]	DB00130;
R_PRFGS	phosphoribosylformylglycinamidine synthase	PFAS;	R_ALAASNNAEX	L-alanine/L-asparagine Na-dependent exchange (Ala-L in)	SLC1A5;	0.0124221	[]	DB00130;
R_PPCOACM	Propionyl-CoA carboxylase, mitochondrial	PCCA;PCCB;	R_ACCOAC	acetyl-CoA carboxylase	ACACA;ACACB;	0.0119642	[]	DB00121;
R_FPGS4M	folylpolyglutamate synthetase (DHF), mitochondrial	FPGS;	R_ABTARM	4-aminobutyrate transaminase, reversible (mitochondrial)	ABAT;	0.0118405	[]	DB00142;
R_FPGS5M	folylpolyglutamate synthetase (DHF), mitochondrial	FPGS;	R_ABTARM	4-aminobutyrate transaminase, reversible (mitochondrial)	ABAT;	0.0118405	[]	DB00142;
R_NTD7E	5'-nucleotidase (AMP), extracellular	NT5E;	R_NTD2E	5'-nucleotidase (UMP), extracellular	NT5E;	0.0114346	NT5E;	DB00806;
R_GGH_6DHFL	Gamma-glutamyl hydrolase (6DHF), lysosomal	GGH;	R_ABTARM	4-aminobutyrate transaminase, reversible (mitochondrial)	ABAT;	0.0114066	[]	DB00142;
R_GGH_5THFL	Gamma-glutamyl hydrolase (5THF), lysosomal	GGH;	R_ASPTAM	aspartate transaminase	GOT2;	0.0111889	[]	DB00142;
R_FPGS	folylpolyglutamate synthetase	FPGS;	R_ASPTAM	aspartate transaminase	GOT2;	0.0111864	[]	DB00142;
R_ASPTA	aspartate transaminase	GOT1;	R_ASPT6	L-aspartate transport via Na, H symport and K antiport	SLC1A1;SLC1A2;SLC1A3;SLC1A6;SLC1A7;	0.0111308	[]	DB00128;DB00142;
R_VALTA	valine transaminase	BCAT1;	R_ABTARM	4-aminobutyrate transaminase, reversible (mitochondrial)	ABAT;	0.0109337	[]	DB00114;DB00142;
R_OPAHIR	5-Oxoproline amidohydrolase (ATP-hydrolysing) (ir)	OPLAH;	R_FPGS	folylpolyglutamate synthetase	FPGS;	0.0109264	[]	DB00142;
R_GTHS	glutathione synthetase	GSS;	R_GLYOX	hydroxyacylglutathione hydrolase	HAGH;	0.0106178	[]	DB00143;
R_GTMLTE	g-glutamyltransferase (e)	GGT1;	R_GLYOX	hydroxyacylglutathione hydrolase	HAGH;	0.0106178	[]	DB00143;
R_GGH_5THFL	Gamma-glutamyl hydrolase (5THF), lysosomal	GGH;	R_CYSTA	cysteine transaminase	GOT1;	0.0105993	[]	DB00142;
R_GMPS2	GMP synthase	GMPS;	R_GGH_5THFL	Gamma-glutamyl hydrolase (5THF), lysosomal	GGH;	0.0104923	[]	DB00142;
R_ILETA	isoleucine transaminase	BCAT1;	R_FPGS4M	folylpolyglutamate synthetase (DHF), mitochondrial	FPGS;	0.0104416	[]	DB00142;
R_ILETA	isoleucine transaminase	BCAT1;	R_FPGS5M	folylpolyglutamate synthetase (DHF), mitochondrial	FPGS;	0.0104416	[]	DB00142;
R_GMPS2	GMP synthase	GMPS;	R_FPGS	folylpolyglutamate synthetase	FPGS;	0.01038	[]	DB00142;
R_GLYOX	hydroxyacylglutathione hydrolase	HAGH;	R_DASCBR	dehydroascorbate reductase	GLRX;GLRX2;	0.0102986	[]	DB00143;
R_GLNS	glutamine synthetase	GLUL;GLULD1;	R_FPGS	folylpolyglutamate synthetase	FPGS;	0.0101953	[]	DB00142;
R_GLNS	glutamine synthetase	GLUL;GLULD1;	R_GGH_5THFL	Gamma-glutamyl hydrolase (5THF), lysosomal	GGH;	0.0101885	[]	DB00142;
R_AMPDA	Adenosine monophosphate deaminase	AMPD1;AMPD2;AMPD3;	R_ADSL2	adenylosuccinate lyase	ADSL;	0.0101027	[]	DB00993;DB01033;
R_GLUPRT	glutamine phosphoribosyldiphosphate amidotransferase	PPAT;	R_AMPDA	Adenosine monophosphate deaminase	AMPD1;AMPD2;AMPD3;	0.0101027	[]	DB00993;DB01033;
R_CTPS1	CTP synthase (NH3)	CTPS;	R_ASNS1	asparagine synthase (glutamine-hydrolysing)	ASNS;	0.0100953	[]	DB00130;
R_ILETA	isoleucine transaminase	BCAT1;	R_GGH_6DHFL	Gamma-glutamyl hydrolase (6DHF), lysosomal	GGH;	0.010059	[]	DB00142;
R_GMPS2	GMP synthase	GMPS;	R_GLUCYS	gamma-glutamylcysteine synthetase	GCLC;GCLM;	0.00986989	[]	DB00142;
R_SERTHRNAEX	L-serine/L-threonine Na-dependent exchange (Ser-L in)	SLC1A5;	R_GMPS2	GMP synthase	GMPS;	0.00985021	[]	DB00130;
R_GMPS2	GMP synthase	GMPS;	R_ASNS1	asparagine synthase (glutamine-hydrolysing)	ASNS;	0.00982757	[]	DB00130;DB00142;
R_HKYNH	3-Hydroxy-L-kynurenine hydrolase	KYNU;	R_GHMT2R	glycine hydroxymethyltransferase, reversible	SHMT1;	0.00957273	[]	DB00114;
R_CSNAT2M	carnitine O-aceyltransferase, mitochondrial	CRAT;	R_ACRNTM	O-acetylcarnintine transport into mitochondria via diffusion	SLC25A20;	0.00927773	[]	DB00583;
R_CSNAT3X	carnitine O-aceyltransferase, peroxisomal	CRAT;	R_ACRNTM	O-acetylcarnintine transport into mitochondria via diffusion	SLC25A20;	0.00927773	[]	DB00583;
R_CSNATM	carnitine O-aceyltransferase, mitochondrial	CRAT;	R_CSNAT2M	carnitine O-aceyltransferase, mitochondrial	CRAT;	0.00927773	CRAT;	DB00583;
R_CSNATM	carnitine O-aceyltransferase, mitochondrial	CRAT;	R_CSNAT3X	carnitine O-aceyltransferase, peroxisomal	CRAT;	0.00927773	CRAT;	DB00583;
R_GLNCYSNAEX	L-cysteine/L-glutamine Na-dependent exchange (Gln-L in)	SLC1A5;	R_ASNALANAEX	L-alanine/L-asparagine Na-dependent exchange (Asn-L in)	SLC1A5;	0.00926719	SLC1A5;	DB00130;
R_ASNGLNNAEX	L-glutamine/L-asparagine Na-dependent exchange (Asn-L in)	SLC1A5;	R_ASNALANAEX	L-alanine/L-asparagine Na-dependent exchange (Asn-L in)	SLC1A5;	0.00909123	SLC1A5;	DB00130;
R_GMPS2	GMP synthase	GMPS;	R_GLNCYSNAEX	L-cysteine/L-glutamine Na-dependent exchange (Gln-L in)	SLC1A5;	0.00904076	[]	DB00130;
R_TCHOLAT	taurocholate transport via bicarbonate countertransport	SLCO1B1;	R_BILIRUBT2	bilirubin transport via bicarbonate countertransport	SLCO1B1;	0.00898357	SLCO1B1;	DB00175;DB00390;DB01241;
R_THYOXT	T4 transport via bicarbonate countertransport	SLCO1B1;	R_BILIRUBT2	bilirubin transport via bicarbonate countertransport	SLCO1B1;	0.00898177	SLCO1B1;	DB00175;DB00390;DB01241;
R_TRIODTHYT	T3 transport via bicarbonate countertransport	SLCO1B1;	R_BILIRUBT2	bilirubin transport via bicarbonate countertransport	SLCO1B1;	0.00898177	SLCO1B1;	DB00175;DB00390;DB01241;
R_GNMT	glycine N-methyltransferase	GNMT;	R_BAAT4X	bile acid Coenzyme A: amino acid N-acyltransferase	BAAT;	0.00882926	[]	DB00145;
R_GTHS	glutathione synthetase	GSS;	R_BAAT4X	bile acid Coenzyme A: amino acid N-acyltransferase	BAAT;	0.00882925	[]	DB00145;
R_ILETA	isoleucine transaminase	BCAT1;	R_GLUT6	Glutamate transport via Na, H symport and K antiport	SLC1A1;SLC1A2;SLC1A3;SLC1A6;SLC1A7;	0.00861181	[]	DB00142;
R_GLUT6	Glutamate transport via Na, H symport and K antiport	SLC1A1;SLC1A2;SLC1A3;SLC1A6;SLC1A7;	R_GLUNM	glutaminase (mitochondrial)	GLS;	0.00859815	[]	DB00142;
R_GLNTHRNAEX	L-threonine/L-glutamine Na-dependent exchange (Gln-L in)	SLC1A5;	R_ASNGLNNAEX	L-glutamine/L-asparagine Na-dependent exchange (Asn-L in)	SLC1A5;	0.00842202	SLC1A5;	DB00130;
R_LEUTA	leucine transaminase	BCAT1;	R_AATAI	2-aminoadipate transaminase, irreversible	AADAT;	0.00812989	[]	DB00114;DB00142;
R_GMPS2	GMP synthase	GMPS;	R_AATAI	2-aminoadipate transaminase, irreversible	AADAT;	0.00804266	[]	DB00142;
R_GLUNM	glutaminase (mitochondrial)	GLS;	R_ASNSERNAEX	L-serine/L-asparagine Na-dependent exchange (Asn-L in)	SLC1A5;	0.00739487	[]	DB00130;
R_NOS1	Nitric Oxide Synthase (intermediate forming)	NOS2A;NOS2B;NOS2C;NOS3;	R_HMGCOARX	Hydroxymethylglutaryl CoA reductase (ir)	HMGCR;	0.00738521	[]	DB01098;
R_NOS2	Nitric Oxide Synthase (NO forming)	NOS2A;NOS2B;NOS2C;NOS3;	R_HMGCOARX	Hydroxymethylglutaryl CoA reductase (ir)	HMGCR;	0.00738521	[]	DB01098;
R_GGH_5DHFL	Gamma-glutamyl hydrolase (5DHF), lysosomal	GGH;	R_ASNS1	asparagine synthase (glutamine-hydrolysing)	ASNS;	0.00714035	[]	DB00142;
R_GMPS2	GMP synthase	GMPS;	R_ASNTN1	Asparagine transport (Na, H coupled)	SLC38A3;	0.00712439	[]	DB00130;
R_ORNDC	Ornithine Decarboxylase	ODC1;	R_CYSTA	cysteine transaminase	GOT1;	0.00708099	[]	DB00114;
R_LEUTA	leucine transaminase	BCAT1;	R_GGH_5DHFL	Gamma-glutamyl hydrolase (5DHF), lysosomal	GGH;	0.00674197	[]	DB00142;
R_SERASNNAEX	L-serine/L-asparagine Na-dependent exchange (Ser-L in)	SLC1A5;	R_GLNCYSNAEX	L-cysteine/L-glutamine Na-dependent exchange (Gln-L in)	SLC1A5;	0.00657614	SLC1A5;	DB00130;
R_LEUTAM	leucine transaminase, mitochondrial	BCAT2;	R_FPGS4M	folylpolyglutamate synthetase (DHF), mitochondrial	FPGS;	0.00652168	[]	DB00142;
R_LEUTAM	leucine transaminase, mitochondrial	BCAT2;	R_FPGS5M	folylpolyglutamate synthetase (DHF), mitochondrial	FPGS;	0.00652168	[]	DB00142;
R_GLUNM	glutaminase (mitochondrial)	GLS;	R_ABTARM	4-aminobutyrate transaminase, reversible (mitochondrial)	ABAT;	0.00650143	[]	DB00142;
R_FPGS	folylpolyglutamate synthetase	FPGS;	R_CYSTA	cysteine transaminase	GOT1;	0.00640173	[]	DB00142;
R_PRFGS	phosphoribosylformylglycinamidine synthase	PFAS;	R_FPGS5	folylpolyglutamate synthetase (DHF)	FPGS;	0.00638082	[]	DB00142;
R_LEUTAM	leucine transaminase, mitochondrial	BCAT2;	R_GGH_6DHFL	Gamma-glutamyl hydrolase (6DHF), lysosomal	GGH;	0.00628269	[]	DB00142;
R_NTD7E	5'-nucleotidase (AMP), extracellular	NT5E;	R_NTD4E	5'-nucleotidase (CMP), extracellular	NT5E;	0.00618955	NT5E;	DB00806;
R_GLUT6	Glutamate transport via Na, H symport and K antiport	SLC1A1;SLC1A2;SLC1A3;SLC1A6;SLC1A7;	R_FTCD	formimidoyltransferase cyclodeaminase	FTCD;	0.00615094	[]	DB00142;
R_GLUT6	Glutamate transport via Na, H symport and K antiport	SLC1A1;SLC1A2;SLC1A3;SLC1A6;SLC1A7;	R_GLUFORTX	Glutamate formimidoyltransferase	FTCD;	0.00615094	[]	DB00142;
R_GLUNM	glutaminase (mitochondrial)	GLS;	R_GLNTHRNAEX	L-threonine/L-glutamine Na-dependent exchange (Gln-L in)	SLC1A5;	0.0060716	[]	DB00130;
R_ASNNM	L-asparaginase (mitochondrial)	ASRGL1;	R_AIRCR	phosphoribosylaminoimidazole carboxylase	PAICS;	0.00606145	[]	DB00128;
R_PRASCS	phosphoribosylaminoimidazolesuccinocarboxamide synthase	PAICS;	R_ASNNM	L-asparaginase (mitochondrial)	ASRGL1;	0.00606145	[]	DB00128;
R_FTCD	formimidoyltransferase cyclodeaminase	FTCD;	R_FPGS2M	folylpolyglutamate synthetase, mitochondrial	FPGS;	0.00601819	[]	DB00142;
R_GLUFORTX	Glutamate formimidoyltransferase	FTCD;	R_FPGS2M	folylpolyglutamate synthetase, mitochondrial	FPGS;	0.00601819	[]	DB00142;
R_FTCD	formimidoyltransferase cyclodeaminase	FTCD;	R_FPGS3M	folylpolyglutamate synthetase, mitochondrial	FPGS;	0.00601819	[]	DB00142;
R_GLUFORTX	Glutamate formimidoyltransferase	FTCD;	R_FPGS3M	folylpolyglutamate synthetase, mitochondrial	FPGS;	0.00601819	[]	DB00142;
R_FTCD	formimidoyltransferase cyclodeaminase	FTCD;	R_FPGSM	folylpolyglutamate synthetase, mitochondrial	FPGS;	0.00601819	[]	DB00142;
R_GLUFORTX	Glutamate formimidoyltransferase	FTCD;	R_FPGSM	folylpolyglutamate synthetase, mitochondrial	FPGS;	0.00601819	[]	DB00142;
R_GGH_6THFL	Gamma-glutamyl hydrolase (6THF), lysosomal	GGH;	R_FTCD	formimidoyltransferase cyclodeaminase	FTCD;	0.00601819	[]	DB00142;
R_GGH_7THFL	Gamma-glutamyl hydrolase (7THF), lysosomal	GGH;	R_FTCD	formimidoyltransferase cyclodeaminase	FTCD;	0.00601819	[]	DB00142;
R_GLUFORTX	Glutamate formimidoyltransferase	FTCD;	R_GGH_6THFL	Gamma-glutamyl hydrolase (6THF), lysosomal	GGH;	0.00601819	[]	DB00142;
R_GLUFORTX	Glutamate formimidoyltransferase	FTCD;	R_GGH_7THFL	Gamma-glutamyl hydrolase (7THF), lysosomal	GGH;	0.00601819	[]	DB00142;
R_GGH_5DHFL	Gamma-glutamyl hydrolase (5DHF), lysosomal	GGH;	R_ABTARM	4-aminobutyrate transaminase, reversible (mitochondrial)	ABAT;	0.00596043	[]	DB00142;
R_FTCD	formimidoyltransferase cyclodeaminase	FTCD;	R_3HLYTCL	3-Hydroxy-L-tyrosine carboxy-lyase	DDC;	0.00575546	[]	DB00114;
R_GLUFORTX	Glutamate formimidoyltransferase	FTCD;	R_3HLYTCL	3-Hydroxy-L-tyrosine carboxy-lyase	DDC;	0.00575546	[]	DB00114;
R_BACCLM	biotin-[acetyl-CoA-carboxylase] ligase, mitochondrial	HLCS;	R_ACCOAC	acetyl-CoA carboxylase	ACACA;ACACB;	0.00563723	[]	DB00121;
R_BTNPLM	holocarboxylase synthestase (biotin protein ligase), mitochondrial	HLCS;	R_ACCOAC	acetyl-CoA carboxylase	ACACA;ACACB;	0.00563723	[]	DB00121;
R_RAI3	13-cis-retinoic acid isomerase	GSTM1;	R_GTHP	glutathione peridoxase	GPX1;GPX2;GPX4;	0.0055015	[]	DB00143;
R_ILETA	isoleucine transaminase	BCAT1;	R_GGH_5DHFL	Gamma-glutamyl hydrolase (5DHF), lysosomal	GGH;	0.00525625	[]	DB00142;
R_ASNTHRNAEX	L-threonine/L-asparagine Na-dependent exchange (Asn-L in)	SLC1A5;	R_ALACYSNAEX	L-alanine/L-cysteine Na-dependent exchange (Ala-L in)	SLC1A5;	0.00517602	SLC1A5;	DB00130;
R_PDX5PO	pyridoxine 5'-phosphate oxidase	PNPO;	R_HKYNH	3-Hydroxy-L-kynurenine hydrolase	KYNU;	0.00515445	[]	DB00114;
R_NTD9	5'-nucleotidase (GMP)	NT5C2;	R_NTD10	5'-nucleotidase (XMP)	NT5C2;	0.00500468	NT5C2;	DB00811;
R_NACASPAH	N-Acetyl-L-aspartate amidohydrolase	ACY3;ASPA;	R_ARGSS	argininosuccinate synthase	ASS;	0.00474544	[]	DB00128;
R_GMPS2	GMP synthase	GMPS;	R_ABTARM	4-aminobutyrate transaminase, reversible (mitochondrial)	ABAT;	0.00474382	[]	DB00142;
R_FPGS4M	folylpolyglutamate synthetase (DHF), mitochondrial	FPGS;	R_FPGS	folylpolyglutamate synthetase	FPGS;	0.00470389	FPGS;	DB00142;
R_FPGS5M	folylpolyglutamate synthetase (DHF), mitochondrial	FPGS;	R_FPGS	folylpolyglutamate synthetase	FPGS;	0.00470389	FPGS;	DB00142;
R_GGH_5THFL	Gamma-glutamyl hydrolase (5THF), lysosomal	GGH;	R_FPGS4M	folylpolyglutamate synthetase (DHF), mitochondrial	FPGS;	0.00470078	[]	DB00142;
R_GGH_5THFL	Gamma-glutamyl hydrolase (5THF), lysosomal	GGH;	R_FPGS5M	folylpolyglutamate synthetase (DHF), mitochondrial	FPGS;	0.00470078	[]	DB00142;
R_CYSASNNAEX	L-cysteine/L-asparagine Na-dependent exchange (Cys-L in)	SLC1A5;	R_CTPS1	CTP synthase (NH3)	CTPS;	0.00464143	[]	DB00130;
R_GMPS2	GMP synthase	GMPS;	R_CYSGLNNAEX	L-cysteine/L-glutamine Na-dependent exchange (Cys-L in)	SLC1A5;	0.00463964	[]	DB00130;
R_SERHL	L-Serine hydro-lyase	SDS;	R_ORNDC	Ornithine Decarboxylase	ODC1;	0.00461188	[]	DB00114;
R_PRFGS	phosphoribosylformylglycinamidine synthase	PFAS;	R_CYSTHRNAEX	L-cysteine/L-threonine Na-dependent exchange (Cys-L in)	SLC1A5;	0.00460452	[]	DB00130;
R_GLUPRT	glutamine phosphoribosyldiphosphate amidotransferase	PPAT;	R_CYSTHRNAEX	L-cysteine/L-threonine Na-dependent exchange (Cys-L in)	SLC1A5;	0.00460452	[]	DB00130;
R_GGH_6DHFL	Gamma-glutamyl hydrolase (6DHF), lysosomal	GGH;	R_FPGS	folylpolyglutamate synthetase	FPGS;	0.00453151	[]	DB00142;
R_FPGS7	folylpolyglutamate synthetase (10fthf)	FPGS;	R_FPGS4M	folylpolyglutamate synthetase (DHF), mitochondrial	FPGS;	0.00453051	FPGS;	DB00142;
R_GGH_10FTHF5GLUL	Gamma-glutamyl hydrolase (10FTHF5GLU), lysosomal	GGH;	R_FPGS4M	folylpolyglutamate synthetase (DHF), mitochondrial	FPGS;	0.00453051	[]	DB00142;
R_FPGS7	folylpolyglutamate synthetase (10fthf)	FPGS;	R_FPGS5M	folylpolyglutamate synthetase (DHF), mitochondrial	FPGS;	0.00453051	FPGS;	DB00142;
R_GGH_10FTHF5GLUL	Gamma-glutamyl hydrolase (10FTHF5GLU), lysosomal	GGH;	R_FPGS5M	folylpolyglutamate synthetase (DHF), mitochondrial	FPGS;	0.00453051	[]	DB00142;
R_GGH_6DHFL	Gamma-glutamyl hydrolase (6DHF), lysosomal	GGH;	R_GGH_5THFL	Gamma-glutamyl hydrolase (5THF), lysosomal	GGH;	0.00452852	GGH;	DB00142;DB00158;
R_DCSPTN1CPT1	carnitine O-palmitoyltransferase	CPT1A;	R_CSNAT2M	carnitine O-aceyltransferase, mitochondrial	CRAT;	0.00440316	[]	DB00583;
R_DCSPTN1CPT2	carnitine transferase	CPT2;	R_CSNAT2M	carnitine O-aceyltransferase, mitochondrial	CRAT;	0.00440316	[]	DB00583;
R_DCSPTN1CRNT	transport into the mitochondria (carnitine)	SLC25A20;	R_CSNAT2M	carnitine O-aceyltransferase, mitochondrial	CRAT;	0.00440316	[]	DB00583;
R_RTOTALCRNCPT1	carnitine fatty-acyl transferase	CPT1A;	R_CSNAT2M	carnitine O-aceyltransferase, mitochondrial	CRAT;	0.00440316	[]	DB00583;
R_RTOTALCRNCPT2	R group transport into the mitochondria	CPT2;	R_CSNAT2M	carnitine O-aceyltransferase, mitochondrial	CRAT;	0.00440316	[]	DB00583;
R_RTOTALCRNT	R group transport into the mitochondria	SLC25A20;	R_CSNAT2M	carnitine O-aceyltransferase, mitochondrial	CRAT;	0.00440316	[]	DB00583;
R_DCSPTN1CPT1	carnitine O-palmitoyltransferase	CPT1A;	R_CSNAT3X	carnitine O-aceyltransferase, peroxisomal	CRAT;	0.00440316	[]	DB00583;
R_DCSPTN1CPT2	carnitine transferase	CPT2;	R_CSNAT3X	carnitine O-aceyltransferase, peroxisomal	CRAT;	0.00440316	[]	DB00583;
R_DCSPTN1CRNT	transport into the mitochondria (carnitine)	SLC25A20;	R_CSNAT3X	carnitine O-aceyltransferase, peroxisomal	CRAT;	0.00440316	[]	DB00583;
R_RTOTALCRNCPT1	carnitine fatty-acyl transferase	CPT1A;	R_CSNAT3X	carnitine O-aceyltransferase, peroxisomal	CRAT;	0.00440316	[]	DB00583;
R_RTOTALCRNCPT2	R group transport into the mitochondria	CPT2;	R_CSNAT3X	carnitine O-aceyltransferase, peroxisomal	CRAT;	0.00440316	[]	DB00583;
R_RTOTALCRNT	R group transport into the mitochondria	SLC25A20;	R_CSNAT3X	carnitine O-aceyltransferase, peroxisomal	CRAT;	0.00440316	[]	DB00583;
R_FACOAL80I	fatty-acid--CoA ligase (octanoate)	ACSL3;	R_FACOAL140I	fatty-acid--CoA ligase (tetradecanoate)	ACSL3;	0.00437272	ACSL3;	DB00159;
R_GGH_6DHFL	Gamma-glutamyl hydrolase (6DHF), lysosomal	GGH;	R_FPGS7	folylpolyglutamate synthetase (10fthf)	FPGS;	0.00436449	[]	DB00142;
R_GGH_6DHFL	Gamma-glutamyl hydrolase (6DHF), lysosomal	GGH;	R_GGH_10FTHF5GLUL	Gamma-glutamyl hydrolase (10FTHF5GLU), lysosomal	GGH;	0.00436449	GGH;	DB00142;DB00158;
R_GGH_7THFE	Gamma-glutamyl hydrolase (7THF), extracellular	GGH;	R_FPGS4M	folylpolyglutamate synthetase (DHF), mitochondrial	FPGS;	0.00421289	[]	DB00142;
R_GGH_7THFE	Gamma-glutamyl hydrolase (7THF), extracellular	GGH;	R_FPGS5M	folylpolyglutamate synthetase (DHF), mitochondrial	FPGS;	0.00421289	[]	DB00142;
R_ASNTHRNAEX	L-threonine/L-asparagine Na-dependent exchange (Asn-L in)	SLC1A5;	R_ALASERNAEX	L-alanine/L-serine Na-dependent exchange (Ala-L in)	SLC1A5;	0.00417716	SLC1A5;	DB00130;
R_THRALANAEX	L-alanine/L-threonine Na-dependent exchange (Thr-L in)	SLC1A5;	R_ASNTHRNAEX	L-threonine/L-asparagine Na-dependent exchange (Asn-L in)	SLC1A5;	0.00417507	SLC1A5;	DB00130;
R_GGH_7THFE	Gamma-glutamyl hydrolase (7THF), extracellular	GGH;	R_GGH_6DHFL	Gamma-glutamyl hydrolase (6DHF), lysosomal	GGH;	0.00405851	GGH;	DB00142;DB00158;
R_LEUTAM	leucine transaminase, mitochondrial	BCAT2;	R_FPGS	folylpolyglutamate synthetase	FPGS;	0.00399807	[]	DB00142;
R_LEUTAM	leucine transaminase, mitochondrial	BCAT2;	R_GGH_5THFL	Gamma-glutamyl hydrolase (5THF), lysosomal	GGH;	0.00399543	[]	DB00142;
R_SERASNNAEX	L-serine/L-asparagine Na-dependent exchange (Ser-L in)	SLC1A5;	R_GLNTN1	Glutamine transport (Na, H coupled)	SLC38A3;	0.00398134	[]	DB00130;
R_TYRTA	tyrosine transaminase	GOT1;	R_GLNS	glutamine synthetase	GLUL;GLULD1;	0.00397297	[]	DB00142;
R_GLUDC	Glutamate Decarboxylase	GAD1;GAD2;	R_GLNS	glutamine synthetase	GLUL;GLULD1;	0.00397297	[]	DB00142;
R_LPCOXP	L-pipecolate oxidase, peroxisomal	PIPOX;	R_BAAT4X	bile acid Coenzyme A: amino acid N-acyltransferase	BAAT;	0.00394857	[]	DB00145;
R_GLNCYSNAEX	L-cysteine/L-glutamine Na-dependent exchange (Gln-L in)	SLC1A5;	R_ASNS1	asparagine synthase (glutamine-hydrolysing)	ASNS;	0.00381019	[]	DB00130;
R_LEUTA	leucine transaminase	BCAT1;	R_GLYATM	glycine C-acetyltransferase	GCAT;	0.00343938	[]	DB00114;
R_GMPS2	GMP synthase	GMPS;	R_FPGS5	folylpolyglutamate synthetase (DHF)	FPGS;	0.0032834	[]	DB00142;
R_GMPS2	GMP synthase	GMPS;	R_FPGS2M	folylpolyglutamate synthetase, mitochondrial	FPGS;	0.0032834	[]	DB00142;
R_GMPS2	GMP synthase	GMPS;	R_FPGS3M	folylpolyglutamate synthetase, mitochondrial	FPGS;	0.0032834	[]	DB00142;
R_GMPS2	GMP synthase	GMPS;	R_FPGS7	folylpolyglutamate synthetase (10fthf)	FPGS;	0.0032834	[]	DB00142;
R_GMPS2	GMP synthase	GMPS;	R_FPGSM	folylpolyglutamate synthetase, mitochondrial	FPGS;	0.0032834	[]	DB00142;
R_GMPS2	GMP synthase	GMPS;	R_GGH_10FTHF5GLUL	Gamma-glutamyl hydrolase (10FTHF5GLU), lysosomal	GGH;	0.0032834	[]	DB00142;
R_GMPS2	GMP synthase	GMPS;	R_GGH_6THFL	Gamma-glutamyl hydrolase (6THF), lysosomal	GGH;	0.0032834	[]	DB00142;
R_GMPS2	GMP synthase	GMPS;	R_GGH_7THFL	Gamma-glutamyl hydrolase (7THF), lysosomal	GGH;	0.0032834	[]	DB00142;
R_LEUTAM	leucine transaminase, mitochondrial	BCAT2;	R_GGH_5DHFL	Gamma-glutamyl hydrolase (5DHF), lysosomal	GGH;	0.00328297	[]	DB00142;
R_GMPS2	GMP synthase	GMPS;	R_ASNGLNNAEX	L-glutamine/L-asparagine Na-dependent exchange (Asn-L in)	SLC1A5;	0.00314411	[]	DB00130;
R_GLUPRT	glutamine phosphoribosyldiphosphate amidotransferase	PPAT;	R_ALACYSNAEX	L-alanine/L-cysteine Na-dependent exchange (Ala-L in)	SLC1A5;	0.0030702	[]	DB00130;
R_PRFGS	phosphoribosylformylglycinamidine synthase	PFAS;	R_ALACYSNAEX	L-alanine/L-cysteine Na-dependent exchange (Ala-L in)	SLC1A5;	0.0030702	[]	DB00130;
R_THRALANAEX	L-alanine/L-threonine Na-dependent exchange (Thr-L in)	SLC1A5;	R_GLNS	glutamine synthetase	GLUL;GLULD1;	0.00282951	[]	DB00130;
R_ORNDC	Ornithine Decarboxylase	ODC1;	R_GCCAM	glycine-cleavage complex (lipoylprotein), mitochondrial	GCSH;GLDC;	0.00272477	[]	DB00114;
R_ORNDC	Ornithine Decarboxylase	ODC1;	R_GCCBIM	glycine-cleavage complex (lipoylprotein) irreversible, mitochondrial	GCSH;GLDC;	0.00272477	[]	DB00114;
R_ORNDC	Ornithine Decarboxylase	ODC1;	R_GCCCM	glycine-cleavage complex (lipoylprotein), mitochondrial	GCSH;GLDC;	0.00272477	[]	DB00114;
R_VITD3HM	Vitamin D-25-hydroxylase (D3)	CYP27A1;	R_P45027A14M	5-beta-cytochrome P450, family 27, subfamily A, polypeptide 1	CYP27A1;	0.00269764	CYP27A1;	DB00169;
R_VITD3HM	Vitamin D-25-hydroxylase (D3)	CYP27A1;	R_P45027A15M	5-beta-cytochrome P450, family 27, subfamily A, polypeptide 1	CYP27A1;	0.00269764	CYP27A1;	DB00169;
R_VITD3HM	Vitamin D-25-hydroxylase (D3)	CYP27A1;	R_P45027A16M	Cytochrome P450 27	CYP27A1;	0.00269764	CYP27A1;	DB00169;
R_ASNNM	L-asparaginase (mitochondrial)	ASRGL1;	R_ARGSS	argininosuccinate synthase	ASS;	0.00255664	[]	DB00128;
R_FTCD	formimidoyltransferase cyclodeaminase	FTCD;	R_FPGS5	folylpolyglutamate synthetase (DHF)	FPGS;	0.0025454	[]	DB00142;
R_GLUFORTX	Glutamate formimidoyltransferase	FTCD;	R_FPGS5	folylpolyglutamate synthetase (DHF)	FPGS;	0.0025454	[]	DB00142;
R_PPCOACM	Propionyl-CoA carboxylase, mitochondrial	PCCA;PCCB;	R_BACCL	biotin-[acetyl-CoA-carboxylase] ligase	HLCS;	0.00253358	[]	DB00121;
R_PPCOACM	Propionyl-CoA carboxylase, mitochondrial	PCCA;PCCB;	R_BTNPL	holocarboxylase synthestase (biotin protein ligase)	HLCS;	0.00253358	[]	DB00121;
R_GMPS2	GMP synthase	GMPS;	R_CYSTHRNAEX	L-cysteine/L-threonine Na-dependent exchange (Cys-L in)	SLC1A5;	0.00236936	[]	DB00130;
R_GGH_5DHFL	Gamma-glutamyl hydrolase (5DHF), lysosomal	GGH;	R_FPGS	folylpolyglutamate synthetase	FPGS;	0.00236791	[]	DB00142;
R_GGH_5THFL	Gamma-glutamyl hydrolase (5THF), lysosomal	GGH;	R_GGH_5DHFL	Gamma-glutamyl hydrolase (5DHF), lysosomal	GGH;	0.00236635	GGH;	DB00142;DB00158;
R_SERALANAEX	L-alanine/L-serine Na-dependent exchange (Ser-L in)	SLC1A5;	R_ASNALANAEX	L-alanine/L-asparagine Na-dependent exchange (Asn-L in)	SLC1A5;	0.00232453	SLC1A5;	DB00130;
R_TCHOLAT3	ABC bile acid transporter	ABCB11;ABCC3;	R_CHOLATET3	ABC bile acid transporter	ABCB11;ABCC3;	0.00228459	ABCB11;ABCC3;	DB00559;DB01016;
R_TCHOLAT3	ABC bile acid transporter	ABCB11;ABCC3;	R_ESTRONEGLCT	ABC transporter	ABCC3;	0.00228459	ABCC3;	DB01016;
R_TCHOLAT3	ABC bile acid transporter	ABCB11;ABCC3;	R_GCHOLAT3	ABC bile acid transporter	ABCB11;ABCC3;	0.00228459	ABCB11;ABCC3;	DB00559;DB01016;
R_GGH_5DHFL	Gamma-glutamyl hydrolase (5DHF), lysosomal	GGH;	R_FPGS7	folylpolyglutamate synthetase (10fthf)	FPGS;	0.00228063	[]	DB00142;
R_GGH_5DHFL	Gamma-glutamyl hydrolase (5DHF), lysosomal	GGH;	R_GGH_10FTHF5GLUL	Gamma-glutamyl hydrolase (10FTHF5GLU), lysosomal	GGH;	0.00228063	GGH;	DB00142;DB00158;
R_SERALANAEX	L-alanine/L-serine Na-dependent exchange (Ser-L in)	SLC1A5;	R_GLNASNNAEX	L-glutamine/L-asparagine Na-dependent exchange (Gln-L in)	SLC1A5;	0.00222807	SLC1A5;	DB00130;
R_GGH_7THFE	Gamma-glutamyl hydrolase (7THF), extracellular	GGH;	R_GGH_5DHFL	Gamma-glutamyl hydrolase (5DHF), lysosomal	GGH;	0.00212074	GGH;	DB00142;DB00158;
R_ORNDC	Ornithine Decarboxylase	ODC1;	R_ILETA	isoleucine transaminase	BCAT1;	0.00211297	[]	DB00114;
R_ORNDC	Ornithine Decarboxylase	ODC1;	R_GCC2AM	glycine-cleavage complex (lipoamide), mitochondrial	GCSH;GLDC;	0.00199283	[]	DB00114;
R_ORNDC	Ornithine Decarboxylase	ODC1;	R_GCC2BIM	glycine-cleavage system (lipoamide) irreversible, mitochondrial	GCSH;GLDC;	0.00199283	[]	DB00114;
R_ORNDC	Ornithine Decarboxylase	ODC1;	R_GCC2CM	glycine-cleavage complex (lipoamide), mitochondrial	GCSH;GLDC;	0.00199283	[]	DB00114;
R_LEUTAM	leucine transaminase, mitochondrial	BCAT2;	R_GGH_7THFE	Gamma-glutamyl hydrolase (7THF), extracellular	GGH;	0.00193437	[]	DB00142;
R_BACCLM	biotin-[acetyl-CoA-carboxylase] ligase, mitochondrial	HLCS;	R_BACCL	biotin-[acetyl-CoA-carboxylase] ligase	HLCS;	0.00190861	HLCS;	DB00121;
R_BTNPLM	holocarboxylase synthestase (biotin protein ligase), mitochondrial	HLCS;	R_BACCL	biotin-[acetyl-CoA-carboxylase] ligase	HLCS;	0.00190861	HLCS;	DB00121;
R_BTNPL	holocarboxylase synthestase (biotin protein ligase)	HLCS;	R_BACCLM	biotin-[acetyl-CoA-carboxylase] ligase, mitochondrial	HLCS;	0.00190861	HLCS;	DB00121;
R_BTNPLM	holocarboxylase synthestase (biotin protein ligase), mitochondrial	HLCS;	R_BTNPL	holocarboxylase synthestase (biotin protein ligase)	HLCS;	0.00190861	HLCS;	DB00121;
R_PUNP6	purine-nucleoside phosphorylase (Deoxyinosine)	NP;	R_ADAE	Adenosine deaminase, extracellular	ADA;	0.0018738	[]	DB00242;
R_LEUTAM	leucine transaminase, mitochondrial	BCAT2;	R_GLYATM	glycine C-acetyltransferase	GCAT;	0.00186855	[]	DB00114;
R_ORNDC	Ornithine Decarboxylase	ODC1;	R_HISDC	histidine decarboxylase	DDC;HDC;	0.0018116	[]	DB00114;
R_ORNDC	Ornithine Decarboxylase	ODC1;	R_GLYATM	glycine C-acetyltransferase	GCAT;	0.00160643	[]	DB00114;
R_SERALANAEX	L-alanine/L-serine Na-dependent exchange (Ser-L in)	SLC1A5;	R_GMPS2	GMP synthase	GMPS;	0.00158089	[]	DB00130;
R_GMPS2	GMP synthase	GMPS;	R_ALACYSNAEX	L-alanine/L-cysteine Na-dependent exchange (Ala-L in)	SLC1A5;	0.00157984	[]	DB00130;
R_ORNDC	Ornithine Decarboxylase	ODC1;	R_AATAI	2-aminoadipate transaminase, irreversible	AADAT;	0.00151586	[]	DB00114;
R_ORNDC	Ornithine Decarboxylase	ODC1;	R_LEUTA	leucine transaminase	BCAT1;	0.00149608	[]	DB00114;
R_GTHS	glutathione synthetase	GSS;	R_GCCAM	glycine-cleavage complex (lipoylprotein), mitochondrial	GCSH;GLDC;	0.00148851	[]	DB00145;
R_GTHS	glutathione synthetase	GSS;	R_GCCBIM	glycine-cleavage complex (lipoylprotein) irreversible, mitochondrial	GCSH;GLDC;	0.00148851	[]	DB00145;
R_GTHS	glutathione synthetase	GSS;	R_GCCCM	glycine-cleavage complex (lipoylprotein), mitochondrial	GCSH;GLDC;	0.00148851	[]	DB00145;
R_VALTA	valine transaminase	BCAT1;	R_ORNDC	Ornithine Decarboxylase	ODC1;	0.00145731	[]	DB00114;
R_LYSTIDF	L-lysine transport via diffusion (extracellular to cytosol)	SLC7A1;SLC7A2;SLC7A3;	R_ARGN	arginase	ARG1;	0.00144521	[]	DB00129;
R_GLPASE1	glycogen phosphorylase (glygn2 -> dxtrn)	PYGB;PYGL;PYGM;	R_GCCAM	glycine-cleavage complex (lipoylprotein), mitochondrial	GCSH;GLDC;	0.00142328	[]	DB00114;
R_GLUDC	Glutamate Decarboxylase	GAD1;GAD2;	R_GCCAM	glycine-cleavage complex (lipoylprotein), mitochondrial	GCSH;GLDC;	0.00142328	[]	DB00114;
R_TYRTA	tyrosine transaminase	GOT1;	R_GCCAM	glycine-cleavage complex (lipoylprotein), mitochondrial	GCSH;GLDC;	0.00142328	[]	DB00114;
R_GLPASE1	glycogen phosphorylase (glygn2 -> dxtrn)	PYGB;PYGL;PYGM;	R_GCCBIM	glycine-cleavage complex (lipoylprotein) irreversible, mitochondrial	GCSH;GLDC;	0.00142328	[]	DB00114;
R_GLUDC	Glutamate Decarboxylase	GAD1;GAD2;	R_GCCBIM	glycine-cleavage complex (lipoylprotein) irreversible, mitochondrial	GCSH;GLDC;	0.00142328	[]	DB00114;
R_TYRTA	tyrosine transaminase	GOT1;	R_GCCBIM	glycine-cleavage complex (lipoylprotein) irreversible, mitochondrial	GCSH;GLDC;	0.00142328	[]	DB00114;
R_GLPASE1	glycogen phosphorylase (glygn2 -> dxtrn)	PYGB;PYGL;PYGM;	R_GCCCM	glycine-cleavage complex (lipoylprotein), mitochondrial	GCSH;GLDC;	0.00142328	[]	DB00114;
R_GLUDC	Glutamate Decarboxylase	GAD1;GAD2;	R_GCCCM	glycine-cleavage complex (lipoylprotein), mitochondrial	GCSH;GLDC;	0.00142328	[]	DB00114;
R_TYRTA	tyrosine transaminase	GOT1;	R_GCCCM	glycine-cleavage complex (lipoylprotein), mitochondrial	GCSH;GLDC;	0.00142328	[]	DB00114;
R_GLPASE2	glycogen phosphorylase (amyls -> glc-D)	PYGB;PYGL;PYGM;	R_GCCAM	glycine-cleavage complex (lipoylprotein), mitochondrial	GCSH;GLDC;	0.00142328	[]	DB00114;
R_GLPASE2	glycogen phosphorylase (amyls -> glc-D)	PYGB;PYGL;PYGM;	R_GCCBIM	glycine-cleavage complex (lipoylprotein) irreversible, mitochondrial	GCSH;GLDC;	0.00142328	[]	DB00114;
R_GLPASE2	glycogen phosphorylase (amyls -> glc-D)	PYGB;PYGL;PYGM;	R_GCCCM	glycine-cleavage complex (lipoylprotein), mitochondrial	GCSH;GLDC;	0.00142328	[]	DB00114;
R_ORNTARM	ornithine transaminase reversible (m)	OAT;	R_GCCAM	glycine-cleavage complex (lipoylprotein), mitochondrial	GCSH;GLDC;	0.00140796	[]	DB00114;
R_ORNTARM	ornithine transaminase reversible (m)	OAT;	R_GCCBIM	glycine-cleavage complex (lipoylprotein) irreversible, mitochondrial	GCSH;GLDC;	0.00140796	[]	DB00114;
R_ORNTARM	ornithine transaminase reversible (m)	OAT;	R_GCCCM	glycine-cleavage complex (lipoylprotein), mitochondrial	GCSH;GLDC;	0.00140796	[]	DB00114;
R_ORNDC	Ornithine Decarboxylase	ODC1;	R_FTCD	formimidoyltransferase cyclodeaminase	FTCD;	0.00138584	[]	DB00114;
R_ORNDC	Ornithine Decarboxylase	ODC1;	R_GLUFORTX	Glutamate formimidoyltransferase	FTCD;	0.00138584	[]	DB00114;
R_ORNDC	Ornithine Decarboxylase	ODC1;	R_LEUTAM	leucine transaminase, mitochondrial	BCAT2;	0.0013542	[]	DB00114;
R_GLNCYSNAEX	L-cysteine/L-glutamine Na-dependent exchange (Gln-L in)	SLC1A5;	R_GLNASNNAEX	L-glutamine/L-asparagine Na-dependent exchange (Gln-L in)	SLC1A5;	0.0013405	SLC1A5;	DB00130;
R_SERHL	L-Serine hydro-lyase	SDS;	R_GCCAM	glycine-cleavage complex (lipoylprotein), mitochondrial	GCSH;GLDC;	0.00131098	[]	DB00114;
R_SERHL	L-Serine hydro-lyase	SDS;	R_GCCBIM	glycine-cleavage complex (lipoylprotein) irreversible, mitochondrial	GCSH;GLDC;	0.00131098	[]	DB00114;
R_SERHL	L-Serine hydro-lyase	SDS;	R_GCCCM	glycine-cleavage complex (lipoylprotein), mitochondrial	GCSH;GLDC;	0.00131098	[]	DB00114;
R_ORNDC	Ornithine Decarboxylase	ODC1;	R_GLPASE1	glycogen phosphorylase (glygn2 -> dxtrn)	PYGB;PYGL;PYGM;	0.0012377	[]	DB00114;
R_ORNDC	Ornithine Decarboxylase	ODC1;	R_GLPASE2	glycogen phosphorylase (amyls -> glc-D)	PYGB;PYGL;PYGM;	0.0012377	[]	DB00114;
R_ORNDC	Ornithine Decarboxylase	ODC1;	R_ABTARM	4-aminobutyrate transaminase, reversible (mitochondrial)	ABAT;	0.00117514	[]	DB00114;
R_GCCAM	glycine-cleavage complex (lipoylprotein), mitochondrial	GCSH;GLDC;	R_AATAI	2-aminoadipate transaminase, irreversible	AADAT;	0.00116211	[]	DB00114;
R_GCCBIM	glycine-cleavage complex (lipoylprotein) irreversible, mitochondrial	GCSH;GLDC;	R_AATAI	2-aminoadipate transaminase, irreversible	AADAT;	0.00116211	[]	DB00114;
R_GCCCM	glycine-cleavage complex (lipoylprotein), mitochondrial	GCSH;GLDC;	R_AATAI	2-aminoadipate transaminase, irreversible	AADAT;	0.00116211	[]	DB00114;
R_SGPL12R	Sphingosine-1-phosphate lyase	SGPL1;	R_GCCAM	glycine-cleavage complex (lipoylprotein), mitochondrial	GCSH;GLDC;	0.00115543	[]	DB00114;
R_SGPL12R	Sphingosine-1-phosphate lyase	SGPL1;	R_GCCBIM	glycine-cleavage complex (lipoylprotein) irreversible, mitochondrial	GCSH;GLDC;	0.00115543	[]	DB00114;
R_SGPL12R	Sphingosine-1-phosphate lyase	SGPL1;	R_GCCCM	glycine-cleavage complex (lipoylprotein), mitochondrial	GCSH;GLDC;	0.00115543	[]	DB00114;
R_GLUDYM	glutamate dehydrogenase (NADP), mitochondrial	GLUD1;GLUD2;	R_GLUCYS	gamma-glutamylcysteine synthetase	GCLC;GCLM;	0.00115147	[]	DB00142;
R_PUNP7	purine-nucleoside phosphorylase (Xanthosine)	NP;	R_PUNP3	purine-nucleoside phosphorylase (Guanosine)	NP;	0.00107053	NP;	DB00242;DB00787;
R_PRFGS	phosphoribosylformylglycinamidine synthase	PFAS;	R_FPGS4	folylpolyglutamate synthetase (DHF)	FPGS;	0.00105412	[]	DB00142;
R_GLPASE1	glycogen phosphorylase (glygn2 -> dxtrn)	PYGB;PYGL;PYGM;	R_GCC2AM	glycine-cleavage complex (lipoamide), mitochondrial	GCSH;GLDC;	0.00105	[]	DB00114;
R_GLUDC	Glutamate Decarboxylase	GAD1;GAD2;	R_GCC2AM	glycine-cleavage complex (lipoamide), mitochondrial	GCSH;GLDC;	0.00105	[]	DB00114;
R_TYRTA	tyrosine transaminase	GOT1;	R_GCC2AM	glycine-cleavage complex (lipoamide), mitochondrial	GCSH;GLDC;	0.00105	[]	DB00114;
R_GLPASE1	glycogen phosphorylase (glygn2 -> dxtrn)	PYGB;PYGL;PYGM;	R_GCC2BIM	glycine-cleavage system (lipoamide) irreversible, mitochondrial	GCSH;GLDC;	0.00105	[]	DB00114;
R_GLUDC	Glutamate Decarboxylase	GAD1;GAD2;	R_GCC2BIM	glycine-cleavage system (lipoamide) irreversible, mitochondrial	GCSH;GLDC;	0.00105	[]	DB00114;
R_TYRTA	tyrosine transaminase	GOT1;	R_GCC2BIM	glycine-cleavage system (lipoamide) irreversible, mitochondrial	GCSH;GLDC;	0.00105	[]	DB00114;
R_GLPASE1	glycogen phosphorylase (glygn2 -> dxtrn)	PYGB;PYGL;PYGM;	R_GCC2CM	glycine-cleavage complex (lipoamide), mitochondrial	GCSH;GLDC;	0.00105	[]	DB00114;
R_GLUDC	Glutamate Decarboxylase	GAD1;GAD2;	R_GCC2CM	glycine-cleavage complex (lipoamide), mitochondrial	GCSH;GLDC;	0.00105	[]	DB00114;
R_TYRTA	tyrosine transaminase	GOT1;	R_GCC2CM	glycine-cleavage complex (lipoamide), mitochondrial	GCSH;GLDC;	0.00105	[]	DB00114;
R_GLPASE2	glycogen phosphorylase (amyls -> glc-D)	PYGB;PYGL;PYGM;	R_GCC2AM	glycine-cleavage complex (lipoamide), mitochondrial	GCSH;GLDC;	0.00105	[]	DB00114;
R_GLPASE2	glycogen phosphorylase (amyls -> glc-D)	PYGB;PYGL;PYGM;	R_GCC2BIM	glycine-cleavage system (lipoamide) irreversible, mitochondrial	GCSH;GLDC;	0.00105	[]	DB00114;
R_GLPASE2	glycogen phosphorylase (amyls -> glc-D)	PYGB;PYGL;PYGM;	R_GCC2CM	glycine-cleavage complex (lipoamide), mitochondrial	GCSH;GLDC;	0.00105	[]	DB00114;
R_ORNTARM	ornithine transaminase reversible (m)	OAT;	R_GCC2AM	glycine-cleavage complex (lipoamide), mitochondrial	GCSH;GLDC;	0.0010387	[]	DB00114;
[truncated: 1,745 more rows]
