# Supplementary material for: Predicting enzyme targets for cancer drugs by profiling human Metabolic reactions in NCI-60 cell lines
Source: BMC Bioinformatics. 2010 Oct 8;11:501. doi: 10.1186/1471-2105-11-501 (PMC2964682; doi:10.1186/1471-2105-11-501)
Supplement: Additional file 4 — The performance for the integration of reaction flux similarity and reaction structure similarity. This file lists the performance for the integration of reaction flux similarity and reaction structure similarity. [file 1471-2105-11-501-S4.XLS]

## Sheet: Table S1-lambda=0.2
Test Reaction	Reaction Enzyme	Drug Name	DrugTarget	Association Score	GroundTruth
R_ADSL1	ADSL	Azathioprine	ADSL;ADSS;AMPD1;AMPD2;AMPD3;GMPR;GMPR2;GMPS;HPRT1;IMPDH1;IMPDH2;PPAT;	0.5442	1
R_ADSL1	ADSL	Mercaptopurine	ADSL;ADSS;AMPD1;AMPD2;AMPD3;GMPR;GMPR2;GMPS;HPRT1;IMPDH1;IMPDH2;PPAT;	0.5442	1
R_ADSS	ADSS;ADSSL1;	Azathioprine	ADSL;ADSS;AMPD1;AMPD2;AMPD3;GMPR;GMPR2;GMPS;HPRT1;IMPDH1;IMPDH2;PPAT;	0.5312	1
R_ADSS	ADSS;ADSSL1;	Mercaptopurine	ADSL;ADSS;AMPD1;AMPD2;AMPD3;GMPR;GMPR2;GMPS;HPRT1;IMPDH1;IMPDH2;PPAT;	0.5312	1
R_AMPDA	AMPD1;AMPD2;AMPD3;	Azathioprine	ADSL;ADSS;AMPD1;AMPD2;AMPD3;GMPR;GMPR2;GMPS;HPRT1;IMPDH1;IMPDH2;PPAT;	0.4879	1
R_AMPDA	AMPD1;AMPD2;AMPD3;	Mercaptopurine	ADSL;ADSS;AMPD1;AMPD2;AMPD3;GMPR;GMPR2;GMPS;HPRT1;IMPDH1;IMPDH2;PPAT;	0.4879	1
R_BILDGLCURTE	ABCC1	Daunorubicin	ABCC1	0.374	1
R_BILGLCURTE	ABCC1	Daunorubicin	ABCC1	0.3743	1
R_DURIPP	NP	Cladribine	ADA,NP	0.419	1
R_GMPR	GMPR;GMPR2;	Azathioprine	ADSL;ADSS;AMPD1;AMPD2;AMPD3;GMPR;GMPR2;GMPS;HPRT1;IMPDH1;IMPDH2;PPAT;	0.5168	1
R_GMPR	GMPR;GMPR2;	Mercaptopurine	ADSL;ADSS;AMPD1;AMPD2;AMPD3;GMPR;GMPR2;GMPS;HPRT1;IMPDH1;IMPDH2;PPAT;	0.5168	1
R_GMPS2	GMPS	Azathioprine	ADSL;ADSS;AMPD1;AMPD2;AMPD3;GMPR;GMPR2;GMPS;HPRT1;IMPDH1;IMPDH2;PPAT;	0.4949	1
R_GMPS2	GMPS	Mercaptopurine	ADSL;ADSS;AMPD1;AMPD2;AMPD3;GMPR;GMPR2;GMPS;HPRT1;IMPDH1;IMPDH2;PPAT;	0.4949	1
R_HXPRT	HPRT1;	Azathioprine	ADSL;ADSS;AMPD1;AMPD2;AMPD3;GMPR;GMPR2;GMPS;HPRT1;IMPDH1;IMPDH2;PPAT;	0.4726	1
R_HXPRT	HPRT1;	Mercaptopurine	ADSL;ADSS;AMPD1;AMPD2;AMPD3;GMPR;GMPR2;GMPS;HPRT1;IMPDH1;IMPDH2;PPAT;	0.4726	1
R_IMPD	IMPDH1;IMPDH2;	Azathioprine	ADSL;ADSS;AMPD1;AMPD2;AMPD3;GMPR;GMPR2;GMPS;HPRT1;IMPDH1;IMPDH2;PPAT;	0.5184	1
R_IMPD	IMPDH1;IMPDH2;	Mercaptopurine	ADSL;ADSS;AMPD1;AMPD2;AMPD3;GMPR;GMPR2;GMPS;HPRT1;IMPDH1;IMPDH2;PPAT;	0.5184	1
R_PUNP1	NP	Cladribine	ADA,NP	0.4793	1
R_PUNP2	NP	Cladribine	ADA,NP	0.5605	1
R_PUNP4	NP	Cladribine	ADA,NP	0.4241	1
R_PUNP5	NP	Cladribine	ADA,NP	0.5511	1
R_PUNP6	NP	Cladribine	ADA,NP	0.5701	1
R_PUNP7	NP	Cladribine	ADA,NP	0.4484	1
R_PUNP7	NP	Azathioprine	ADSL;ADSS;AMPD1;AMPD2;AMPD3;GMPR;GMPR2;GMPS;HPRT1;IMPDH1;IMPDH2;PPAT;	0.3513	0
R_PUNP7	NP	Mercaptopurine	ADSL;ADSS;AMPD1;AMPD2;AMPD3;GMPR;GMPR2;GMPS;HPRT1;IMPDH1;IMPDH2;PPAT;	0.3513	0
R_TMDPP	ECGF1	Azathioprine	ADSL;ADSS;AMPD1;AMPD2;AMPD3;GMPR;GMPR2;GMPS;HPRT1;IMPDH1;IMPDH2;PPAT;	0.36	0
R_TMDPP	ECGF1	Mercaptopurine	ADSL;ADSS;AMPD1;AMPD2;AMPD3;GMPR;GMPR2;GMPS;HPRT1;IMPDH1;IMPDH2;PPAT;	0.36	0
Black： Common predictions with lambda = 0
Red: other false positives
Blue: other true positives

## Sheet: Table S2-lambda=0
Test Reaction	Reaction Enzyme	Drug Name	DrugTarget	Association Score	GroundTruth
R_ADAE	ADA	Azathioprine	ADSL;ADSS;AMPD1;AMPD2;AMPD3;GMPR;GMPR2;GMPS;HPRT1;IMPDH1;IMPDH2;PPAT;	0.3898	0
R_ADAE	ADA	Mercaptopurine	ADSL;ADSS;AMPD1;AMPD2;AMPD3;GMPR;GMPR2;GMPS;HPRT1;IMPDH1;IMPDH2;PPAT;	0.3898	0
R_ADSL1	ADSL	Azathioprine	ADSL;ADSS;AMPD1;AMPD2;AMPD3;GMPR;GMPR2;GMPS;HPRT1;IMPDH1;IMPDH2;PPAT;	0.3954	1
R_ADSL1	ADSL	Mercaptopurine	ADSL;ADSS;AMPD1;AMPD2;AMPD3;GMPR;GMPR2;GMPS;HPRT1;IMPDH1;IMPDH2;PPAT;	0.3954	1
R_ADSL2	ADSL	Azathioprine	ADSL;ADSS;AMPD1;AMPD2;AMPD3;GMPR;GMPR2;GMPS;HPRT1;IMPDH1;IMPDH3;PPAT;	0.3954	1
R_ADSL2	ADSL	Mercaptopurine	ADSL;ADSS;AMPD1;AMPD2;AMPD3;GMPR;GMPR2;GMPS;HPRT1;IMPDH1;IMPDH4;PPAT;	0.3954	1
R_ADSS	ADSS;ADSSL1;	Azathioprine	ADSL;ADSS;AMPD1;AMPD2;AMPD3;GMPR;GMPR2;GMPS;HPRT1;IMPDH1;IMPDH5;PPAT;	0.3512	1
R_ADSS	ADSS;ADSSL1;	Mercaptopurine	ADSL;ADSS;AMPD1;AMPD2;AMPD3;GMPR;GMPR2;GMPS;HPRT1;IMPDH1;IMPDH6;PPAT;	0.3512	1
R_DHORD9	DHODH	Azathioprine	ADSL;ADSS;AMPD1;AMPD2;AMPD3;GMPR;GMPR2;GMPS;HPRT1;IMPDH1;IMPDH7;PPAT;	0.3943	0
R_DHORD9	DHODH	Mercaptopurine	ADSL;ADSS;AMPD1;AMPD2;AMPD3;GMPR;GMPR2;GMPS;HPRT1;IMPDH1;IMPDH8;PPAT;	0.3943	0
R_DURIPP	NP	Cladribine	ADA,NP	0.6073	1
R_GTHO	GSR	Azathioprine	ADSL;ADSS;AMPD1;AMPD2;AMPD3;GMPR;GMPR2;GMPS;HPRT1;IMPDH1;IMPDH8;PPAT;	0.3588	0
R_GTHO	GSR	Mercaptopurine	ADSL;ADSS;AMPD1;AMPD2;AMPD3;GMPR;GMPR2;GMPS;HPRT1;IMPDH1;IMPDH9;PPAT;	0.3588	0
R_GTHOM	GSR	Azathioprine	ADSL;ADSS;AMPD1;AMPD2;AMPD3;GMPR;GMPR2;GMPS;HPRT1;IMPDH1;IMPDH10;PPAT;	0.3588	0
R_GTHOM	GSR	Mercaptopurine	ADSL;ADSS;AMPD1;AMPD2;AMPD3;GMPR;GMPR2;GMPS;HPRT1;IMPDH1;IMPDH11;PPAT;	0.3588	0
R_PUNP1	NP	Cladribine	ADA,NP	0.6073	1
R_PUNP2	NP	Cladribine	ADA,NP	0.6073	1
R_PUNP3	NP	Cladribine	ADA,NP	0.6073	1
R_PUNP4	NP	Cladribine	ADA,NP	0.6073	1
R_PUNP5	NP	Cladribine	ADA,NP	0.6073	1
R_PUNP6	NP	Cladribine	ADA,NP	0.6073	1
R_PUNP7	NP	Cladribine	ADA,NP	0.6073	1
R_TMDPP	ECGF1	Azathioprine	ADSL;ADSS;AMPD1;AMPD2;AMPD3;GMPR;GMPR2;GMPS;HPRT1;IMPDH1;IMPDH11;PPAT;	0.45	0
R_TMDPP	ECGF1	Mercaptopurine	ADSL;ADSS;AMPD1;AMPD2;AMPD3;GMPR;GMPR2;GMPS;HPRT1;IMPDH1;IMPDH11;PPAT;	0.45	0
Black： Common predictions with lambda = 0.2
Red: Other false positives
Blue: Other true positives
