# Supplementary material for: Predicting enzyme targets for cancer drugs by profiling human Metabolic reactions in NCI-60 cell lines
Source: BMC Bioinformatics. 2010 Oct 8;11:501. doi: 10.1186/1471-2105-11-501 (PMC2964682; doi:10.1186/1471-2105-11-501)
Supplement: Additional file 5 — The predicted reactions and targets for cancer drugs. This file lists the predicted reactions and targets for cancer drugs. [file 1471-2105-11-501-S5.XLS]

## Sheet: TableS1-Predicted Drug-Reaction
DrugID	DrugName	Known DrugTarget	ReactionID	ReactionName	ReactionEnzyme	Score
DB00242	Cladribine	ADA;NP;	R_GTHP	glutathione peridoxase	GPX1;GPX2;GPX4;	0.6145
DB00993	Azathioprine	ADSL;ADSS;AMPD1;AMPD2;AMPD3;GMPR;GMPR2;GMPS;HPRT1;IMPDH1;IMPDH2;PPAT;	R_GGH_5DHFL	Gamma-glutamyl hydrolase (5DHF), lysosomal	GGH;	0.5692
DB01033	Mercaptopurine	ADSL;ADSS;AMPD1;AMPD2;AMPD3;GMPR;GMPR2;GMPS;HPRT1;IMPDH1;IMPDH2;PPAT;	R_GGH_5DHFL	Gamma-glutamyl hydrolase (5DHF), lysosomal	GGH;	0.5692
DB00694	Daunorubicin	ABCC1;	R_GTHP	glutathione peridoxase	GPX1;GPX2;GPX4;	0.5631
DB00993	Azathioprine	ADSL;ADSS;AMPD1;AMPD2;AMPD3;GMPR;GMPR2;GMPS;HPRT1;IMPDH1;IMPDH2;PPAT;	R_ORNT3M	ornithine mitochondrial transport via proton antiport	SLC25A15;SLC25A2;	0.5598
DB01033	Mercaptopurine	ADSL;ADSS;AMPD1;AMPD2;AMPD3;GMPR;GMPR2;GMPS;HPRT1;IMPDH1;IMPDH2;PPAT;	R_ORNT3M	ornithine mitochondrial transport via proton antiport	SLC25A15;SLC25A2;	0.5598
DB00993	Azathioprine	ADSL;ADSS;AMPD1;AMPD2;AMPD3;GMPR;GMPR2;GMPS;HPRT1;IMPDH1;IMPDH2;PPAT;	R_NTD9	5'-nucleotidase (GMP)	NT5C2;	0.5477
DB01033	Mercaptopurine	ADSL;ADSS;AMPD1;AMPD2;AMPD3;GMPR;GMPR2;GMPS;HPRT1;IMPDH1;IMPDH2;PPAT;	R_NTD9	5'-nucleotidase (GMP)	NT5C2;	0.5477
DB00993	Azathioprine	ADSL;ADSS;AMPD1;AMPD2;AMPD3;GMPR;GMPR2;GMPS;HPRT1;IMPDH1;IMPDH2;PPAT;	R_FPGS4	folylpolyglutamate synthetase (DHF)	FPGS;	0.545
DB01033	Mercaptopurine	ADSL;ADSS;AMPD1;AMPD2;AMPD3;GMPR;GMPR2;GMPS;HPRT1;IMPDH1;IMPDH2;PPAT;	R_FPGS4	folylpolyglutamate synthetase (DHF)	FPGS;	0.545
DB00242	Cladribine	ADA;NP;	R_GTHPE	glutathione peroxidase (e)	GPX3;GPX6;	0.5359
DB00993	Azathioprine	ADSL;ADSS;AMPD1;AMPD2;AMPD3;GMPR;GMPR2;GMPS;HPRT1;IMPDH1;IMPDH2;PPAT;	R_CTPS1	CTP synthase (NH3)	CTPS;	0.4987
DB01033	Mercaptopurine	ADSL;ADSS;AMPD1;AMPD2;AMPD3;GMPR;GMPR2;GMPS;HPRT1;IMPDH1;IMPDH2;PPAT;	R_CTPS1	CTP synthase (NH3)	CTPS;	0.4987
DB00993	Azathioprine	ADSL;ADSS;AMPD1;AMPD2;AMPD3;GMPR;GMPR2;GMPS;HPRT1;IMPDH1;IMPDH2;PPAT;	R_NTD10	5'-nucleotidase (XMP)	NT5C2;	0.4725
DB01033	Mercaptopurine	ADSL;ADSS;AMPD1;AMPD2;AMPD3;GMPR;GMPR2;GMPS;HPRT1;IMPDH1;IMPDH2;PPAT;	R_NTD10	5'-nucleotidase (XMP)	NT5C2;	0.4725
DB00993	Azathioprine	ADSL;ADSS;AMPD1;AMPD2;AMPD3;GMPR;GMPR2;GMPS;HPRT1;IMPDH1;IMPDH2;PPAT;	R_ASNNM	L-asparaginase (mitochondrial)	ASRGL1;	0.4713
DB01033	Mercaptopurine	ADSL;ADSS;AMPD1;AMPD2;AMPD3;GMPR;GMPR2;GMPS;HPRT1;IMPDH1;IMPDH2;PPAT;	R_ASNNM	L-asparaginase (mitochondrial)	ASRGL1;	0.4713
DB00242	Cladribine	ADA;NP;	R_DALAT2R	D-alanine transport via proton symport	SLC36A1;	0.4711
DB00993	Azathioprine	ADSL;ADSS;AMPD1;AMPD2;AMPD3;GMPR;GMPR2;GMPS;HPRT1;IMPDH1;IMPDH2;PPAT;	R_VITD3HM	Vitamin D-25-hydroxylase (D3)	CYP27A1;	0.4637
DB01033	Mercaptopurine	ADSL;ADSS;AMPD1;AMPD2;AMPD3;GMPR;GMPR2;GMPS;HPRT1;IMPDH1;IMPDH2;PPAT;	R_VITD3HM	Vitamin D-25-hydroxylase (D3)	CYP27A1;	0.4637
DB00694	Daunorubicin	ABCC1;	R_BILGLCURT	bilirubin monoglucuronide transport via bicarbonate countertransport	SLCO1B1;	0.4582
DB00694	Daunorubicin	ABCC1;	R_BILDGLCURT	bilirubin beta-diglucuronide transport via bicarbonate countertransport	SLCO1B1;	0.458
DB00694	Daunorubicin	ABCC1;	R_GCHOLAT	glycocholate transport via bicarbonate countertransport	SLCO1B1;	0.458
DB00242	Cladribine	ADA;NP;	R_CKC	ATP Creatine kinase (c)	CKB;CKM;	0.4539
DB00993	Azathioprine	ADSL;ADSS;AMPD1;AMPD2;AMPD3;GMPR;GMPR2;GMPS;HPRT1;IMPDH1;IMPDH2;PPAT;	R_LRAT	Lecithin retinol acyltransferase	LRAT;	0.4533
DB01033	Mercaptopurine	ADSL;ADSS;AMPD1;AMPD2;AMPD3;GMPR;GMPR2;GMPS;HPRT1;IMPDH1;IMPDH2;PPAT;	R_LRAT	Lecithin retinol acyltransferase	LRAT;	0.4533
DB00694	Daunorubicin	ABCC1;	R_DALAT2R	D-alanine transport via proton symport	SLC36A1;	0.4527
DB00993	Azathioprine	ADSL;ADSS;AMPD1;AMPD2;AMPD3;GMPR;GMPR2;GMPS;HPRT1;IMPDH1;IMPDH2;PPAT;	R_P45027A1M	Cytochrome P450 27	CYP27A1;	0.4512
DB01033	Mercaptopurine	ADSL;ADSS;AMPD1;AMPD2;AMPD3;GMPR;GMPR2;GMPS;HPRT1;IMPDH1;IMPDH2;PPAT;	R_P45027A1M	Cytochrome P450 27	CYP27A1;	0.4512
DB00242	Cladribine	ADA;NP;	R_ASPTA	aspartate transaminase	GOT1;	0.4505
DB00242	Cladribine	ADA;NP;	R_HISTN1	Histidine transport (Na, H coupled)	SLC38A3;	0.4496
DB00242	Cladribine	ADA;NP;	R_ALATA_L	L-alanine transaminase	GPT2;	0.4471
DB00242	Cladribine	ADA;NP;	R_BILGLCURT	bilirubin monoglucuronide transport via bicarbonate countertransport	SLCO1B1;	0.4455
DB00242	Cladribine	ADA;NP;	R_GCHOLAT	glycocholate transport via bicarbonate countertransport	SLCO1B1;	0.4434
DB00242	Cladribine	ADA;NP;	R_BILDGLCURT	bilirubin beta-diglucuronide transport via bicarbonate countertransport	SLCO1B1;	0.4434
DB00694	Daunorubicin	ABCC1;	R_ASPTA	aspartate transaminase	GOT1;	0.4416
DB00993	Azathioprine	ADSL;ADSS;AMPD1;AMPD2;AMPD3;GMPR;GMPR2;GMPS;HPRT1;IMPDH1;IMPDH2;PPAT;	R_GLNTHRNAEX	L-threonine/L-glutamine Na-dependent exchange (Gln-L in)	SLC1A5;	0.4386
DB01033	Mercaptopurine	ADSL;ADSS;AMPD1;AMPD2;AMPD3;GMPR;GMPR2;GMPS;HPRT1;IMPDH1;IMPDH2;PPAT;	R_GLNTHRNAEX	L-threonine/L-glutamine Na-dependent exchange (Gln-L in)	SLC1A5;	0.4386
DB00993	Azathioprine	ADSL;ADSS;AMPD1;AMPD2;AMPD3;GMPR;GMPR2;GMPS;HPRT1;IMPDH1;IMPDH2;PPAT;	R_GLUDYM	glutamate dehydrogenase (NADP), mitochondrial	GLUD1;GLUD2;	0.4358
DB01033	Mercaptopurine	ADSL;ADSS;AMPD1;AMPD2;AMPD3;GMPR;GMPR2;GMPS;HPRT1;IMPDH1;IMPDH2;PPAT;	R_GLUDYM	glutamate dehydrogenase (NADP), mitochondrial	GLUD1;GLUD2;	0.4358
DB00694	Daunorubicin	ABCC1;	R_GTHPE	glutathione peroxidase (e)	GPX3;GPX6;	0.4344
DB00993	Azathioprine	ADSL;ADSS;AMPD1;AMPD2;AMPD3;GMPR;GMPR2;GMPS;HPRT1;IMPDH1;IMPDH2;PPAT;	R_ALDD2XM	aldehyde dehydrogenase (acetylaldehyde, NAD), mitochondrial	ALDH2;	0.4336
DB01033	Mercaptopurine	ADSL;ADSS;AMPD1;AMPD2;AMPD3;GMPR;GMPR2;GMPS;HPRT1;IMPDH1;IMPDH2;PPAT;	R_ALDD2XM	aldehyde dehydrogenase (acetylaldehyde, NAD), mitochondrial	ALDH2;	0.4336
DB00242	Cladribine	ADA;NP;	R_GLUDXM	glutamate dehydrogenase (NAD) (mitochondrial)	GLUD1;GLUD2;	0.433
DB00993	Azathioprine	ADSL;ADSS;AMPD1;AMPD2;AMPD3;GMPR;GMPR2;GMPS;HPRT1;IMPDH1;IMPDH2;PPAT;	R_VALTA	valine transaminase	BCAT1;	0.4326
DB01033	Mercaptopurine	ADSL;ADSS;AMPD1;AMPD2;AMPD3;GMPR;GMPR2;GMPS;HPRT1;IMPDH1;IMPDH2;PPAT;	R_VALTA	valine transaminase	BCAT1;	0.4326
DB00242	Cladribine	ADA;NP;	R_ABUTT2R	4-aminobutyrate reversible transport in via proton symport	SLC36A1;	0.4296
DB00242	Cladribine	ADA;NP;	R_RDH1	retinol dehydrogenase (all-trans)	RDH5;	0.4295
DB00993	Azathioprine	ADSL;ADSS;AMPD1;AMPD2;AMPD3;GMPR;GMPR2;GMPS;HPRT1;IMPDH1;IMPDH2;PPAT;	R_GLNALANAEX	L-alanine/L-glutamine Na-dependent exchange (Gln-L in)	SLC1A5;	0.4272
DB01033	Mercaptopurine	ADSL;ADSS;AMPD1;AMPD2;AMPD3;GMPR;GMPR2;GMPS;HPRT1;IMPDH1;IMPDH2;PPAT;	R_GLNALANAEX	L-alanine/L-glutamine Na-dependent exchange (Gln-L in)	SLC1A5;	0.4272
DB00242	Cladribine	ADA;NP;	R_CRNT	L-carnitine reversible transport	SLC22A5;	0.4252
DB00993	Azathioprine	ADSL;ADSS;AMPD1;AMPD2;AMPD3;GMPR;GMPR2;GMPS;HPRT1;IMPDH1;IMPDH2;PPAT;	R_ORNDC	Ornithine Decarboxylase	ODC1;	0.4222
DB01033	Mercaptopurine	ADSL;ADSS;AMPD1;AMPD2;AMPD3;GMPR;GMPR2;GMPS;HPRT1;IMPDH1;IMPDH2;PPAT;	R_ORNDC	Ornithine Decarboxylase	ODC1;	0.4222
DB00242	Cladribine	ADA;NP;	R_GACMTRC	guanidinoacetate N-methyltransferase (c)	GAMT;	0.4219
DB00242	Cladribine	ADA;NP;	R_GLYT2R	glycine reversible transport via proton symport	SLC36A1;	0.4202
DB00993	Azathioprine	ADSL;ADSS;AMPD1;AMPD2;AMPD3;GMPR;GMPR2;GMPS;HPRT1;IMPDH1;IMPDH2;PPAT;	R_CHOLD2M	choline dehydrogenase (FAD acceptor), mitochondrial	CHDH;	0.4195
DB01033	Mercaptopurine	ADSL;ADSS;AMPD1;AMPD2;AMPD3;GMPR;GMPR2;GMPS;HPRT1;IMPDH1;IMPDH2;PPAT;	R_CHOLD2M	choline dehydrogenase (FAD acceptor), mitochondrial	CHDH;	0.4195
DB00694	Daunorubicin	ABCC1;	R_CRNT	L-carnitine reversible transport	SLC22A5;	0.4193
DB00993	Azathioprine	ADSL;ADSS;AMPD1;AMPD2;AMPD3;GMPR;GMPR2;GMPS;HPRT1;IMPDH1;IMPDH2;PPAT;	R_BAAT4X	bile acid Coenzyme A: amino acid N-acyltransferase	BAAT;	0.4174
DB01033	Mercaptopurine	ADSL;ADSS;AMPD1;AMPD2;AMPD3;GMPR;GMPR2;GMPS;HPRT1;IMPDH1;IMPDH2;PPAT;	R_BAAT4X	bile acid Coenzyme A: amino acid N-acyltransferase	BAAT;	0.4174
DB00993	Azathioprine	ADSL;ADSS;AMPD1;AMPD2;AMPD3;GMPR;GMPR2;GMPS;HPRT1;IMPDH1;IMPDH2;PPAT;	R_P4502D6	cytochrome P450 2D6	CYP2D6;	0.4171
DB01033	Mercaptopurine	ADSL;ADSS;AMPD1;AMPD2;AMPD3;GMPR;GMPR2;GMPS;HPRT1;IMPDH1;IMPDH2;PPAT;	R_P4502D6	cytochrome P450 2D6	CYP2D6;	0.4171
DB00993	Azathioprine	ADSL;ADSS;AMPD1;AMPD2;AMPD3;GMPR;GMPR2;GMPS;HPRT1;IMPDH1;IMPDH2;PPAT;	R_P45027A14M	5-beta-cytochrome P450, family 27, subfamily A, polypeptide 1	CYP27A1;	0.4149
DB00993	Azathioprine	ADSL;ADSS;AMPD1;AMPD2;AMPD3;GMPR;GMPR2;GMPS;HPRT1;IMPDH1;IMPDH2;PPAT;	R_P45027A15M	5-beta-cytochrome P450, family 27, subfamily A, polypeptide 1	CYP27A1;	0.4149
DB00993	Azathioprine	ADSL;ADSS;AMPD1;AMPD2;AMPD3;GMPR;GMPR2;GMPS;HPRT1;IMPDH1;IMPDH2;PPAT;	R_P45027A16M	Cytochrome P450 27	CYP27A1;	0.4149
DB01033	Mercaptopurine	ADSL;ADSS;AMPD1;AMPD2;AMPD3;GMPR;GMPR2;GMPS;HPRT1;IMPDH1;IMPDH2;PPAT;	R_P45027A14M	5-beta-cytochrome P450, family 27, subfamily A, polypeptide 1	CYP27A1;	0.4149
DB01033	Mercaptopurine	ADSL;ADSS;AMPD1;AMPD2;AMPD3;GMPR;GMPR2;GMPS;HPRT1;IMPDH1;IMPDH2;PPAT;	R_P45027A15M	5-beta-cytochrome P450, family 27, subfamily A, polypeptide 1	CYP27A1;	0.4149
DB01033	Mercaptopurine	ADSL;ADSS;AMPD1;AMPD2;AMPD3;GMPR;GMPR2;GMPS;HPRT1;IMPDH1;IMPDH2;PPAT;	R_P45027A16M	Cytochrome P450 27	CYP27A1;	0.4149
DB00694	Daunorubicin	ABCC1;	R_CHATN	Choline O-acetyltransferase	CHAT;	0.4135
DB00694	Daunorubicin	ABCC1;	R_HISTN1	Histidine transport (Na, H coupled)	SLC38A3;	0.4134
DB00242	Cladribine	ADA;NP;	R_CHATN	Choline O-acetyltransferase	CHAT;	0.4115
DB00993	Azathioprine	ADSL;ADSS;AMPD1;AMPD2;AMPD3;GMPR;GMPR2;GMPS;HPRT1;IMPDH1;IMPDH2;PPAT;	R_ATPTM	ADP/ATP transporter, mitochondrial	SLC25A4;SLC25A5;SLC25A6;	0.4103
DB01033	Mercaptopurine	ADSL;ADSS;AMPD1;AMPD2;AMPD3;GMPR;GMPR2;GMPS;HPRT1;IMPDH1;IMPDH2;PPAT;	R_ATPTM	ADP/ATP transporter, mitochondrial	SLC25A4;SLC25A5;SLC25A6;	0.4103
DB00993	Azathioprine	ADSL;ADSS;AMPD1;AMPD2;AMPD3;GMPR;GMPR2;GMPS;HPRT1;IMPDH1;IMPDH2;PPAT;	R_LYST4	L-lysine transport in via sodium symport	SLC22A5;	0.4095
DB01033	Mercaptopurine	ADSL;ADSS;AMPD1;AMPD2;AMPD3;GMPR;GMPR2;GMPS;HPRT1;IMPDH1;IMPDH2;PPAT;	R_LYST4	L-lysine transport in via sodium symport	SLC22A5;	0.4095
DB00993	Azathioprine	ADSL;ADSS;AMPD1;AMPD2;AMPD3;GMPR;GMPR2;GMPS;HPRT1;IMPDH1;IMPDH2;PPAT;	R_GLYATM	glycine C-acetyltransferase	GCAT;	0.4086
DB01033	Mercaptopurine	ADSL;ADSS;AMPD1;AMPD2;AMPD3;GMPR;GMPR2;GMPS;HPRT1;IMPDH1;IMPDH2;PPAT;	R_GLYATM	glycine C-acetyltransferase	GCAT;	0.4086
DB00694	Daunorubicin	ABCC1;	R_GLUDXM	glutamate dehydrogenase (NAD) (mitochondrial)	GLUD1;GLUD2;	0.4078
DB00993	Azathioprine	ADSL;ADSS;AMPD1;AMPD2;AMPD3;GMPR;GMPR2;GMPS;HPRT1;IMPDH1;IMPDH2;PPAT;	R_CSNAT2M	carnitine O-aceyltransferase, mitochondrial	CRAT;	0.4073
DB00993	Azathioprine	ADSL;ADSS;AMPD1;AMPD2;AMPD3;GMPR;GMPR2;GMPS;HPRT1;IMPDH1;IMPDH2;PPAT;	R_CSNAT3X	carnitine O-aceyltransferase, peroxisomal	CRAT;	0.4073
DB01033	Mercaptopurine	ADSL;ADSS;AMPD1;AMPD2;AMPD3;GMPR;GMPR2;GMPS;HPRT1;IMPDH1;IMPDH2;PPAT;	R_CSNAT2M	carnitine O-aceyltransferase, mitochondrial	CRAT;	0.4073
DB01033	Mercaptopurine	ADSL;ADSS;AMPD1;AMPD2;AMPD3;GMPR;GMPR2;GMPS;HPRT1;IMPDH1;IMPDH2;PPAT;	R_CSNAT3X	carnitine O-aceyltransferase, peroxisomal	CRAT;	0.4073
DB00993	Azathioprine	ADSL;ADSS;AMPD1;AMPD2;AMPD3;GMPR;GMPR2;GMPS;HPRT1;IMPDH1;IMPDH2;PPAT;	R_ALAGLNNAEX	L-alanine/L-glutamine Na-dependent exchange (Ala-L in)	SLC1A5;	0.4067
DB01033	Mercaptopurine	ADSL;ADSS;AMPD1;AMPD2;AMPD3;GMPR;GMPR2;GMPS;HPRT1;IMPDH1;IMPDH2;PPAT;	R_ALAGLNNAEX	L-alanine/L-glutamine Na-dependent exchange (Ala-L in)	SLC1A5;	0.4067
DB00993	Azathioprine	ADSL;ADSS;AMPD1;AMPD2;AMPD3;GMPR;GMPR2;GMPS;HPRT1;IMPDH1;IMPDH2;PPAT;	R_GALT1R	galactose transport (uniport)	SLC2A1;	0.406
DB00993	Azathioprine	ADSL;ADSS;AMPD1;AMPD2;AMPD3;GMPR;GMPR2;GMPS;HPRT1;IMPDH1;IMPDH2;PPAT;	R_GLCT1R	glucose transport (uniport)	SLC2A1;	0.406
DB01033	Mercaptopurine	ADSL;ADSS;AMPD1;AMPD2;AMPD3;GMPR;GMPR2;GMPS;HPRT1;IMPDH1;IMPDH2;PPAT;	R_GALT1R	galactose transport (uniport)	SLC2A1;	0.406
DB01033	Mercaptopurine	ADSL;ADSS;AMPD1;AMPD2;AMPD3;GMPR;GMPR2;GMPS;HPRT1;IMPDH1;IMPDH2;PPAT;	R_GLCT1R	glucose transport (uniport)	SLC2A1;	0.406
DB00993	Azathioprine	ADSL;ADSS;AMPD1;AMPD2;AMPD3;GMPR;GMPR2;GMPS;HPRT1;IMPDH1;IMPDH2;PPAT;	R_PHETHPTOX2	L-Phenylalanine,tetrahydrobiopterin:oxygen oxidoreductase (4-hydroxylating)	PAH;	0.4058
DB01033	Mercaptopurine	ADSL;ADSS;AMPD1;AMPD2;AMPD3;GMPR;GMPR2;GMPS;HPRT1;IMPDH1;IMPDH2;PPAT;	R_PHETHPTOX2	L-Phenylalanine,tetrahydrobiopterin:oxygen oxidoreductase (4-hydroxylating)	PAH;	0.4058
DB00993	Azathioprine	ADSL;ADSS;AMPD1;AMPD2;AMPD3;GMPR;GMPR2;GMPS;HPRT1;IMPDH1;IMPDH2;PPAT;	R_XAOX	xanthine oxidase,peroxisomal	XDH;	0.4057
DB01033	Mercaptopurine	ADSL;ADSS;AMPD1;AMPD2;AMPD3;GMPR;GMPR2;GMPS;HPRT1;IMPDH1;IMPDH2;PPAT;	R_XAOX	xanthine oxidase,peroxisomal	XDH;	0.4057
DB00242	Cladribine	ADA;NP;	R_RDH3	retinol dehydrogenase (11-cis,NADH)	RDH5;	0.4037
DB00993	Azathioprine	ADSL;ADSS;AMPD1;AMPD2;AMPD3;GMPR;GMPR2;GMPS;HPRT1;IMPDH1;IMPDH2;PPAT;	R_SERHL	L-Serine hydro-lyase	SDS;	0.4035
DB01033	Mercaptopurine	ADSL;ADSS;AMPD1;AMPD2;AMPD3;GMPR;GMPR2;GMPS;HPRT1;IMPDH1;IMPDH2;PPAT;	R_SERHL	L-Serine hydro-lyase	SDS;	0.4035
DB00993	Azathioprine	ADSL;ADSS;AMPD1;AMPD2;AMPD3;GMPR;GMPR2;GMPS;HPRT1;IMPDH1;IMPDH2;PPAT;	R_ASNTHRNAEX	L-threonine/L-asparagine Na-dependent exchange (Asn-L in)	SLC1A5;	0.4025
DB01033	Mercaptopurine	ADSL;ADSS;AMPD1;AMPD2;AMPD3;GMPR;GMPR2;GMPS;HPRT1;IMPDH1;IMPDH2;PPAT;	R_ASNTHRNAEX	L-threonine/L-asparagine Na-dependent exchange (Asn-L in)	SLC1A5;	0.4025
DB00993	Azathioprine	ADSL;ADSS;AMPD1;AMPD2;AMPD3;GMPR;GMPR2;GMPS;HPRT1;IMPDH1;IMPDH2;PPAT;	R_RDH4	retinol dehydrogenase (13-cis,NADH)	RDH5;	0.4023
DB01033	Mercaptopurine	ADSL;ADSS;AMPD1;AMPD2;AMPD3;GMPR;GMPR2;GMPS;HPRT1;IMPDH1;IMPDH2;PPAT;	R_RDH4	retinol dehydrogenase (13-cis,NADH)	RDH5;	0.4023
DB00993	Azathioprine	ADSL;ADSS;AMPD1;AMPD2;AMPD3;GMPR;GMPR2;GMPS;HPRT1;IMPDH1;IMPDH2;PPAT;	R_ILETA	isoleucine transaminase	BCAT1;	0.4017
DB01033	Mercaptopurine	ADSL;ADSS;AMPD1;AMPD2;AMPD3;GMPR;GMPR2;GMPS;HPRT1;IMPDH1;IMPDH2;PPAT;	R_ILETA	isoleucine transaminase	BCAT1;	0.4017
DB00993	Azathioprine	ADSL;ADSS;AMPD1;AMPD2;AMPD3;GMPR;GMPR2;GMPS;HPRT1;IMPDH1;IMPDH2;PPAT;	R_LGTHL	lactoylglutathione lyase	GLO1;	0.399
DB01033	Mercaptopurine	ADSL;ADSS;AMPD1;AMPD2;AMPD3;GMPR;GMPR2;GMPS;HPRT1;IMPDH1;IMPDH2;PPAT;	R_LGTHL	lactoylglutathione lyase	GLO1;	0.399
DB00242	Cladribine	ADA;NP;	R_ALCD1	alcohol dehydrogenase (methanol)	ADH1A;ADH1B;ADH1C;	0.3987
DB00993	Azathioprine	ADSL;ADSS;AMPD1;AMPD2;AMPD3;GMPR;GMPR2;GMPS;HPRT1;IMPDH1;IMPDH2;PPAT;	R_ALATN1	Alanine transport (Na, H coupled)	SLC38A3;	0.3971
DB01033	Mercaptopurine	ADSL;ADSS;AMPD1;AMPD2;AMPD3;GMPR;GMPR2;GMPS;HPRT1;IMPDH1;IMPDH2;PPAT;	R_ALATN1	Alanine transport (Na, H coupled)	SLC38A3;	0.3971
DB00993	Azathioprine	ADSL;ADSS;AMPD1;AMPD2;AMPD3;GMPR;GMPR2;GMPS;HPRT1;IMPDH1;IMPDH2;PPAT;	R_CYSGLNNAEX	L-cysteine/L-glutamine Na-dependent exchange (Cys-L in)	SLC1A5;	0.3966
DB01033	Mercaptopurine	ADSL;ADSS;AMPD1;AMPD2;AMPD3;GMPR;GMPR2;GMPS;HPRT1;IMPDH1;IMPDH2;PPAT;	R_CYSGLNNAEX	L-cysteine/L-glutamine Na-dependent exchange (Cys-L in)	SLC1A5;	0.3966
DB00694	Daunorubicin	ABCC1;	R_ABUTT2R	4-aminobutyrate reversible transport in via proton symport	SLC36A1;	0.3955
DB00993	Azathioprine	ADSL;ADSS;AMPD1;AMPD2;AMPD3;GMPR;GMPR2;GMPS;HPRT1;IMPDH1;IMPDH2;PPAT;	R_NACASPAH	N-Acetyl-L-aspartate amidohydrolase	ACY3;ASPA;	0.3951
DB01033	Mercaptopurine	ADSL;ADSS;AMPD1;AMPD2;AMPD3;GMPR;GMPR2;GMPS;HPRT1;IMPDH1;IMPDH2;PPAT;	R_NACASPAH	N-Acetyl-L-aspartate amidohydrolase	ACY3;ASPA;	0.3951
DB00993	Azathioprine	ADSL;ADSS;AMPD1;AMPD2;AMPD3;GMPR;GMPR2;GMPS;HPRT1;IMPDH1;IMPDH2;PPAT;	R_AACTOOR	Aminoacetone:oxygen oxidoreductase(deaminating)(flavin-containing)	AOC3;	0.3951
DB01033	Mercaptopurine	ADSL;ADSS;AMPD1;AMPD2;AMPD3;GMPR;GMPR2;GMPS;HPRT1;IMPDH1;IMPDH2;PPAT;	R_AACTOOR	Aminoacetone:oxygen oxidoreductase(deaminating)(flavin-containing)	AOC3;	0.3951
DB00993	Azathioprine	ADSL;ADSS;AMPD1;AMPD2;AMPD3;GMPR;GMPR2;GMPS;HPRT1;IMPDH1;IMPDH2;PPAT;	R_PTRCOX1	Putrescine:oxygen oxidoreductase (deaminating)	ABP1;AOC3;	0.3942
DB01033	Mercaptopurine	ADSL;ADSS;AMPD1;AMPD2;AMPD3;GMPR;GMPR2;GMPS;HPRT1;IMPDH1;IMPDH2;PPAT;	R_PTRCOX1	Putrescine:oxygen oxidoreductase (deaminating)	ABP1;AOC3;	0.3942
DB00993	Azathioprine	ADSL;ADSS;AMPD1;AMPD2;AMPD3;GMPR;GMPR2;GMPS;HPRT1;IMPDH1;IMPDH2;PPAT;	R_CATP	catalase A, peroxisomal	CAT;	0.3936
DB01033	Mercaptopurine	ADSL;ADSS;AMPD1;AMPD2;AMPD3;GMPR;GMPR2;GMPS;HPRT1;IMPDH1;IMPDH2;PPAT;	R_CATP	catalase A, peroxisomal	CAT;	0.3936
DB00993	Azathioprine	ADSL;ADSS;AMPD1;AMPD2;AMPD3;GMPR;GMPR2;GMPS;HPRT1;IMPDH1;IMPDH2;PPAT;	R_CATM	catalase	CAT;	0.3919
DB01033	Mercaptopurine	ADSL;ADSS;AMPD1;AMPD2;AMPD3;GMPR;GMPR2;GMPS;HPRT1;IMPDH1;IMPDH2;PPAT;	R_CATM	catalase	CAT;	0.3919
DB00993	Azathioprine	ADSL;ADSS;AMPD1;AMPD2;AMPD3;GMPR;GMPR2;GMPS;HPRT1;IMPDH1;IMPDH2;PPAT;	R_OCBTM	ornithine carbamoyltransferase, irreversible	OTC;	0.3913
DB01033	Mercaptopurine	ADSL;ADSS;AMPD1;AMPD2;AMPD3;GMPR;GMPR2;GMPS;HPRT1;IMPDH1;IMPDH2;PPAT;	R_OCBTM	ornithine carbamoyltransferase, irreversible	OTC;	0.3913
DB00993	Azathioprine	ADSL;ADSS;AMPD1;AMPD2;AMPD3;GMPR;GMPR2;GMPS;HPRT1;IMPDH1;IMPDH2;PPAT;	R_OPAHIR	5-Oxoproline amidohydrolase (ATP-hydrolysing) (ir)	OPLAH;	0.3911
DB01033	Mercaptopurine	ADSL;ADSS;AMPD1;AMPD2;AMPD3;GMPR;GMPR2;GMPS;HPRT1;IMPDH1;IMPDH2;PPAT;	R_OPAHIR	5-Oxoproline amidohydrolase (ATP-hydrolysing) (ir)	OPLAH;	0.3911
DB00993	Azathioprine	ADSL;ADSS;AMPD1;AMPD2;AMPD3;GMPR;GMPR2;GMPS;HPRT1;IMPDH1;IMPDH2;PPAT;	R_NTD4E	5'-nucleotidase (CMP), extracellular	NT5E;	0.3889
DB01033	Mercaptopurine	ADSL;ADSS;AMPD1;AMPD2;AMPD3;GMPR;GMPR2;GMPS;HPRT1;IMPDH1;IMPDH2;PPAT;	R_NTD4E	5'-nucleotidase (CMP), extracellular	NT5E;	0.3889
DB00993	Azathioprine	ADSL;ADSS;AMPD1;AMPD2;AMPD3;GMPR;GMPR2;GMPS;HPRT1;IMPDH1;IMPDH2;PPAT;	R_CSNATP	carnitine O-acetyltransferase, reverse direction, peroxisomal	CRAT;	0.3883
DB01033	Mercaptopurine	ADSL;ADSS;AMPD1;AMPD2;AMPD3;GMPR;GMPR2;GMPS;HPRT1;IMPDH1;IMPDH2;PPAT;	R_CSNATP	carnitine O-acetyltransferase, reverse direction, peroxisomal	CRAT;	0.3883
DB00993	Azathioprine	ADSL;ADSS;AMPD1;AMPD2;AMPD3;GMPR;GMPR2;GMPS;HPRT1;IMPDH1;IMPDH2;PPAT;	R_CSNATM	carnitine O-aceyltransferase, mitochondrial	CRAT;	0.3872
DB01033	Mercaptopurine	ADSL;ADSS;AMPD1;AMPD2;AMPD3;GMPR;GMPR2;GMPS;HPRT1;IMPDH1;IMPDH2;PPAT;	R_CSNATM	carnitine O-aceyltransferase, mitochondrial	CRAT;	0.3872
DB00993	Azathioprine	ADSL;ADSS;AMPD1;AMPD2;AMPD3;GMPR;GMPR2;GMPS;HPRT1;IMPDH1;IMPDH2;PPAT;	R_ASNSERNAEX	L-serine/L-asparagine Na-dependent exchange (Asn-L in)	SLC1A5;	0.3862
DB01033	Mercaptopurine	ADSL;ADSS;AMPD1;AMPD2;AMPD3;GMPR;GMPR2;GMPS;HPRT1;IMPDH1;IMPDH2;PPAT;	R_ASNSERNAEX	L-serine/L-asparagine Na-dependent exchange (Asn-L in)	SLC1A5;	0.3862
DB00993	Azathioprine	ADSL;ADSS;AMPD1;AMPD2;AMPD3;GMPR;GMPR2;GMPS;HPRT1;IMPDH1;IMPDH2;PPAT;	R_IDHPOXOX2B	Iodide:hydrogen-peroxide oxidoreductase 2	TPO;	0.386
DB00993	Azathioprine	ADSL;ADSS;AMPD1;AMPD2;AMPD3;GMPR;GMPR2;GMPS;HPRT1;IMPDH1;IMPDH2;PPAT;	R_IDHPOXOX4	Iodide:hydrogen-peroxide oxidoreductase 4	TPO;	0.386
DB00993	Azathioprine	ADSL;ADSS;AMPD1;AMPD2;AMPD3;GMPR;GMPR2;GMPS;HPRT1;IMPDH1;IMPDH2;PPAT;	R_IDHPOXOXB	Iodide:hydrogen-peroxide oxidoreductase	TPO;	0.386
DB00993	Azathioprine	ADSL;ADSS;AMPD1;AMPD2;AMPD3;GMPR;GMPR2;GMPS;HPRT1;IMPDH1;IMPDH2;PPAT;	R_THYPX	thyroid peroxidase	TPO;	0.386
DB01033	Mercaptopurine	ADSL;ADSS;AMPD1;AMPD2;AMPD3;GMPR;GMPR2;GMPS;HPRT1;IMPDH1;IMPDH2;PPAT;	R_IDHPOXOX2B	Iodide:hydrogen-peroxide oxidoreductase 2	TPO;	0.386
DB01033	Mercaptopurine	ADSL;ADSS;AMPD1;AMPD2;AMPD3;GMPR;GMPR2;GMPS;HPRT1;IMPDH1;IMPDH2;PPAT;	R_IDHPOXOX4	Iodide:hydrogen-peroxide oxidoreductase 4	TPO;	0.386
DB01033	Mercaptopurine	ADSL;ADSS;AMPD1;AMPD2;AMPD3;GMPR;GMPR2;GMPS;HPRT1;IMPDH1;IMPDH2;PPAT;	R_IDHPOXOXB	Iodide:hydrogen-peroxide oxidoreductase	TPO;	0.386
DB01033	Mercaptopurine	ADSL;ADSS;AMPD1;AMPD2;AMPD3;GMPR;GMPR2;GMPS;HPRT1;IMPDH1;IMPDH2;PPAT;	R_THYPX	thyroid peroxidase	TPO;	0.386
DB00993	Azathioprine	ADSL;ADSS;AMPD1;AMPD2;AMPD3;GMPR;GMPR2;GMPS;HPRT1;IMPDH1;IMPDH2;PPAT;	R_THRALANAEX	L-alanine/L-threonine Na-dependent exchange (Thr-L in)	SLC1A5;	0.3854
DB01033	Mercaptopurine	ADSL;ADSS;AMPD1;AMPD2;AMPD3;GMPR;GMPR2;GMPS;HPRT1;IMPDH1;IMPDH2;PPAT;	R_THRALANAEX	L-alanine/L-threonine Na-dependent exchange (Thr-L in)	SLC1A5;	0.3854
DB00993	Azathioprine	ADSL;ADSS;AMPD1;AMPD2;AMPD3;GMPR;GMPR2;GMPS;HPRT1;IMPDH1;IMPDH2;PPAT;	R_HSD3B2R	3 beta-hydroxysteroid dehydrogenase type 1	HSD3B2;	0.385
DB01033	Mercaptopurine	ADSL;ADSS;AMPD1;AMPD2;AMPD3;GMPR;GMPR2;GMPS;HPRT1;IMPDH1;IMPDH2;PPAT;	R_HSD3B2R	3 beta-hydroxysteroid dehydrogenase type 1	HSD3B2;	0.385
DB00993	Azathioprine	ADSL;ADSS;AMPD1;AMPD2;AMPD3;GMPR;GMPR2;GMPS;HPRT1;IMPDH1;IMPDH2;PPAT;	R_MCCCRM	methylcrotonoyl-CoA carboxylase, mitochondrial	MCCC1;MCCC2;	0.3845
DB01033	Mercaptopurine	ADSL;ADSS;AMPD1;AMPD2;AMPD3;GMPR;GMPR2;GMPS;HPRT1;IMPDH1;IMPDH2;PPAT;	R_MCCCRM	methylcrotonoyl-CoA carboxylase, mitochondrial	MCCC1;MCCC2;	0.3845
DB00993	Azathioprine	ADSL;ADSS;AMPD1;AMPD2;AMPD3;GMPR;GMPR2;GMPS;HPRT1;IMPDH1;IMPDH2;PPAT;	R_CRNTUIR	L-carnitine inward uniport	SLC22A4;	0.3841
DB01033	Mercaptopurine	ADSL;ADSS;AMPD1;AMPD2;AMPD3;GMPR;GMPR2;GMPS;HPRT1;IMPDH1;IMPDH2;PPAT;	R_CRNTUIR	L-carnitine inward uniport	SLC22A4;	0.3841
DB00993	Azathioprine	ADSL;ADSS;AMPD1;AMPD2;AMPD3;GMPR;GMPR2;GMPS;HPRT1;IMPDH1;IMPDH2;PPAT;	R_ALATHRNAEX	L-alanine/L-threonine Na-dependent exchange (Ala-L in)	SLC1A5;	0.3839
DB00993	Azathioprine	ADSL;ADSS;AMPD1;AMPD2;AMPD3;GMPR;GMPR2;GMPS;HPRT1;IMPDH1;IMPDH2;PPAT;	R_THRSERNAEX	L-serine/L-threonine Na-dependent exchange (Thr-L in)	SLC1A5;	0.3839
DB01033	Mercaptopurine	ADSL;ADSS;AMPD1;AMPD2;AMPD3;GMPR;GMPR2;GMPS;HPRT1;IMPDH1;IMPDH2;PPAT;	R_ALATHRNAEX	L-alanine/L-threonine Na-dependent exchange (Ala-L in)	SLC1A5;	0.3839
DB01033	Mercaptopurine	ADSL;ADSS;AMPD1;AMPD2;AMPD3;GMPR;GMPR2;GMPS;HPRT1;IMPDH1;IMPDH2;PPAT;	R_THRSERNAEX	L-serine/L-threonine Na-dependent exchange (Thr-L in)	SLC1A5;	0.3839
DB00993	Azathioprine	ADSL;ADSS;AMPD1;AMPD2;AMPD3;GMPR;GMPR2;GMPS;HPRT1;IMPDH1;IMPDH2;PPAT;	R_FTCD	formimidoyltransferase cyclodeaminase	FTCD;	0.3834
DB00993	Azathioprine	ADSL;ADSS;AMPD1;AMPD2;AMPD3;GMPR;GMPR2;GMPS;HPRT1;IMPDH1;IMPDH2;PPAT;	R_GLUFORTX	Glutamate formimidoyltransferase	FTCD;	0.3834
DB01033	Mercaptopurine	ADSL;ADSS;AMPD1;AMPD2;AMPD3;GMPR;GMPR2;GMPS;HPRT1;IMPDH1;IMPDH2;PPAT;	R_FTCD	formimidoyltransferase cyclodeaminase	FTCD;	0.3834
DB01033	Mercaptopurine	ADSL;ADSS;AMPD1;AMPD2;AMPD3;GMPR;GMPR2;GMPS;HPRT1;IMPDH1;IMPDH2;PPAT;	R_GLUFORTX	Glutamate formimidoyltransferase	FTCD;	0.3834
DB00242	Cladribine	ADA;NP;	R_LEUTAM	leucine transaminase, mitochondrial	BCAT2;	0.3741
DB00993	Azathioprine	ADSL;ADSS;AMPD1;AMPD2;AMPD3;GMPR;GMPR2;GMPS;HPRT1;IMPDH1;IMPDH2;PPAT;	R_PRDXL	Peroxidase (multiple substrates)	MPO;	0.3741
DB01033	Mercaptopurine	ADSL;ADSS;AMPD1;AMPD2;AMPD3;GMPR;GMPR2;GMPS;HPRT1;IMPDH1;IMPDH2;PPAT;	R_PRDXL	Peroxidase (multiple substrates)	MPO;	0.3741
DB00993	Azathioprine	ADSL;ADSS;AMPD1;AMPD2;AMPD3;GMPR;GMPR2;GMPS;HPRT1;IMPDH1;IMPDH2;PPAT;	R_ALDD2X	aldehyde dehydrogenase (acetaldehyde, NAD)	ALDH1A1;ALDH1A2;ALDH1A3;ALDH7A1;	0.3737
DB01033	Mercaptopurine	ADSL;ADSS;AMPD1;AMPD2;AMPD3;GMPR;GMPR2;GMPS;HPRT1;IMPDH1;IMPDH2;PPAT;	R_ALDD2X	aldehyde dehydrogenase (acetaldehyde, NAD)	ALDH1A1;ALDH1A2;ALDH1A3;ALDH7A1;	0.3737
DB00242	Cladribine	ADA;NP;	R_ASPGLUM	aspartate-glutamate mitochondrial shuttle	SLC25A12;SLC25A13;	0.3737
DB00993	Azathioprine	ADSL;ADSS;AMPD1;AMPD2;AMPD3;GMPR;GMPR2;GMPS;HPRT1;IMPDH1;IMPDH2;PPAT;	R_NTD6	5'-nucleotidase (dAMP)	NT5C2;	0.3725
DB01033	Mercaptopurine	ADSL;ADSS;AMPD1;AMPD2;AMPD3;GMPR;GMPR2;GMPS;HPRT1;IMPDH1;IMPDH2;PPAT;	R_NTD6	5'-nucleotidase (dAMP)	NT5C2;	0.3725
DB00993	Azathioprine	ADSL;ADSS;AMPD1;AMPD2;AMPD3;GMPR;GMPR2;GMPS;HPRT1;IMPDH1;IMPDH2;PPAT;	R_ALCD22_D	alcohol dehydrogenase (D-lactaldehyde)	ADH1A;ADH1B;ADH1C;	0.37
DB01033	Mercaptopurine	ADSL;ADSS;AMPD1;AMPD2;AMPD3;GMPR;GMPR2;GMPS;HPRT1;IMPDH1;IMPDH2;PPAT;	R_ALCD22_D	alcohol dehydrogenase (D-lactaldehyde)	ADH1A;ADH1B;ADH1C;	0.37
DB00993	Azathioprine	ADSL;ADSS;AMPD1;AMPD2;AMPD3;GMPR;GMPR2;GMPS;HPRT1;IMPDH1;IMPDH2;PPAT;	R_ABTARM	4-aminobutyrate transaminase, reversible (mitochondrial)	ABAT;	0.3694
DB01033	Mercaptopurine	ADSL;ADSS;AMPD1;AMPD2;AMPD3;GMPR;GMPR2;GMPS;HPRT1;IMPDH1;IMPDH2;PPAT;	R_ABTARM	4-aminobutyrate transaminase, reversible (mitochondrial)	ABAT;	0.3694
DB00694	Daunorubicin	ABCC1;	R_CKC	ATP Creatine kinase (c)	CKB;CKM;	0.3687
DB00993	Azathioprine	ADSL;ADSS;AMPD1;AMPD2;AMPD3;GMPR;GMPR2;GMPS;HPRT1;IMPDH1;IMPDH2;PPAT;	R_FACOAL140I	fatty-acid--CoA ligase (tetradecanoate)	ACSL3;	0.3678
DB01033	Mercaptopurine	ADSL;ADSS;AMPD1;AMPD2;AMPD3;GMPR;GMPR2;GMPS;HPRT1;IMPDH1;IMPDH2;PPAT;	R_FACOAL140I	fatty-acid--CoA ligase (tetradecanoate)	ACSL3;	0.3678
DB00993	Azathioprine	ADSL;ADSS;AMPD1;AMPD2;AMPD3;GMPR;GMPR2;GMPS;HPRT1;IMPDH1;IMPDH2;PPAT;	R_ALDD2Y	aldehyde dehydrogenase (acetaldehyde, NADP)	ALDH1A2;	0.3676
DB01033	Mercaptopurine	ADSL;ADSS;AMPD1;AMPD2;AMPD3;GMPR;GMPR2;GMPS;HPRT1;IMPDH1;IMPDH2;PPAT;	R_ALDD2Y	aldehyde dehydrogenase (acetaldehyde, NADP)	ALDH1A2;	0.3676
DB00993	Azathioprine	ADSL;ADSS;AMPD1;AMPD2;AMPD3;GMPR;GMPR2;GMPS;HPRT1;IMPDH1;IMPDH2;PPAT;	R_NTD2E	5'-nucleotidase (UMP), extracellular	NT5E;	0.3674
DB01033	Mercaptopurine	ADSL;ADSS;AMPD1;AMPD2;AMPD3;GMPR;GMPR2;GMPS;HPRT1;IMPDH1;IMPDH2;PPAT;	R_NTD2E	5'-nucleotidase (UMP), extracellular	NT5E;	0.3674
DB00993	Azathioprine	ADSL;ADSS;AMPD1;AMPD2;AMPD3;GMPR;GMPR2;GMPS;HPRT1;IMPDH1;IMPDH2;PPAT;	R_ASNALANAEX	L-alanine/L-asparagine Na-dependent exchange (Asn-L in)	SLC1A5;	0.3673
DB01033	Mercaptopurine	ADSL;ADSS;AMPD1;AMPD2;AMPD3;GMPR;GMPR2;GMPS;HPRT1;IMPDH1;IMPDH2;PPAT;	R_ASNALANAEX	L-alanine/L-asparagine Na-dependent exchange (Asn-L in)	SLC1A5;	0.3673
DB00993	Azathioprine	ADSL;ADSS;AMPD1;AMPD2;AMPD3;GMPR;GMPR2;GMPS;HPRT1;IMPDH1;IMPDH2;PPAT;	R_TKT1	transketolase	TKT;	0.3668
DB01033	Mercaptopurine	ADSL;ADSS;AMPD1;AMPD2;AMPD3;GMPR;GMPR2;GMPS;HPRT1;IMPDH1;IMPDH2;PPAT;	R_TKT1	transketolase	TKT;	0.3668
DB00993	Azathioprine	ADSL;ADSS;AMPD1;AMPD2;AMPD3;GMPR;GMPR2;GMPS;HPRT1;IMPDH1;IMPDH2;PPAT;	R_TKT2	transketolase	TKT;	0.3668
DB01033	Mercaptopurine	ADSL;ADSS;AMPD1;AMPD2;AMPD3;GMPR;GMPR2;GMPS;HPRT1;IMPDH1;IMPDH2;PPAT;	R_TKT2	transketolase	TKT;	0.3668
DB00993	Azathioprine	ADSL;ADSS;AMPD1;AMPD2;AMPD3;GMPR;GMPR2;GMPS;HPRT1;IMPDH1;IMPDH2;PPAT;	R_SOAT11	sterol O-acyltransferase (acyl-Coenzyme A: cholesterol acyltransferase) 1	SOAT1;	0.3664
DB01033	Mercaptopurine	ADSL;ADSS;AMPD1;AMPD2;AMPD3;GMPR;GMPR2;GMPS;HPRT1;IMPDH1;IMPDH2;PPAT;	R_SOAT11	sterol O-acyltransferase (acyl-Coenzyme A: cholesterol acyltransferase) 1	SOAT1;	0.3664
DB00993	Azathioprine	ADSL;ADSS;AMPD1;AMPD2;AMPD3;GMPR;GMPR2;GMPS;HPRT1;IMPDH1;IMPDH2;PPAT;	R_RAI3	13-cis-retinoic acid isomerase	GSTM1;	0.3643
DB01033	Mercaptopurine	ADSL;ADSS;AMPD1;AMPD2;AMPD3;GMPR;GMPR2;GMPS;HPRT1;IMPDH1;IMPDH2;PPAT;	R_RAI3	13-cis-retinoic acid isomerase	GSTM1;	0.3643
DB00993	Azathioprine	ADSL;ADSS;AMPD1;AMPD2;AMPD3;GMPR;GMPR2;GMPS;HPRT1;IMPDH1;IMPDH2;PPAT;	R_MI1PP	myo-inositol 1-phosphatase	IMPA1;IMPA2;	0.3634
DB01033	Mercaptopurine	ADSL;ADSS;AMPD1;AMPD2;AMPD3;GMPR;GMPR2;GMPS;HPRT1;IMPDH1;IMPDH2;PPAT;	R_MI1PP	myo-inositol 1-phosphatase	IMPA1;IMPA2;	0.3634
DB00993	Azathioprine	ADSL;ADSS;AMPD1;AMPD2;AMPD3;GMPR;GMPR2;GMPS;HPRT1;IMPDH1;IMPDH2;PPAT;	R_GLUDC	Glutamate Decarboxylase	GAD1;GAD2;	0.3615
DB01033	Mercaptopurine	ADSL;ADSS;AMPD1;AMPD2;AMPD3;GMPR;GMPR2;GMPS;HPRT1;IMPDH1;IMPDH2;PPAT;	R_GLUDC	Glutamate Decarboxylase	GAD1;GAD2;	0.3615
DB00993	Azathioprine	ADSL;ADSS;AMPD1;AMPD2;AMPD3;GMPR;GMPR2;GMPS;HPRT1;IMPDH1;IMPDH2;PPAT;	R_ASPT6	L-aspartate transport via Na, H symport and K antiport	SLC1A1;SLC1A2;SLC1A3;SLC1A6;SLC1A7;	0.3611
DB01033	Mercaptopurine	ADSL;ADSS;AMPD1;AMPD2;AMPD3;GMPR;GMPR2;GMPS;HPRT1;IMPDH1;IMPDH2;PPAT;	R_ASPT6	L-aspartate transport via Na, H symport and K antiport	SLC1A1;SLC1A2;SLC1A3;SLC1A6;SLC1A7;	0.3611
DB00694	Daunorubicin	ABCC1;	R_ASPGLUM	aspartate-glutamate mitochondrial shuttle	SLC25A12;SLC25A13;	0.3579
DB00993	Azathioprine	ADSL;ADSS;AMPD1;AMPD2;AMPD3;GMPR;GMPR2;GMPS;HPRT1;IMPDH1;IMPDH2;PPAT;	R_CYSTGLUEX	L-cystine/L-glutamate exchanger	SLC7A11;	0.357
DB01033	Mercaptopurine	ADSL;ADSS;AMPD1;AMPD2;AMPD3;GMPR;GMPR2;GMPS;HPRT1;IMPDH1;IMPDH2;PPAT;	R_CYSTGLUEX	L-cystine/L-glutamate exchanger	SLC7A11;	0.357
DB00993	Azathioprine	ADSL;ADSS;AMPD1;AMPD2;AMPD3;GMPR;GMPR2;GMPS;HPRT1;IMPDH1;IMPDH2;PPAT;	R_PPCOACM	Propionyl-CoA carboxylase, mitochondrial	PCCA;PCCB;	0.357
DB01033	Mercaptopurine	ADSL;ADSS;AMPD1;AMPD2;AMPD3;GMPR;GMPR2;GMPS;HPRT1;IMPDH1;IMPDH2;PPAT;	R_PPCOACM	Propionyl-CoA carboxylase, mitochondrial	PCCA;PCCB;	0.357
DB00993	Azathioprine	ADSL;ADSS;AMPD1;AMPD2;AMPD3;GMPR;GMPR2;GMPS;HPRT1;IMPDH1;IMPDH2;PPAT;	R_ALAT4	Alanine-Sodium symporter	SLC7A1;SLC7A2;SLC7A3;	0.3569
DB00993	Azathioprine	ADSL;ADSS;AMPD1;AMPD2;AMPD3;GMPR;GMPR2;GMPS;HPRT1;IMPDH1;IMPDH2;PPAT;	R_PHET4	L-phenylalanine transport in via sodium symport	SLC7A1;SLC7A2;SLC7A3;	0.3569
DB01033	Mercaptopurine	ADSL;ADSS;AMPD1;AMPD2;AMPD3;GMPR;GMPR2;GMPS;HPRT1;IMPDH1;IMPDH2;PPAT;	R_ALAT4	Alanine-Sodium symporter	SLC7A1;SLC7A2;SLC7A3;	0.3569
DB01033	Mercaptopurine	ADSL;ADSS;AMPD1;AMPD2;AMPD3;GMPR;GMPR2;GMPS;HPRT1;IMPDH1;IMPDH2;PPAT;	R_PHET4	L-phenylalanine transport in via sodium symport	SLC7A1;SLC7A2;SLC7A3;	0.3569
DB00242	Cladribine	ADA;NP;	R_ACGAM2E	N-acetylglucosamine 2-epimerase	RENBP;	0.3564
DB00993	Azathioprine	ADSL;ADSS;AMPD1;AMPD2;AMPD3;GMPR;GMPR2;GMPS;HPRT1;IMPDH1;IMPDH2;PPAT;	R_RDH2	retinol dehydrogenase (9-cis,NADH)	RDH5;	0.3563
DB01033	Mercaptopurine	ADSL;ADSS;AMPD1;AMPD2;AMPD3;GMPR;GMPR2;GMPS;HPRT1;IMPDH1;IMPDH2;PPAT;	R_RDH2	retinol dehydrogenase (9-cis,NADH)	RDH5;	0.3563
DB00242	Cladribine	ADA;NP;	R_GLYAMDTRC	glycine amidinotransferase (c)	GATM;	0.3553
DB00993	Azathioprine	ADSL;ADSS;AMPD1;AMPD2;AMPD3;GMPR;GMPR2;GMPS;HPRT1;IMPDH1;IMPDH2;PPAT;	R_34DHXMANDACOX	3,4-Dihydroxymandelaldehyde:NAD+ oxidoreductase	ALDH1A3;	0.354
DB01033	Mercaptopurine	ADSL;ADSS;AMPD1;AMPD2;AMPD3;GMPR;GMPR2;GMPS;HPRT1;IMPDH1;IMPDH2;PPAT;	R_34DHXMANDACOX	3,4-Dihydroxymandelaldehyde:NAD+ oxidoreductase	ALDH1A3;	0.354
DB00993	Azathioprine	ADSL;ADSS;AMPD1;AMPD2;AMPD3;GMPR;GMPR2;GMPS;HPRT1;IMPDH1;IMPDH2;PPAT;	R_AIRCR	phosphoribosylaminoimidazole carboxylase	PAICS;	0.3538
DB00993	Azathioprine	ADSL;ADSS;AMPD1;AMPD2;AMPD3;GMPR;GMPR2;GMPS;HPRT1;IMPDH1;IMPDH2;PPAT;	R_PRASCS	phosphoribosylaminoimidazolesuccinocarboxamide synthase	PAICS;	0.3538
DB01033	Mercaptopurine	ADSL;ADSS;AMPD1;AMPD2;AMPD3;GMPR;GMPR2;GMPS;HPRT1;IMPDH1;IMPDH2;PPAT;	R_AIRCR	phosphoribosylaminoimidazole carboxylase	PAICS;	0.3538
DB01033	Mercaptopurine	ADSL;ADSS;AMPD1;AMPD2;AMPD3;GMPR;GMPR2;GMPS;HPRT1;IMPDH1;IMPDH2;PPAT;	R_PRASCS	phosphoribosylaminoimidazolesuccinocarboxamide synthase	PAICS;	0.3538
DB00993	Azathioprine	ADSL;ADSS;AMPD1;AMPD2;AMPD3;GMPR;GMPR2;GMPS;HPRT1;IMPDH1;IMPDH2;PPAT;	R_FPGS4M	folylpolyglutamate synthetase (DHF), mitochondrial	FPGS;	0.3533
DB00993	Azathioprine	ADSL;ADSS;AMPD1;AMPD2;AMPD3;GMPR;GMPR2;GMPS;HPRT1;IMPDH1;IMPDH2;PPAT;	R_FPGS5M	folylpolyglutamate synthetase (DHF), mitochondrial	FPGS;	0.3533
DB01033	Mercaptopurine	ADSL;ADSS;AMPD1;AMPD2;AMPD3;GMPR;GMPR2;GMPS;HPRT1;IMPDH1;IMPDH2;PPAT;	R_FPGS4M	folylpolyglutamate synthetase (DHF), mitochondrial	FPGS;	0.3533
DB01033	Mercaptopurine	ADSL;ADSS;AMPD1;AMPD2;AMPD3;GMPR;GMPR2;GMPS;HPRT1;IMPDH1;IMPDH2;PPAT;	R_FPGS5M	folylpolyglutamate synthetase (DHF), mitochondrial	FPGS;	0.3533
DB00993	Azathioprine	ADSL;ADSS;AMPD1;AMPD2;AMPD3;GMPR;GMPR2;GMPS;HPRT1;IMPDH1;IMPDH2;PPAT;	R_CHAT	Choline O-acetyltransferase	CHAT;	0.3527
DB01033	Mercaptopurine	ADSL;ADSS;AMPD1;AMPD2;AMPD3;GMPR;GMPR2;GMPS;HPRT1;IMPDH1;IMPDH2;PPAT;	R_CHAT	Choline O-acetyltransferase	CHAT;	0.3527
DB00993	Azathioprine	ADSL;ADSS;AMPD1;AMPD2;AMPD3;GMPR;GMPR2;GMPS;HPRT1;IMPDH1;IMPDH2;PPAT;	R_ARGSL	argininosuccinate lyase	ASL;	0.3526
DB01033	Mercaptopurine	ADSL;ADSS;AMPD1;AMPD2;AMPD3;GMPR;GMPR2;GMPS;HPRT1;IMPDH1;IMPDH2;PPAT;	R_ARGSL	argininosuccinate lyase	ASL;	0.3526
DB00993	Azathioprine	ADSL;ADSS;AMPD1;AMPD2;AMPD3;GMPR;GMPR2;GMPS;HPRT1;IMPDH1;IMPDH2;PPAT;	R_SGPL12R	Sphingosine-1-phosphate lyase	SGPL1;	0.3526
DB01033	Mercaptopurine	ADSL;ADSS;AMPD1;AMPD2;AMPD3;GMPR;GMPR2;GMPS;HPRT1;IMPDH1;IMPDH2;PPAT;	R_SGPL12R	Sphingosine-1-phosphate lyase	SGPL1;	0.3526
DB00993	Azathioprine	ADSL;ADSS;AMPD1;AMPD2;AMPD3;GMPR;GMPR2;GMPS;HPRT1;IMPDH1;IMPDH2;PPAT;	R_3MOX4HOXPGALDOX	3-Methoxy-4-hydroxyphenylglycolaldehyde:NAD+ oxidoreductase	ALDH1A3;	0.3521
DB01033	Mercaptopurine	ADSL;ADSS;AMPD1;AMPD2;AMPD3;GMPR;GMPR2;GMPS;HPRT1;IMPDH1;IMPDH2;PPAT;	R_3MOX4HOXPGALDOX	3-Methoxy-4-hydroxyphenylglycolaldehyde:NAD+ oxidoreductase	ALDH1A3;	0.3521
DB00993	Azathioprine	ADSL;ADSS;AMPD1;AMPD2;AMPD3;GMPR;GMPR2;GMPS;HPRT1;IMPDH1;IMPDH2;PPAT;	R_34DHPLACOX	3,4-Dihydroxyphenylacetaldehyde:NAD+ oxidoreductase	ALDH1A3;	0.352
DB01033	Mercaptopurine	ADSL;ADSS;AMPD1;AMPD2;AMPD3;GMPR;GMPR2;GMPS;HPRT1;IMPDH1;IMPDH2;PPAT;	R_34DHPLACOX	3,4-Dihydroxyphenylacetaldehyde:NAD+ oxidoreductase	ALDH1A3;	0.352
DB00993	Azathioprine	ADSL;ADSS;AMPD1;AMPD2;AMPD3;GMPR;GMPR2;GMPS;HPRT1;IMPDH1;IMPDH2;PPAT;	R_MMMM	methylmalonyl-CoA mutase	MUT;	0.3519
DB01033	Mercaptopurine	ADSL;ADSS;AMPD1;AMPD2;AMPD3;GMPR;GMPR2;GMPS;HPRT1;IMPDH1;IMPDH2;PPAT;	R_MMMM	methylmalonyl-CoA mutase	MUT;	0.3519
DB00993	Azathioprine	ADSL;ADSS;AMPD1;AMPD2;AMPD3;GMPR;GMPR2;GMPS;HPRT1;IMPDH1;IMPDH2;PPAT;	R_GGH_7THFE	Gamma-glutamyl hydrolase (7THF), extracellular	GGH;	0.3512
DB01033	Mercaptopurine	ADSL;ADSS;AMPD1;AMPD2;AMPD3;GMPR;GMPR2;GMPS;HPRT1;IMPDH1;IMPDH2;PPAT;	R_GGH_7THFE	Gamma-glutamyl hydrolase (7THF), extracellular	GGH;	0.3512
DB00993	Azathioprine	ADSL;ADSS;AMPD1;AMPD2;AMPD3;GMPR;GMPR2;GMPS;HPRT1;IMPDH1;IMPDH2;PPAT;	R_CRNTUNA	L-carnitine inward transport by Na+ symport	SLC22A5;	0.3504
DB01033	Mercaptopurine	ADSL;ADSS;AMPD1;AMPD2;AMPD3;GMPR;GMPR2;GMPS;HPRT1;IMPDH1;IMPDH2;PPAT;	R_CRNTUNA	L-carnitine inward transport by Na+ symport	SLC22A5;	0.3504
DB00694	Daunorubicin	ABCC1;	R_GLYT2R	glycine reversible transport via proton symport	SLC36A1;	0.3495
DB00993	Azathioprine	ADSL;ADSS;AMPD1;AMPD2;AMPD3;GMPR;GMPR2;GMPS;HPRT1;IMPDH1;IMPDH2;PPAT;	R_GLUT6	Glutamate transport via Na, H symport and K antiport	SLC1A1;SLC1A2;SLC1A3;SLC1A6;SLC1A7;	0.349
DB01033	Mercaptopurine	ADSL;ADSS;AMPD1;AMPD2;AMPD3;GMPR;GMPR2;GMPS;HPRT1;IMPDH1;IMPDH2;PPAT;	R_GLUT6	Glutamate transport via Na, H symport and K antiport	SLC1A1;SLC1A2;SLC1A3;SLC1A6;SLC1A7;	0.349
DB00993	Azathioprine	ADSL;ADSS;AMPD1;AMPD2;AMPD3;GMPR;GMPR2;GMPS;HPRT1;IMPDH1;IMPDH2;PPAT;	R_GLUNM	glutaminase (mitochondrial)	GLS;	0.3468
DB01033	Mercaptopurine	ADSL;ADSS;AMPD1;AMPD2;AMPD3;GMPR;GMPR2;GMPS;HPRT1;IMPDH1;IMPDH2;PPAT;	R_GLUNM	glutaminase (mitochondrial)	GLS;	0.3468
DB00694	Daunorubicin	ABCC1;	R_ALATA_L	L-alanine transaminase	GPT2;	0.3462
DB00993	Azathioprine	ADSL;ADSS;AMPD1;AMPD2;AMPD3;GMPR;GMPR2;GMPS;HPRT1;IMPDH1;IMPDH2;PPAT;	R_SOAT12	sterol O-acyltransferase (acyl-Coenzyme A: cholesterol acyltransferase) 1	SOAT1;	0.3458
DB01033	Mercaptopurine	ADSL;ADSS;AMPD1;AMPD2;AMPD3;GMPR;GMPR2;GMPS;HPRT1;IMPDH1;IMPDH2;PPAT;	R_SOAT12	sterol O-acyltransferase (acyl-Coenzyme A: cholesterol acyltransferase) 1	SOAT1;	0.3458
DB00993	Azathioprine	ADSL;ADSS;AMPD1;AMPD2;AMPD3;GMPR;GMPR2;GMPS;HPRT1;IMPDH1;IMPDH2;PPAT;	R_CRNTIM	L-carnitine transport out of mitochondria via diffusion	SLC25A20;	0.3453
DB01033	Mercaptopurine	ADSL;ADSS;AMPD1;AMPD2;AMPD3;GMPR;GMPR2;GMPS;HPRT1;IMPDH1;IMPDH2;PPAT;	R_CRNTIM	L-carnitine transport out of mitochondria via diffusion	SLC25A20;	0.3453
DB00993	Azathioprine	ADSL;ADSS;AMPD1;AMPD2;AMPD3;GMPR;GMPR2;GMPS;HPRT1;IMPDH1;IMPDH2;PPAT;	R_DOPACHRMISO	L-dopachrome isomerase 1	TYR;	0.3444
DB00993	Azathioprine	ADSL;ADSS;AMPD1;AMPD2;AMPD3;GMPR;GMPR2;GMPS;HPRT1;IMPDH1;IMPDH2;PPAT;	R_TYRDOPO3	Tyrosine:dopa oxidase (dopaquinone producing 2)	TYR;	0.3444
DB01033	Mercaptopurine	ADSL;ADSS;AMPD1;AMPD2;AMPD3;GMPR;GMPR2;GMPS;HPRT1;IMPDH1;IMPDH2;PPAT;	R_DOPACHRMISO	L-dopachrome isomerase 1	TYR;	0.3444
DB01033	Mercaptopurine	ADSL;ADSS;AMPD1;AMPD2;AMPD3;GMPR;GMPR2;GMPS;HPRT1;IMPDH1;IMPDH2;PPAT;	R_TYRDOPO3	Tyrosine:dopa oxidase (dopaquinone producing 2)	TYR;	0.3444
DB00993	Azathioprine	ADSL;ADSS;AMPD1;AMPD2;AMPD3;GMPR;GMPR2;GMPS;HPRT1;IMPDH1;IMPDH2;PPAT;	R_ACHEE	Acetylcholinesterase	ACHE;	0.3442
DB01033	Mercaptopurine	ADSL;ADSS;AMPD1;AMPD2;AMPD3;GMPR;GMPR2;GMPS;HPRT1;IMPDH1;IMPDH2;PPAT;	R_ACHEE	Acetylcholinesterase	ACHE;	0.3442
DB00993	Azathioprine	ADSL;ADSS;AMPD1;AMPD2;AMPD3;GMPR;GMPR2;GMPS;HPRT1;IMPDH1;IMPDH2;PPAT;	R_GGH_6DHFL	Gamma-glutamyl hydrolase (6DHF), lysosomal	GGH;	0.3438
DB01033	Mercaptopurine	ADSL;ADSS;AMPD1;AMPD2;AMPD3;GMPR;GMPR2;GMPS;HPRT1;IMPDH1;IMPDH2;PPAT;	R_GGH_6DHFL	Gamma-glutamyl hydrolase (6DHF), lysosomal	GGH;	0.3438
DB00993	Azathioprine	ADSL;ADSS;AMPD1;AMPD2;AMPD3;GMPR;GMPR2;GMPS;HPRT1;IMPDH1;IMPDH2;PPAT;	R_ACACT1RM	acetyl-CoA C-acetyltransferase, mitochondrial	ACAT1;	0.343
DB01033	Mercaptopurine	ADSL;ADSS;AMPD1;AMPD2;AMPD3;GMPR;GMPR2;GMPS;HPRT1;IMPDH1;IMPDH2;PPAT;	R_ACACT1RM	acetyl-CoA C-acetyltransferase, mitochondrial	ACAT1;	0.343
DB00993	Azathioprine	ADSL;ADSS;AMPD1;AMPD2;AMPD3;GMPR;GMPR2;GMPS;HPRT1;IMPDH1;IMPDH2;PPAT;	R_PROT2R	L-proline reversible transport via proton symport	SLC36A1;	0.3426
DB01033	Mercaptopurine	ADSL;ADSS;AMPD1;AMPD2;AMPD3;GMPR;GMPR2;GMPS;HPRT1;IMPDH1;IMPDH2;PPAT;	R_PROT2R	L-proline reversible transport via proton symport	SLC36A1;	0.3426
DB00993	Azathioprine	ADSL;ADSS;AMPD1;AMPD2;AMPD3;GMPR;GMPR2;GMPS;HPRT1;IMPDH1;IMPDH2;PPAT;	R_TPI	triose-phosphate isomerase	TPI1;	0.3425
DB01033	Mercaptopurine	ADSL;ADSS;AMPD1;AMPD2;AMPD3;GMPR;GMPR2;GMPS;HPRT1;IMPDH1;IMPDH2;PPAT;	R_TPI	triose-phosphate isomerase	TPI1;	0.3425
DB00993	Azathioprine	ADSL;ADSS;AMPD1;AMPD2;AMPD3;GMPR;GMPR2;GMPS;HPRT1;IMPDH1;IMPDH2;PPAT;	R_ALACYSNAEX	L-alanine/L-cysteine Na-dependent exchange (Ala-L in)	SLC1A5;	0.3417
DB01033	Mercaptopurine	ADSL;ADSS;AMPD1;AMPD2;AMPD3;GMPR;GMPR2;GMPS;HPRT1;IMPDH1;IMPDH2;PPAT;	R_ALACYSNAEX	L-alanine/L-cysteine Na-dependent exchange (Ala-L in)	SLC1A5;	0.3417
DB00993	Azathioprine	ADSL;ADSS;AMPD1;AMPD2;AMPD3;GMPR;GMPR2;GMPS;HPRT1;IMPDH1;IMPDH2;PPAT;	R_ACRNTM	O-acetylcarnintine transport into mitochondria via diffusion	SLC25A20;	0.3408
DB01033	Mercaptopurine	ADSL;ADSS;AMPD1;AMPD2;AMPD3;GMPR;GMPR2;GMPS;HPRT1;IMPDH1;IMPDH2;PPAT;	R_ACRNTM	O-acetylcarnintine transport into mitochondria via diffusion	SLC25A20;	0.3408
DB00993	Azathioprine	ADSL;ADSS;AMPD1;AMPD2;AMPD3;GMPR;GMPR2;GMPS;HPRT1;IMPDH1;IMPDH2;PPAT;	R_DOPAVESSEC	Dopamine secretion via secretory vesicle (ATP driven)	SLC18A2;	0.34
DB01033	Mercaptopurine	ADSL;ADSS;AMPD1;AMPD2;AMPD3;GMPR;GMPR2;GMPS;HPRT1;IMPDH1;IMPDH2;PPAT;	R_DOPAVESSEC	Dopamine secretion via secretory vesicle (ATP driven)	SLC18A2;	0.34
DB00993	Azathioprine	ADSL;ADSS;AMPD1;AMPD2;AMPD3;GMPR;GMPR2;GMPS;HPRT1;IMPDH1;IMPDH2;PPAT;	R_ALR	Aldose reductase	AKR1B1;	0.3365
DB01033	Mercaptopurine	ADSL;ADSS;AMPD1;AMPD2;AMPD3;GMPR;GMPR2;GMPS;HPRT1;IMPDH1;IMPDH2;PPAT;	R_ALR	Aldose reductase	AKR1B1;	0.3365
DB00993	Azathioprine	ADSL;ADSS;AMPD1;AMPD2;AMPD3;GMPR;GMPR2;GMPS;HPRT1;IMPDH1;IMPDH2;PPAT;	R_BACCL	biotin-[acetyl-CoA-carboxylase] ligase	HLCS;	0.3354
DB00993	Azathioprine	ADSL;ADSS;AMPD1;AMPD2;AMPD3;GMPR;GMPR2;GMPS;HPRT1;IMPDH1;IMPDH2;PPAT;	R_BTNPL	holocarboxylase synthestase (biotin protein ligase)	HLCS;	0.3354
DB01033	Mercaptopurine	ADSL;ADSS;AMPD1;AMPD2;AMPD3;GMPR;GMPR2;GMPS;HPRT1;IMPDH1;IMPDH2;PPAT;	R_BACCL	biotin-[acetyl-CoA-carboxylase] ligase	HLCS;	0.3354
DB01033	Mercaptopurine	ADSL;ADSS;AMPD1;AMPD2;AMPD3;GMPR;GMPR2;GMPS;HPRT1;IMPDH1;IMPDH2;PPAT;	R_BTNPL	holocarboxylase synthestase (biotin protein ligase)	HLCS;	0.3354
DB00993	Azathioprine	ADSL;ADSS;AMPD1;AMPD2;AMPD3;GMPR;GMPR2;GMPS;HPRT1;IMPDH1;IMPDH2;PPAT;	R_PRFGS	phosphoribosylformylglycinamidine synthase	PFAS;	0.3351
DB01033	Mercaptopurine	ADSL;ADSS;AMPD1;AMPD2;AMPD3;GMPR;GMPR2;GMPS;HPRT1;IMPDH1;IMPDH2;PPAT;	R_PRFGS	phosphoribosylformylglycinamidine synthase	PFAS;	0.3351
DB00993	Azathioprine	ADSL;ADSS;AMPD1;AMPD2;AMPD3;GMPR;GMPR2;GMPS;HPRT1;IMPDH1;IMPDH2;PPAT;	R_THRGLNNAEX	L-threonine/L-glutamine Na-dependent exchange (Thr-L in)	SLC1A5;	0.335
DB01033	Mercaptopurine	ADSL;ADSS;AMPD1;AMPD2;AMPD3;GMPR;GMPR2;GMPS;HPRT1;IMPDH1;IMPDH2;PPAT;	R_THRGLNNAEX	L-threonine/L-glutamine Na-dependent exchange (Thr-L in)	SLC1A5;	0.335
DB00993	Azathioprine	ADSL;ADSS;AMPD1;AMPD2;AMPD3;GMPR;GMPR2;GMPS;HPRT1;IMPDH1;IMPDH2;PPAT;	R_NTD9E	5'-nucleotidase (GMP), extracellular	NT5E;	0.3343
DB01033	Mercaptopurine	ADSL;ADSS;AMPD1;AMPD2;AMPD3;GMPR;GMPR2;GMPS;HPRT1;IMPDH1;IMPDH2;PPAT;	R_NTD9E	5'-nucleotidase (GMP), extracellular	NT5E;	0.3343
DB00993	Azathioprine	ADSL;ADSS;AMPD1;AMPD2;AMPD3;GMPR;GMPR2;GMPS;HPRT1;IMPDH1;IMPDH2;PPAT;	R_GCCAM	glycine-cleavage complex (lipoylprotein), mitochondrial	GCSH;GLDC;	0.3333
DB00993	Azathioprine	ADSL;ADSS;AMPD1;AMPD2;AMPD3;GMPR;GMPR2;GMPS;HPRT1;IMPDH1;IMPDH2;PPAT;	R_GCCBIM	glycine-cleavage complex (lipoylprotein) irreversible, mitochondrial	GCSH;GLDC;	0.3333
DB00993	Azathioprine	ADSL;ADSS;AMPD1;AMPD2;AMPD3;GMPR;GMPR2;GMPS;HPRT1;IMPDH1;IMPDH2;PPAT;	R_GCCCM	glycine-cleavage complex (lipoylprotein), mitochondrial	GCSH;GLDC;	0.3333
DB01033	Mercaptopurine	ADSL;ADSS;AMPD1;AMPD2;AMPD3;GMPR;GMPR2;GMPS;HPRT1;IMPDH1;IMPDH2;PPAT;	R_GCCAM	glycine-cleavage complex (lipoylprotein), mitochondrial	GCSH;GLDC;	0.3333
DB01033	Mercaptopurine	ADSL;ADSS;AMPD1;AMPD2;AMPD3;GMPR;GMPR2;GMPS;HPRT1;IMPDH1;IMPDH2;PPAT;	R_GCCBIM	glycine-cleavage complex (lipoylprotein) irreversible, mitochondrial	GCSH;GLDC;	0.3333
DB01033	Mercaptopurine	ADSL;ADSS;AMPD1;AMPD2;AMPD3;GMPR;GMPR2;GMPS;HPRT1;IMPDH1;IMPDH2;PPAT;	R_GCCCM	glycine-cleavage complex (lipoylprotein), mitochondrial	GCSH;GLDC;	0.3333
DB00993	Azathioprine	ADSL;ADSS;AMPD1;AMPD2;AMPD3;GMPR;GMPR2;GMPS;HPRT1;IMPDH1;IMPDH2;PPAT;	R_ALASERNAEX	L-alanine/L-serine Na-dependent exchange (Ala-L in)	SLC1A5;	0.3331
DB01033	Mercaptopurine	ADSL;ADSS;AMPD1;AMPD2;AMPD3;GMPR;GMPR2;GMPS;HPRT1;IMPDH1;IMPDH2;PPAT;	R_ALASERNAEX	L-alanine/L-serine Na-dependent exchange (Ala-L in)	SLC1A5;	0.3331
DB00993	Azathioprine	ADSL;ADSS;AMPD1;AMPD2;AMPD3;GMPR;GMPR2;GMPS;HPRT1;IMPDH1;IMPDH2;PPAT;	R_NTD7E	5'-nucleotidase (AMP), extracellular	NT5E;	0.333
DB01033	Mercaptopurine	ADSL;ADSS;AMPD1;AMPD2;AMPD3;GMPR;GMPR2;GMPS;HPRT1;IMPDH1;IMPDH2;PPAT;	R_NTD7E	5'-nucleotidase (AMP), extracellular	NT5E;	0.333
DB00993	Azathioprine	ADSL;ADSS;AMPD1;AMPD2;AMPD3;GMPR;GMPR2;GMPS;HPRT1;IMPDH1;IMPDH2;PPAT;	R_FPGS7	folylpolyglutamate synthetase (10fthf)	FPGS;	0.3327
DB01033	Mercaptopurine	ADSL;ADSS;AMPD1;AMPD2;AMPD3;GMPR;GMPR2;GMPS;HPRT1;IMPDH1;IMPDH2;PPAT;	R_FPGS7	folylpolyglutamate synthetase (10fthf)	FPGS;	0.3327
DB00993	Azathioprine	ADSL;ADSS;AMPD1;AMPD2;AMPD3;GMPR;GMPR2;GMPS;HPRT1;IMPDH1;IMPDH2;PPAT;	R_ARGSS	argininosuccinate synthase	ASS;	0.3321
DB01033	Mercaptopurine	ADSL;ADSS;AMPD1;AMPD2;AMPD3;GMPR;GMPR2;GMPS;HPRT1;IMPDH1;IMPDH2;PPAT;	R_ARGSS	argininosuccinate synthase	ASS;	0.3321
DB00993	Azathioprine	ADSL;ADSS;AMPD1;AMPD2;AMPD3;GMPR;GMPR2;GMPS;HPRT1;IMPDH1;IMPDH2;PPAT;	R_ASNCYSNAEX	L-cysteine/L-asparagine Na-dependent exchange (Asn-L in)	SLC1A5;	0.3318
DB01033	Mercaptopurine	ADSL;ADSS;AMPD1;AMPD2;AMPD3;GMPR;GMPR2;GMPS;HPRT1;IMPDH1;IMPDH2;PPAT;	R_ASNCYSNAEX	L-cysteine/L-asparagine Na-dependent exchange (Asn-L in)	SLC1A5;	0.3318
DB00993	Azathioprine	ADSL;ADSS;AMPD1;AMPD2;AMPD3;GMPR;GMPR2;GMPS;HPRT1;IMPDH1;IMPDH2;PPAT;	R_LPASE	lysophospholipase	PLA2G4A;	0.3314
DB01033	Mercaptopurine	ADSL;ADSS;AMPD1;AMPD2;AMPD3;GMPR;GMPR2;GMPS;HPRT1;IMPDH1;IMPDH2;PPAT;	R_LPASE	lysophospholipase	PLA2G4A;	0.3314
DB00242	Cladribine	ADA;NP;	R_TPI	triose-phosphate isomerase	TPI1;	0.3312
DB00993	Azathioprine	ADSL;ADSS;AMPD1;AMPD2;AMPD3;GMPR;GMPR2;GMPS;HPRT1;IMPDH1;IMPDH2;PPAT;	R_SUCRE	sucrose hydrolyzing enxyme, extracellular	MGAM;SI;	0.3308
DB01033	Mercaptopurine	ADSL;ADSS;AMPD1;AMPD2;AMPD3;GMPR;GMPR2;GMPS;HPRT1;IMPDH1;IMPDH2;PPAT;	R_SUCRE	sucrose hydrolyzing enxyme, extracellular	MGAM;SI;	0.3308
DB00993	Azathioprine	ADSL;ADSS;AMPD1;AMPD2;AMPD3;GMPR;GMPR2;GMPS;HPRT1;IMPDH1;IMPDH2;PPAT;	R_LEUTA	leucine transaminase	BCAT1;	0.3302
DB01033	Mercaptopurine	ADSL;ADSS;AMPD1;AMPD2;AMPD3;GMPR;GMPR2;GMPS;HPRT1;IMPDH1;IMPDH2;PPAT;	R_LEUTA	leucine transaminase	BCAT1;	0.3302
DB00993	Azathioprine	ADSL;ADSS;AMPD1;AMPD2;AMPD3;GMPR;GMPR2;GMPS;HPRT1;IMPDH1;IMPDH2;PPAT;	R_CK	ATP Creatine kinase	CKMT2;	0.33
DB01033	Mercaptopurine	ADSL;ADSS;AMPD1;AMPD2;AMPD3;GMPR;GMPR2;GMPS;HPRT1;IMPDH1;IMPDH2;PPAT;	R_CK	ATP Creatine kinase	CKMT2;	0.33
DB00993	Azathioprine	ADSL;ADSS;AMPD1;AMPD2;AMPD3;GMPR;GMPR2;GMPS;HPRT1;IMPDH1;IMPDH2;PPAT;	R_UDPGP	UDPglucose pyrophosphohydrolase	ENPP1;	0.3287
DB01033	Mercaptopurine	ADSL;ADSS;AMPD1;AMPD2;AMPD3;GMPR;GMPR2;GMPS;HPRT1;IMPDH1;IMPDH2;PPAT;	R_UDPGP	UDPglucose pyrophosphohydrolase	ENPP1;	0.3287
DB00993	Azathioprine	ADSL;ADSS;AMPD1;AMPD2;AMPD3;GMPR;GMPR2;GMPS;HPRT1;IMPDH1;IMPDH2;PPAT;	R_GLNTN1	Glutamine transport (Na, H coupled)	SLC38A3;	0.3286
DB01033	Mercaptopurine	ADSL;ADSS;AMPD1;AMPD2;AMPD3;GMPR;GMPR2;GMPS;HPRT1;IMPDH1;IMPDH2;PPAT;	R_GLNTN1	Glutamine transport (Na, H coupled)	SLC38A3;	0.3286
DB00993	Azathioprine	ADSL;ADSS;AMPD1;AMPD2;AMPD3;GMPR;GMPR2;GMPS;HPRT1;IMPDH1;IMPDH2;PPAT;	R_CYSTA	cysteine transaminase	GOT1;	0.328
DB01033	Mercaptopurine	ADSL;ADSS;AMPD1;AMPD2;AMPD3;GMPR;GMPR2;GMPS;HPRT1;IMPDH1;IMPDH2;PPAT;	R_CYSTA	cysteine transaminase	GOT1;	0.328
DB00993	Azathioprine	ADSL;ADSS;AMPD1;AMPD2;AMPD3;GMPR;GMPR2;GMPS;HPRT1;IMPDH1;IMPDH2;PPAT;	R_HSD3B3R	3 beta-hydroxysteroid dehydrogenase type 1	HSD3B2;	0.3277
DB01033	Mercaptopurine	ADSL;ADSS;AMPD1;AMPD2;AMPD3;GMPR;GMPR2;GMPS;HPRT1;IMPDH1;IMPDH2;PPAT;	R_HSD3B3R	3 beta-hydroxysteroid dehydrogenase type 1	HSD3B2;	0.3277
DB00993	Azathioprine	ADSL;ADSS;AMPD1;AMPD2;AMPD3;GMPR;GMPR2;GMPS;HPRT1;IMPDH1;IMPDH2;PPAT;	R_THRASNNAEX	L-threonine/L-asparagine Na-dependent exchange (Thr-L in)	SLC1A5;	0.3266
DB01033	Mercaptopurine	ADSL;ADSS;AMPD1;AMPD2;AMPD3;GMPR;GMPR2;GMPS;HPRT1;IMPDH1;IMPDH2;PPAT;	R_THRASNNAEX	L-threonine/L-asparagine Na-dependent exchange (Thr-L in)	SLC1A5;	0.3266
DB00993	Azathioprine	ADSL;ADSS;AMPD1;AMPD2;AMPD3;GMPR;GMPR2;GMPS;HPRT1;IMPDH1;IMPDH2;PPAT;	R_HKT	H+/K+ gastric/non-gastric P-ATPase and ABC ATPase	ATP4A;ATP4B;	0.3246
DB01033	Mercaptopurine	ADSL;ADSS;AMPD1;AMPD2;AMPD3;GMPR;GMPR2;GMPS;HPRT1;IMPDH1;IMPDH2;PPAT;	R_HKT	H+/K+ gastric/non-gastric P-ATPase and ABC ATPase	ATP4A;ATP4B;	0.3246
DB01073	Fludarabine	ADA;RRM1;	R_DASCBR	dehydroascorbate reductase	GLRX;GLRX2;	0.3243
DB00993	Azathioprine	ADSL;ADSS;AMPD1;AMPD2;AMPD3;GMPR;GMPR2;GMPS;HPRT1;IMPDH1;IMPDH2;PPAT;	R_CHOLT4	choline, sodium cotransport	SLC5A7;	0.3238
DB01033	Mercaptopurine	ADSL;ADSS;AMPD1;AMPD2;AMPD3;GMPR;GMPR2;GMPS;HPRT1;IMPDH1;IMPDH2;PPAT;	R_CHOLT4	choline, sodium cotransport	SLC5A7;	0.3238
DB00242	Cladribine	ADA;NP;	R_ASCBT4	L-ascorbate transport via proton symport	SLC23A1;	0.323
DB00993	Azathioprine	ADSL;ADSS;AMPD1;AMPD2;AMPD3;GMPR;GMPR2;GMPS;HPRT1;IMPDH1;IMPDH2;PPAT;	R_SERALANAEX	L-alanine/L-serine Na-dependent exchange (Ser-L in)	SLC1A5;	0.3209
DB01033	Mercaptopurine	ADSL;ADSS;AMPD1;AMPD2;AMPD3;GMPR;GMPR2;GMPS;HPRT1;IMPDH1;IMPDH2;PPAT;	R_SERALANAEX	L-alanine/L-serine Na-dependent exchange (Ser-L in)	SLC1A5;	0.3209
DB00993	Azathioprine	ADSL;ADSS;AMPD1;AMPD2;AMPD3;GMPR;GMPR2;GMPS;HPRT1;IMPDH1;IMPDH2;PPAT;	R_ALAASNNAEX	L-alanine/L-asparagine Na-dependent exchange (Ala-L in)	SLC1A5;	0.3194
DB01033	Mercaptopurine	ADSL;ADSS;AMPD1;AMPD2;AMPD3;GMPR;GMPR2;GMPS;HPRT1;IMPDH1;IMPDH2;PPAT;	R_ALAASNNAEX	L-alanine/L-asparagine Na-dependent exchange (Ala-L in)	SLC1A5;	0.3194
DB00993	Azathioprine	ADSL;ADSS;AMPD1;AMPD2;AMPD3;GMPR;GMPR2;GMPS;HPRT1;IMPDH1;IMPDH2;PPAT;	R_LYSTIDF	L-lysine transport via diffusion (extracellular to cytosol)	SLC7A1;SLC7A2;SLC7A3;	0.3192
DB01033	Mercaptopurine	ADSL;ADSS;AMPD1;AMPD2;AMPD3;GMPR;GMPR2;GMPS;HPRT1;IMPDH1;IMPDH2;PPAT;	R_LYSTIDF	L-lysine transport via diffusion (extracellular to cytosol)	SLC7A1;SLC7A2;SLC7A3;	0.3192
DB00993	Azathioprine	ADSL;ADSS;AMPD1;AMPD2;AMPD3;GMPR;GMPR2;GMPS;HPRT1;IMPDH1;IMPDH2;PPAT;	R_GLNS	glutamine synthetase	GLUL;GLULD1;	0.3184
DB01033	Mercaptopurine	ADSL;ADSS;AMPD1;AMPD2;AMPD3;GMPR;GMPR2;GMPS;HPRT1;IMPDH1;IMPDH2;PPAT;	R_GLNS	glutamine synthetase	GLUL;GLULD1;	0.3184
DB00993	Azathioprine	ADSL;ADSS;AMPD1;AMPD2;AMPD3;GMPR;GMPR2;GMPS;HPRT1;IMPDH1;IMPDH2;PPAT;	R_GCALDD	Glycolaldehyde dehydrogenase	ALDH1A1;ALDH1A2;ALDH1A3;ALDH7A1;	0.3174
DB01033	Mercaptopurine	ADSL;ADSS;AMPD1;AMPD2;AMPD3;GMPR;GMPR2;GMPS;HPRT1;IMPDH1;IMPDH2;PPAT;	R_GCALDD	Glycolaldehyde dehydrogenase	ALDH1A1;ALDH1A2;ALDH1A3;ALDH7A1;	0.3174
DB00993	Azathioprine	ADSL;ADSS;AMPD1;AMPD2;AMPD3;GMPR;GMPR2;GMPS;HPRT1;IMPDH1;IMPDH2;PPAT;	R_CYOR_U10M	ubiquinol-6 cytochrome c reductase, Complex III	UQCRC1;	0.317
DB01033	Mercaptopurine	ADSL;ADSS;AMPD1;AMPD2;AMPD3;GMPR;GMPR2;GMPS;HPRT1;IMPDH1;IMPDH2;PPAT;	R_CYOR_U10M	ubiquinol-6 cytochrome c reductase, Complex III	UQCRC1;	0.317
DB00993	Azathioprine	ADSL;ADSS;AMPD1;AMPD2;AMPD3;GMPR;GMPR2;GMPS;HPRT1;IMPDH1;IMPDH2;PPAT;	R_TYRDOPO	Tyrosine:dopa oxidase	TYR;	0.3162
DB01033	Mercaptopurine	ADSL;ADSS;AMPD1;AMPD2;AMPD3;GMPR;GMPR2;GMPS;HPRT1;IMPDH1;IMPDH2;PPAT;	R_TYRDOPO	Tyrosine:dopa oxidase	TYR;	0.3162
DB00642	Pemetrexed	DHFR;GART;TYMS;	R_AIRCR	phosphoribosylaminoimidazole carboxylase	PAICS;	0.3161
DB00642	Pemetrexed	DHFR;GART;TYMS;	R_PRASCS	phosphoribosylaminoimidazolesuccinocarboxamide synthase	PAICS;	0.3161
DB00242	Cladribine	ADA;NP;	R_GLUT2M	L-glutamate reversible transport via proton symport, mitochondrial	SLC25A12;SLC25A13;SLC25A18;SLC25A22;	0.3144
DB00993	Azathioprine	ADSL;ADSS;AMPD1;AMPD2;AMPD3;GMPR;GMPR2;GMPS;HPRT1;IMPDH1;IMPDH2;PPAT;	R_KCCT	K+-Cl- cotransport	SLC12A4;SLC12A5;SLC12A6;SLC12A7;	0.3139
DB01033	Mercaptopurine	ADSL;ADSS;AMPD1;AMPD2;AMPD3;GMPR;GMPR2;GMPS;HPRT1;IMPDH1;IMPDH2;PPAT;	R_KCCT	K+-Cl- cotransport	SLC12A4;SLC12A5;SLC12A6;SLC12A7;	0.3139
DB00993	Azathioprine	ADSL;ADSS;AMPD1;AMPD2;AMPD3;GMPR;GMPR2;GMPS;HPRT1;IMPDH1;IMPDH2;PPAT;	R_ASPTAM	aspartate transaminase	GOT2;	0.3133
DB01033	Mercaptopurine	ADSL;ADSS;AMPD1;AMPD2;AMPD3;GMPR;GMPR2;GMPS;HPRT1;IMPDH1;IMPDH2;PPAT;	R_ASPTAM	aspartate transaminase	GOT2;	0.3133
DB00242	Cladribine	ADA;NP;	R_TCHOLAT	taurocholate transport via bicarbonate countertransport	SLCO1B1;	0.3112
DB00242	Cladribine	ADA;NP;	R_THYOXT	T4 transport via bicarbonate countertransport	SLCO1B1;	0.3112
DB00242	Cladribine	ADA;NP;	R_TRIODTHYT	T3 transport via bicarbonate countertransport	SLCO1B1;	0.3112
DB00642	Pemetrexed	DHFR;GART;TYMS;	R_PRFGS	phosphoribosylformylglycinamidine synthase	PFAS;	0.3106
DB00993	Azathioprine	ADSL;ADSS;AMPD1;AMPD2;AMPD3;GMPR;GMPR2;GMPS;HPRT1;IMPDH1;IMPDH2;PPAT;	R_NOS1	Nitric Oxide Synthase (intermediate forming)	NOS2A;NOS2B;NOS2C;NOS3;	0.3103
DB00993	Azathioprine	ADSL;ADSS;AMPD1;AMPD2;AMPD3;GMPR;GMPR2;GMPS;HPRT1;IMPDH1;IMPDH2;PPAT;	R_NOS2	Nitric Oxide Synthase (NO forming)	NOS2A;NOS2B;NOS2C;NOS3;	0.3103
DB01033	Mercaptopurine	ADSL;ADSS;AMPD1;AMPD2;AMPD3;GMPR;GMPR2;GMPS;HPRT1;IMPDH1;IMPDH2;PPAT;	R_NOS1	Nitric Oxide Synthase (intermediate forming)	NOS2A;NOS2B;NOS2C;NOS3;	0.3103
DB01033	Mercaptopurine	ADSL;ADSS;AMPD1;AMPD2;AMPD3;GMPR;GMPR2;GMPS;HPRT1;IMPDH1;IMPDH2;PPAT;	R_NOS2	Nitric Oxide Synthase (NO forming)	NOS2A;NOS2B;NOS2C;NOS3;	0.3103
DB00242	Cladribine	ADA;NP;	R_ORNT4M	ornithine mitochondrial transport exchange with citruline	SLC25A15;SLC25A2;	0.3096
DB00242	Cladribine	ADA;NP;	R_RDH2	retinol dehydrogenase (9-cis,NADH)	RDH5;	0.3095
DB00993	Azathioprine	ADSL;ADSS;AMPD1;AMPD2;AMPD3;GMPR;GMPR2;GMPS;HPRT1;IMPDH1;IMPDH2;PPAT;	R_GLYAMDTRC	glycine amidinotransferase (c)	GATM;	0.3092
DB01033	Mercaptopurine	ADSL;ADSS;AMPD1;AMPD2;AMPD3;GMPR;GMPR2;GMPS;HPRT1;IMPDH1;IMPDH2;PPAT;	R_GLYAMDTRC	glycine amidinotransferase (c)	GATM;	0.3092
DB00993	Azathioprine	ADSL;ADSS;AMPD1;AMPD2;AMPD3;GMPR;GMPR2;GMPS;HPRT1;IMPDH1;IMPDH2;PPAT;	R_NCCT	Na+-Cl- cotransport	SLC12A3;	0.3091
DB01033	Mercaptopurine	ADSL;ADSS;AMPD1;AMPD2;AMPD3;GMPR;GMPR2;GMPS;HPRT1;IMPDH1;IMPDH2;PPAT;	R_NCCT	Na+-Cl- cotransport	SLC12A3;	0.3091
DB00993	Azathioprine	ADSL;ADSS;AMPD1;AMPD2;AMPD3;GMPR;GMPR2;GMPS;HPRT1;IMPDH1;IMPDH2;PPAT;	R_ALCD2IF	alcohol dehydrogenase, forward rxn (ethanol -> acetaldehyde)	ADH1A;ADH1B;ADH1C;	0.3086
DB01033	Mercaptopurine	ADSL;ADSS;AMPD1;AMPD2;AMPD3;GMPR;GMPR2;GMPS;HPRT1;IMPDH1;IMPDH2;PPAT;	R_ALCD2IF	alcohol dehydrogenase, forward rxn (ethanol -> acetaldehyde)	ADH1A;ADH1B;ADH1C;	0.3086
DB00993	Azathioprine	ADSL;ADSS;AMPD1;AMPD2;AMPD3;GMPR;GMPR2;GMPS;HPRT1;IMPDH1;IMPDH2;PPAT;	R_SERTHRNAEX	L-serine/L-threonine Na-dependent exchange (Ser-L in)	SLC1A5;	0.3084
DB01033	Mercaptopurine	ADSL;ADSS;AMPD1;AMPD2;AMPD3;GMPR;GMPR2;GMPS;HPRT1;IMPDH1;IMPDH2;PPAT;	R_SERTHRNAEX	L-serine/L-threonine Na-dependent exchange (Ser-L in)	SLC1A5;	0.3084
DB00993	Azathioprine	ADSL;ADSS;AMPD1;AMPD2;AMPD3;GMPR;GMPR2;GMPS;HPRT1;IMPDH1;IMPDH2;PPAT;	R_GCC2AM	glycine-cleavage complex (lipoamide), mitochondrial	GCSH;GLDC;	0.3081
DB00993	Azathioprine	ADSL;ADSS;AMPD1;AMPD2;AMPD3;GMPR;GMPR2;GMPS;HPRT1;IMPDH1;IMPDH2;PPAT;	R_GCC2BIM	glycine-cleavage system (lipoamide) irreversible, mitochondrial	GCSH;GLDC;	0.3081
DB00993	Azathioprine	ADSL;ADSS;AMPD1;AMPD2;AMPD3;GMPR;GMPR2;GMPS;HPRT1;IMPDH1;IMPDH2;PPAT;	R_GCC2CM	glycine-cleavage complex (lipoamide), mitochondrial	GCSH;GLDC;	0.3081
DB01033	Mercaptopurine	ADSL;ADSS;AMPD1;AMPD2;AMPD3;GMPR;GMPR2;GMPS;HPRT1;IMPDH1;IMPDH2;PPAT;	R_GCC2AM	glycine-cleavage complex (lipoamide), mitochondrial	GCSH;GLDC;	0.3081
DB01033	Mercaptopurine	ADSL;ADSS;AMPD1;AMPD2;AMPD3;GMPR;GMPR2;GMPS;HPRT1;IMPDH1;IMPDH2;PPAT;	R_GCC2BIM	glycine-cleavage system (lipoamide) irreversible, mitochondrial	GCSH;GLDC;	0.3081
DB01033	Mercaptopurine	ADSL;ADSS;AMPD1;AMPD2;AMPD3;GMPR;GMPR2;GMPS;HPRT1;IMPDH1;IMPDH2;PPAT;	R_GCC2CM	glycine-cleavage complex (lipoamide), mitochondrial	GCSH;GLDC;	0.3081
DB00993	Azathioprine	ADSL;ADSS;AMPD1;AMPD2;AMPD3;GMPR;GMPR2;GMPS;HPRT1;IMPDH1;IMPDH2;PPAT;	R_ACGAM2E	N-acetylglucosamine 2-epimerase	RENBP;	0.3077
DB01033	Mercaptopurine	ADSL;ADSS;AMPD1;AMPD2;AMPD3;GMPR;GMPR2;GMPS;HPRT1;IMPDH1;IMPDH2;PPAT;	R_ACGAM2E	N-acetylglucosamine 2-epimerase	RENBP;	0.3077
DB00993	Azathioprine	ADSL;ADSS;AMPD1;AMPD2;AMPD3;GMPR;GMPR2;GMPS;HPRT1;IMPDH1;IMPDH2;PPAT;	R_ASNTN1	Asparagine transport (Na, H coupled)	SLC38A3;	0.3074
DB01033	Mercaptopurine	ADSL;ADSS;AMPD1;AMPD2;AMPD3;GMPR;GMPR2;GMPS;HPRT1;IMPDH1;IMPDH2;PPAT;	R_ASNTN1	Asparagine transport (Na, H coupled)	SLC38A3;	0.3074
DB00993	Azathioprine	ADSL;ADSS;AMPD1;AMPD2;AMPD3;GMPR;GMPR2;GMPS;HPRT1;IMPDH1;IMPDH2;PPAT;	R_SERASNNAEX	L-serine/L-asparagine Na-dependent exchange (Ser-L in)	SLC1A5;	0.3067
DB01033	Mercaptopurine	ADSL;ADSS;AMPD1;AMPD2;AMPD3;GMPR;GMPR2;GMPS;HPRT1;IMPDH1;IMPDH2;PPAT;	R_SERASNNAEX	L-serine/L-asparagine Na-dependent exchange (Ser-L in)	SLC1A5;	0.3067
DB00993	Azathioprine	ADSL;ADSS;AMPD1;AMPD2;AMPD3;GMPR;GMPR2;GMPS;HPRT1;IMPDH1;IMPDH2;PPAT;	R_GLUT2M	L-glutamate reversible transport via proton symport, mitochondrial	SLC25A12;SLC25A13;SLC25A18;SLC25A22;	0.3064
DB01033	Mercaptopurine	ADSL;ADSS;AMPD1;AMPD2;AMPD3;GMPR;GMPR2;GMPS;HPRT1;IMPDH1;IMPDH2;PPAT;	R_GLUT2M	L-glutamate reversible transport via proton symport, mitochondrial	SLC25A12;SLC25A13;SLC25A18;SLC25A22;	0.3064
DB00242	Cladribine	ADA;NP;	R_CHOLTU	Choline uniport	SLC22A5;	0.3038
DB00993	Azathioprine	ADSL;ADSS;AMPD1;AMPD2;AMPD3;GMPR;GMPR2;GMPS;HPRT1;IMPDH1;IMPDH2;PPAT;	R_AMY1E	alpha-amylase, extracellular (strch1 -> strch2)	AMY2A;	0.3035
DB01033	Mercaptopurine	ADSL;ADSS;AMPD1;AMPD2;AMPD3;GMPR;GMPR2;GMPS;HPRT1;IMPDH1;IMPDH2;PPAT;	R_AMY1E	alpha-amylase, extracellular (strch1 -> strch2)	AMY2A;	0.3035
DB00242	Cladribine	ADA;NP;	R_RDH1A	retinol dehydrogenase (all-trans,NADPH)	RDH11;RDH12;RDH13;RDH14;RDH8;	0.3023
DB00993	Azathioprine	ADSL;ADSS;AMPD1;AMPD2;AMPD3;GMPR;GMPR2;GMPS;HPRT1;IMPDH1;IMPDH2;PPAT;	R_GTHS	glutathione synthetase	GSS;	0.3018
DB01033	Mercaptopurine	ADSL;ADSS;AMPD1;AMPD2;AMPD3;GMPR;GMPR2;GMPS;HPRT1;IMPDH1;IMPDH2;PPAT;	R_GTHS	glutathione synthetase	GSS;	0.3018
DB00993	Azathioprine	ADSL;ADSS;AMPD1;AMPD2;AMPD3;GMPR;GMPR2;GMPS;HPRT1;IMPDH1;IMPDH2;PPAT;	R_ACCOAC	acetyl-CoA carboxylase	ACACA;ACACB;	0.3015
DB01033	Mercaptopurine	ADSL;ADSS;AMPD1;AMPD2;AMPD3;GMPR;GMPR2;GMPS;HPRT1;IMPDH1;IMPDH2;PPAT;	R_ACCOAC	acetyl-CoA carboxylase	ACACA;ACACB;	0.3015
DB00242	Cladribine	ADA;NP;	R_RDH3A	retinol dehydrogenase (11-cis,NADPH)	RDH11;RDH12;RDH13;RDH14;	0.301
DB01073	Fludarabine	ADA;RRM1;	R_GNMT	glycine N-methyltransferase	GNMT;	0.3006
DB00993	Azathioprine	ADSL;ADSS;AMPD1;AMPD2;AMPD3;GMPR;GMPR2;GMPS;HPRT1;IMPDH1;IMPDH2;PPAT;	R_ACGAMK	N-acetylglucosamine kinase	NAGK;	0.3005
DB01033	Mercaptopurine	ADSL;ADSS;AMPD1;AMPD2;AMPD3;GMPR;GMPR2;GMPS;HPRT1;IMPDH1;IMPDH2;PPAT;	R_ACGAMK	N-acetylglucosamine kinase	NAGK;	0.3005
DB00993	Azathioprine	ADSL;ADSS;AMPD1;AMPD2;AMPD3;GMPR;GMPR2;GMPS;HPRT1;IMPDH1;IMPDH2;PPAT;	R_AMY2E	alpha-amylase, extracellular (glygn2 -> glygn4)	AMY2A;	0.3
DB01033	Mercaptopurine	ADSL;ADSS;AMPD1;AMPD2;AMPD3;GMPR;GMPR2;GMPS;HPRT1;IMPDH1;IMPDH2;PPAT;	R_AMY2E	alpha-amylase, extracellular (glygn2 -> glygn4)	AMY2A;	0.3
DB00242	Cladribine	ADA;NP;	R_RAI3	13-cis-retinoic acid isomerase	GSTM1;	0.2996
DB00993	Azathioprine	ADSL;ADSS;AMPD1;AMPD2;AMPD3;GMPR;GMPR2;GMPS;HPRT1;IMPDH1;IMPDH2;PPAT;	R_MANT1R	mannose transport (uniport)	SLC2A1;	0.2992
DB01033	Mercaptopurine	ADSL;ADSS;AMPD1;AMPD2;AMPD3;GMPR;GMPR2;GMPS;HPRT1;IMPDH1;IMPDH2;PPAT;	R_MANT1R	mannose transport (uniport)	SLC2A1;	0.2992
DB00993	Azathioprine	ADSL;ADSS;AMPD1;AMPD2;AMPD3;GMPR;GMPR2;GMPS;HPRT1;IMPDH1;IMPDH2;PPAT;	R_CYSASNNAEX	L-cysteine/L-asparagine Na-dependent exchange (Cys-L in)	SLC1A5;	0.2985
DB01033	Mercaptopurine	ADSL;ADSS;AMPD1;AMPD2;AMPD3;GMPR;GMPR2;GMPS;HPRT1;IMPDH1;IMPDH2;PPAT;	R_CYSASNNAEX	L-cysteine/L-asparagine Na-dependent exchange (Cys-L in)	SLC1A5;	0.2985
DB00993	Azathioprine	ADSL;ADSS;AMPD1;AMPD2;AMPD3;GMPR;GMPR2;GMPS;HPRT1;IMPDH1;IMPDH2;PPAT;	R_PROSTGE2T3	prostaglandine E2 transport (ATP-dependent)	ABCC4;	0.2976
DB01033	Mercaptopurine	ADSL;ADSS;AMPD1;AMPD2;AMPD3;GMPR;GMPR2;GMPS;HPRT1;IMPDH1;IMPDH2;PPAT;	R_PROSTGE2T3	prostaglandine E2 transport (ATP-dependent)	ABCC4;	0.2976
DB00993	Azathioprine	ADSL;ADSS;AMPD1;AMPD2;AMPD3;GMPR;GMPR2;GMPS;HPRT1;IMPDH1;IMPDH2;PPAT;	R_GLNASNNAEX	L-glutamine/L-asparagine Na-dependent exchange (Gln-L in)	SLC1A5;	0.2967
DB01033	Mercaptopurine	ADSL;ADSS;AMPD1;AMPD2;AMPD3;GMPR;GMPR2;GMPS;HPRT1;IMPDH1;IMPDH2;PPAT;	R_GLNASNNAEX	L-glutamine/L-asparagine Na-dependent exchange (Gln-L in)	SLC1A5;	0.2967
DB00993	Azathioprine	ADSL;ADSS;AMPD1;AMPD2;AMPD3;GMPR;GMPR2;GMPS;HPRT1;IMPDH1;IMPDH2;PPAT;	R_PCM	pyruvate carboxylase	PC;	0.2963
DB01033	Mercaptopurine	ADSL;ADSS;AMPD1;AMPD2;AMPD3;GMPR;GMPR2;GMPS;HPRT1;IMPDH1;IMPDH2;PPAT;	R_PCM	pyruvate carboxylase	PC;	0.2963
DB00242	Cladribine	ADA;NP;	R_CITRTM	citrulline mitochondrial transport via proton antiport	SLC25A15;SLC25A2;	0.2962
DB00993	Azathioprine	ADSL;ADSS;AMPD1;AMPD2;AMPD3;GMPR;GMPR2;GMPS;HPRT1;IMPDH1;IMPDH2;PPAT;	R_H2CO3D	carboxylic acid dissociation	CA1;CA12;CA2;CA4;	0.2959
DB01033	Mercaptopurine	ADSL;ADSS;AMPD1;AMPD2;AMPD3;GMPR;GMPR2;GMPS;HPRT1;IMPDH1;IMPDH2;PPAT;	R_H2CO3D	carboxylic acid dissociation	CA1;CA12;CA2;CA4;	0.2959
DB00694	Daunorubicin	ABCC1;	R_NKCC2T	Na+-K+-Cl- cotransport (NH4+)	SLC12A1;SLC12A2;	0.2957
DB00993	Azathioprine	ADSL;ADSS;AMPD1;AMPD2;AMPD3;GMPR;GMPR2;GMPS;HPRT1;IMPDH1;IMPDH2;PPAT;	R_SERGLNNAEX	L-serine/L-glutamine Na-dependent exchange (Ser-L in)	SLC1A5;	0.2929
DB01033	Mercaptopurine	ADSL;ADSS;AMPD1;AMPD2;AMPD3;GMPR;GMPR2;GMPS;HPRT1;IMPDH1;IMPDH2;PPAT;	R_SERGLNNAEX	L-serine/L-glutamine Na-dependent exchange (Ser-L in)	SLC1A5;	0.2929
DB00993	Azathioprine	ADSL;ADSS;AMPD1;AMPD2;AMPD3;GMPR;GMPR2;GMPS;HPRT1;IMPDH1;IMPDH2;PPAT;	R_ARGN	arginase	ARG1;	0.2928
DB01033	Mercaptopurine	ADSL;ADSS;AMPD1;AMPD2;AMPD3;GMPR;GMPR2;GMPS;HPRT1;IMPDH1;IMPDH2;PPAT;	R_ARGN	arginase	ARG1;	0.2928
DB00694	Daunorubicin	ABCC1;	R_ASCBT4	L-ascorbate transport via proton symport	SLC23A1;	0.2901
DB00993	Azathioprine	ADSL;ADSS;AMPD1;AMPD2;AMPD3;GMPR;GMPR2;GMPS;HPRT1;IMPDH1;IMPDH2;PPAT;	R_LEUTAM	leucine transaminase, mitochondrial	BCAT2;	0.2895
DB01033	Mercaptopurine	ADSL;ADSS;AMPD1;AMPD2;AMPD3;GMPR;GMPR2;GMPS;HPRT1;IMPDH1;IMPDH2;PPAT;	R_LEUTAM	leucine transaminase, mitochondrial	BCAT2;	0.2895
DB01073	Fludarabine	ADA;RRM1;	R_AMY1E	alpha-amylase, extracellular (strch1 -> strch2)	AMY2A;	0.2894
DB01073	Fludarabine	ADA;RRM1;	R_BTNT4I	Biotin uptake (antiport)	SLC19A3;	0.2877
DB00993	Azathioprine	ADSL;ADSS;AMPD1;AMPD2;AMPD3;GMPR;GMPR2;GMPS;HPRT1;IMPDH1;IMPDH2;PPAT;	R_BTNT4I	Biotin uptake (antiport)	SLC19A3;	0.2874
DB01033	Mercaptopurine	ADSL;ADSS;AMPD1;AMPD2;AMPD3;GMPR;GMPR2;GMPS;HPRT1;IMPDH1;IMPDH2;PPAT;	R_BTNT4I	Biotin uptake (antiport)	SLC19A3;	0.2874
DB01073	Fludarabine	ADA;RRM1;	R_GLUCYS	gamma-glutamylcysteine synthetase	GCLC;GCLM;	0.2868
DB00993	Azathioprine	ADSL;ADSS;AMPD1;AMPD2;AMPD3;GMPR;GMPR2;GMPS;HPRT1;IMPDH1;IMPDH2;PPAT;	R_ORNTARM	ornithine transaminase reversible (m)	OAT;	0.2855
DB01033	Mercaptopurine	ADSL;ADSS;AMPD1;AMPD2;AMPD3;GMPR;GMPR2;GMPS;HPRT1;IMPDH1;IMPDH2;PPAT;	R_ORNTARM	ornithine transaminase reversible (m)	OAT;	0.2855
DB00242	Cladribine	ADA;NP;	R_GTHPM	glutathione peroxidase, mitochondria	GPX4;	0.2849
DB01073	Fludarabine	ADA;RRM1;	R_3HLYTCL	3-Hydroxy-L-tyrosine carboxy-lyase	DDC;	0.284
DB01073	Fludarabine	ADA;RRM1;	R_LYSTIDF	L-lysine transport via diffusion (extracellular to cytosol)	SLC7A1;SLC7A2;SLC7A3;	0.284
DB01073	Fludarabine	ADA;RRM1;	R_ASNS1	asparagine synthase (glutamine-hydrolysing)	ASNS;	0.284
DB00993	Azathioprine	ADSL;ADSS;AMPD1;AMPD2;AMPD3;GMPR;GMPR2;GMPS;HPRT1;IMPDH1;IMPDH2;PPAT;	R_GTMLTE	g-glutamyltransferase (e)	GGT1;	0.2834
DB01033	Mercaptopurine	ADSL;ADSS;AMPD1;AMPD2;AMPD3;GMPR;GMPR2;GMPS;HPRT1;IMPDH1;IMPDH2;PPAT;	R_GTMLTE	g-glutamyltransferase (e)	GGT1;	0.2834
DB01073	Fludarabine	ADA;RRM1;	R_GTHS	glutathione synthetase	GSS;	0.2831
DB00242	Cladribine	ADA;NP;	R_BILIRUBT2	bilirubin transport via bicarbonate countertransport	SLCO1B1;	0.2824
DB01073	Fludarabine	ADA;RRM1;	R_FACOAL80I	fatty-acid--CoA ligase (octanoate)	ACSL3;	0.282
DB00993	Azathioprine	ADSL;ADSS;AMPD1;AMPD2;AMPD3;GMPR;GMPR2;GMPS;HPRT1;IMPDH1;IMPDH2;PPAT;	R_FACOAL80I	fatty-acid--CoA ligase (octanoate)	ACSL3;	0.2819
DB01033	Mercaptopurine	ADSL;ADSS;AMPD1;AMPD2;AMPD3;GMPR;GMPR2;GMPS;HPRT1;IMPDH1;IMPDH2;PPAT;	R_FACOAL80I	fatty-acid--CoA ligase (octanoate)	ACSL3;	0.2819
DB00993	Azathioprine	ADSL;ADSS;AMPD1;AMPD2;AMPD3;GMPR;GMPR2;GMPS;HPRT1;IMPDH1;IMPDH2;PPAT;	R_THYOXT	T4 transport via bicarbonate countertransport	SLCO1B1;	0.281
DB00993	Azathioprine	ADSL;ADSS;AMPD1;AMPD2;AMPD3;GMPR;GMPR2;GMPS;HPRT1;IMPDH1;IMPDH2;PPAT;	R_TRIODTHYT	T3 transport via bicarbonate countertransport	SLCO1B1;	0.281
DB01033	Mercaptopurine	ADSL;ADSS;AMPD1;AMPD2;AMPD3;GMPR;GMPR2;GMPS;HPRT1;IMPDH1;IMPDH2;PPAT;	R_THYOXT	T4 transport via bicarbonate countertransport	SLCO1B1;	0.281
DB01033	Mercaptopurine	ADSL;ADSS;AMPD1;AMPD2;AMPD3;GMPR;GMPR2;GMPS;HPRT1;IMPDH1;IMPDH2;PPAT;	R_TRIODTHYT	T3 transport via bicarbonate countertransport	SLCO1B1;	0.281
DB00993	Azathioprine	ADSL;ADSS;AMPD1;AMPD2;AMPD3;GMPR;GMPR2;GMPS;HPRT1;IMPDH1;IMPDH2;PPAT;	R_TCHOLAT	taurocholate transport via bicarbonate countertransport	SLCO1B1;	0.281
DB01033	Mercaptopurine	ADSL;ADSS;AMPD1;AMPD2;AMPD3;GMPR;GMPR2;GMPS;HPRT1;IMPDH1;IMPDH2;PPAT;	R_TCHOLAT	taurocholate transport via bicarbonate countertransport	SLCO1B1;	0.281
DB00993	Azathioprine	ADSL;ADSS;AMPD1;AMPD2;AMPD3;GMPR;GMPR2;GMPS;HPRT1;IMPDH1;IMPDH2;PPAT;	R_TCHOLAT3	ABC bile acid transporter	ABCB11;ABCC3;	0.2805
DB01033	Mercaptopurine	ADSL;ADSS;AMPD1;AMPD2;AMPD3;GMPR;GMPR2;GMPS;HPRT1;IMPDH1;IMPDH2;PPAT;	R_TCHOLAT3	ABC bile acid transporter	ABCB11;ABCC3;	0.2805
DB00242	Cladribine	ADA;NP;	R_CYSTHRNAEX	L-cysteine/L-threonine Na-dependent exchange (Cys-L in)	SLC1A5;	0.2802
DB00993	Azathioprine	ADSL;ADSS;AMPD1;AMPD2;AMPD3;GMPR;GMPR2;GMPS;HPRT1;IMPDH1;IMPDH2;PPAT;	R_RDH3A	retinol dehydrogenase (11-cis,NADPH)	RDH11;RDH12;RDH13;RDH14;	0.2795
DB01033	Mercaptopurine	ADSL;ADSS;AMPD1;AMPD2;AMPD3;GMPR;GMPR2;GMPS;HPRT1;IMPDH1;IMPDH2;PPAT;	R_RDH3A	retinol dehydrogenase (11-cis,NADPH)	RDH11;RDH12;RDH13;RDH14;	0.2795
DB00642	Pemetrexed	DHFR;GART;TYMS;	R_ARGSS	argininosuccinate synthase	ASS;	0.2792
DB00993	Azathioprine	ADSL;ADSS;AMPD1;AMPD2;AMPD3;GMPR;GMPR2;GMPS;HPRT1;IMPDH1;IMPDH2;PPAT;	R_RDH1A	retinol dehydrogenase (all-trans,NADPH)	RDH11;RDH12;RDH13;RDH14;RDH8;	0.279
DB01033	Mercaptopurine	ADSL;ADSS;AMPD1;AMPD2;AMPD3;GMPR;GMPR2;GMPS;HPRT1;IMPDH1;IMPDH2;PPAT;	R_RDH1A	retinol dehydrogenase (all-trans,NADPH)	RDH11;RDH12;RDH13;RDH14;RDH8;	0.279
DB01073	Fludarabine	ADA;RRM1;	R_ATPS4M	ATP synthase (four protons for one ATP)	ATP5D;	0.2789
DB01073	Fludarabine	ADA;RRM1;	R_ALCD2IF	alcohol dehydrogenase, forward rxn (ethanol -> acetaldehyde)	ADH1A;ADH1B;ADH1C;	0.2783
DB00993	Azathioprine	ADSL;ADSS;AMPD1;AMPD2;AMPD3;GMPR;GMPR2;GMPS;HPRT1;IMPDH1;IMPDH2;PPAT;	R_ALAT2R	L-alanine reversible transport via proton symport	SLC36A1;	0.278
DB01033	Mercaptopurine	ADSL;ADSS;AMPD1;AMPD2;AMPD3;GMPR;GMPR2;GMPS;HPRT1;IMPDH1;IMPDH2;PPAT;	R_ALAT2R	L-alanine reversible transport via proton symport	SLC36A1;	0.278
DB01073	Fludarabine	ADA;RRM1;	R_GTMLTE	g-glutamyltransferase (e)	GGT1;	0.2773
DB00993	Azathioprine	ADSL;ADSS;AMPD1;AMPD2;AMPD3;GMPR;GMPR2;GMPS;HPRT1;IMPDH1;IMPDH2;PPAT;	R_3HLYTCL	3-Hydroxy-L-tyrosine carboxy-lyase	DDC;	0.2766
DB01033	Mercaptopurine	ADSL;ADSS;AMPD1;AMPD2;AMPD3;GMPR;GMPR2;GMPS;HPRT1;IMPDH1;IMPDH2;PPAT;	R_3HLYTCL	3-Hydroxy-L-tyrosine carboxy-lyase	DDC;	0.2766
DB00993	Azathioprine	ADSL;ADSS;AMPD1;AMPD2;AMPD3;GMPR;GMPR2;GMPS;HPRT1;IMPDH1;IMPDH2;PPAT;	R_GLUCYS	gamma-glutamylcysteine synthetase	GCLC;GCLM;	0.2754
DB01033	Mercaptopurine	ADSL;ADSS;AMPD1;AMPD2;AMPD3;GMPR;GMPR2;GMPS;HPRT1;IMPDH1;IMPDH2;PPAT;	R_GLUCYS	gamma-glutamylcysteine synthetase	GCLC;GCLM;	0.2754
DB00242	Cladribine	ADA;NP;	R_ILETAM	isoleucine transaminase, mitochondrial	BCAT2;	0.2747
DB00993	Azathioprine	ADSL;ADSS;AMPD1;AMPD2;AMPD3;GMPR;GMPR2;GMPS;HPRT1;IMPDH1;IMPDH2;PPAT;	R_O16G1E	oligo-1,6-glucosidase (glygn4 -> glygn5), extracellular	SI;	0.2746
DB01033	Mercaptopurine	ADSL;ADSS;AMPD1;AMPD2;AMPD3;GMPR;GMPR2;GMPS;HPRT1;IMPDH1;IMPDH2;PPAT;	R_O16G1E	oligo-1,6-glucosidase (glygn4 -> glygn5), extracellular	SI;	0.2746
DB00993	Azathioprine	ADSL;ADSS;AMPD1;AMPD2;AMPD3;GMPR;GMPR2;GMPS;HPRT1;IMPDH1;IMPDH2;PPAT;	R_GNMT	glycine N-methyltransferase	GNMT;	0.2733
DB01033	Mercaptopurine	ADSL;ADSS;AMPD1;AMPD2;AMPD3;GMPR;GMPR2;GMPS;HPRT1;IMPDH1;IMPDH2;PPAT;	R_GNMT	glycine N-methyltransferase	GNMT;	0.2733
DB00242	Cladribine	ADA;NP;	R_SERTHRNAEX	L-serine/L-threonine Na-dependent exchange (Ser-L in)	SLC1A5;	0.2732
DB00993	Azathioprine	ADSL;ADSS;AMPD1;AMPD2;AMPD3;GMPR;GMPR2;GMPS;HPRT1;IMPDH1;IMPDH2;PPAT;	R_ASNS1	asparagine synthase (glutamine-hydrolysing)	ASNS;	0.2718
DB01033	Mercaptopurine	ADSL;ADSS;AMPD1;AMPD2;AMPD3;GMPR;GMPR2;GMPS;HPRT1;IMPDH1;IMPDH2;PPAT;	R_ASNS1	asparagine synthase (glutamine-hydrolysing)	ASNS;	0.2718
DB00352	Thioguanine	HPRT1;IMPDH1;PPAT;	R_GGH_5DHFL	Gamma-glutamyl hydrolase (5DHF), lysosomal	GGH;	0.2708
DB00694	Daunorubicin	ABCC1;	R_ALCD1	alcohol dehydrogenase (methanol)	ADH1A;ADH1B;ADH1C;	0.2702
DB01073	Fludarabine	ADA;RRM1;	R_CYSASNNAEX	L-cysteine/L-asparagine Na-dependent exchange (Cys-L in)	SLC1A5;	0.2697
DB00242	Cladribine	ADA;NP;	R_NKCC2T	Na+-K+-Cl- cotransport (NH4+)	SLC12A1;SLC12A2;	0.2689
DB00242	Cladribine	ADA;NP;	R_CHOLT4	choline, sodium cotransport	SLC5A7;	0.2682
DB00694	Daunorubicin	ABCC1;	R_RDH1	retinol dehydrogenase (all-trans)	RDH5;	0.2678
DB00242	Cladribine	ADA;NP;	R_SERHL	L-Serine hydro-lyase	SDS;	0.2671
DB00242	Cladribine	ADA;NP;	R_CRNTIM	L-carnitine transport out of mitochondria via diffusion	SLC25A20;	0.2656
DB00993	Azathioprine	ADSL;ADSS;AMPD1;AMPD2;AMPD3;GMPR;GMPR2;GMPS;HPRT1;IMPDH1;IMPDH2;PPAT;	R_GACMTRC	guanidinoacetate N-methyltransferase (c)	GAMT;	0.2655
DB01033	Mercaptopurine	ADSL;ADSS;AMPD1;AMPD2;AMPD3;GMPR;GMPR2;GMPS;HPRT1;IMPDH1;IMPDH2;PPAT;	R_GACMTRC	guanidinoacetate N-methyltransferase (c)	GAMT;	0.2655
DB00242	Cladribine	ADA;NP;	R_ACRNTM	O-acetylcarnintine transport into mitochondria via diffusion	SLC25A20;	0.265
DB00993	Azathioprine	ADSL;ADSS;AMPD1;AMPD2;AMPD3;GMPR;GMPR2;GMPS;HPRT1;IMPDH1;IMPDH2;PPAT;	R_CYSTHRNAEX	L-cysteine/L-threonine Na-dependent exchange (Cys-L in)	SLC1A5;	0.2639
DB01033	Mercaptopurine	ADSL;ADSS;AMPD1;AMPD2;AMPD3;GMPR;GMPR2;GMPS;HPRT1;IMPDH1;IMPDH2;PPAT;	R_CYSTHRNAEX	L-cysteine/L-threonine Na-dependent exchange (Cys-L in)	SLC1A5;	0.2639
DB00242	Cladribine	ADA;NP;	R_VALTAM	valine transaminase, mitochondiral	BCAT2;	0.2637
DB00262	Carmustine	GSR;	R_GTHPM	glutathione peroxidase, mitochondria	GPX4;	0.2635
DB01073	Fludarabine	ADA;RRM1;	R_CYOR_U10M	ubiquinol-6 cytochrome c reductase, Complex III	UQCRC1;	0.2631
DB00352	Thioguanine	HPRT1;IMPDH1;PPAT;	R_NTD9	5'-nucleotidase (GMP)	NT5C2;	0.263
DB00993	Azathioprine	ADSL;ADSS;AMPD1;AMPD2;AMPD3;GMPR;GMPR2;GMPS;HPRT1;IMPDH1;IMPDH2;PPAT;	R_CAT7R	calcium / sodium antiporter (1:3), reversible	SLC8A1;	0.263
DB01033	Mercaptopurine	ADSL;ADSS;AMPD1;AMPD2;AMPD3;GMPR;GMPR2;GMPS;HPRT1;IMPDH1;IMPDH2;PPAT;	R_CAT7R	calcium / sodium antiporter (1:3), reversible	SLC8A1;	0.263
DB00993	Azathioprine	ADSL;ADSS;AMPD1;AMPD2;AMPD3;GMPR;GMPR2;GMPS;HPRT1;IMPDH1;IMPDH2;PPAT;	R_KCC2T	K+-Cl- cotransporter (NH4+)	SLC12A4;SLC12A6;SLC12A7;	0.2616
DB01033	Mercaptopurine	ADSL;ADSS;AMPD1;AMPD2;AMPD3;GMPR;GMPR2;GMPS;HPRT1;IMPDH1;IMPDH2;PPAT;	R_KCC2T	K+-Cl- cotransporter (NH4+)	SLC12A4;SLC12A6;SLC12A7;	0.2616
DB01073	Fludarabine	ADA;RRM1;	R_LEUTA	leucine transaminase	BCAT1;	0.2602
DB01073	Fludarabine	ADA;RRM1;	R_PCM	pyruvate carboxylase	PC;	0.26
DB00242	Cladribine	ADA;NP;	R_ASNGLNNAEX	L-glutamine/L-asparagine Na-dependent exchange (Asn-L in)	SLC1A5;	0.2589
DB00993	Azathioprine	ADSL;ADSS;AMPD1;AMPD2;AMPD3;GMPR;GMPR2;GMPS;HPRT1;IMPDH1;IMPDH2;PPAT;	R_GLNCYSNAEX	L-cysteine/L-glutamine Na-dependent exchange (Gln-L in)	SLC1A5;	0.2588
DB01033	Mercaptopurine	ADSL;ADSS;AMPD1;AMPD2;AMPD3;GMPR;GMPR2;GMPS;HPRT1;IMPDH1;IMPDH2;PPAT;	R_GLNCYSNAEX	L-cysteine/L-glutamine Na-dependent exchange (Gln-L in)	SLC1A5;	0.2588
DB00993	Azathioprine	ADSL;ADSS;AMPD1;AMPD2;AMPD3;GMPR;GMPR2;GMPS;HPRT1;IMPDH1;IMPDH2;PPAT;	R_AGTIX	alanine-glyoxylate transaminase (irreversible), (peroxisomal)	AGXT;	0.2549
DB00993	Azathioprine	ADSL;ADSS;AMPD1;AMPD2;AMPD3;GMPR;GMPR2;GMPS;HPRT1;IMPDH1;IMPDH2;PPAT;	R_SPTIX	serine-pyruvate aminotransferase (irreversible), peroxisomal	AGXT;	0.2549
DB01033	Mercaptopurine	ADSL;ADSS;AMPD1;AMPD2;AMPD3;GMPR;GMPR2;GMPS;HPRT1;IMPDH1;IMPDH2;PPAT;	R_AGTIX	alanine-glyoxylate transaminase (irreversible), (peroxisomal)	AGXT;	0.2549
DB01033	Mercaptopurine	ADSL;ADSS;AMPD1;AMPD2;AMPD3;GMPR;GMPR2;GMPS;HPRT1;IMPDH1;IMPDH2;PPAT;	R_SPTIX	serine-pyruvate aminotransferase (irreversible), peroxisomal	AGXT;	0.2549
DB01073	Fludarabine	ADA;RRM1;	R_ASNCYSNAEX	L-cysteine/L-asparagine Na-dependent exchange (Asn-L in)	SLC1A5;	0.2541
DB00242	Cladribine	ADA;NP;	R_GGH_10FTHF5GLUL	Gamma-glutamyl hydrolase (10FTHF5GLU), lysosomal	GGH;	0.2533
DB00441	Gemcitabine	RRM1;TYMS;	R_LYSTIDF	L-lysine transport via diffusion (extracellular to cytosol)	SLC7A1;SLC7A2;SLC7A3;	0.2524
DB00631	Clofarabine	RRM1;	R_LYSTIDF	L-lysine transport via diffusion (extracellular to cytosol)	SLC7A1;SLC7A2;SLC7A3;	0.2524
DB01005	Hydroxyurea	RRM1;	R_LYSTIDF	L-lysine transport via diffusion (extracellular to cytosol)	SLC7A1;SLC7A2;SLC7A3;	0.2524
DB01073	Fludarabine	ADA;RRM1;	R_GGH_10FTHF5GLUL	Gamma-glutamyl hydrolase (10FTHF5GLU), lysosomal	GGH;	0.2524
DB00242	Cladribine	ADA;NP;	R_MANT1R	mannose transport (uniport)	SLC2A1;	0.2523
DB00352	Thioguanine	HPRT1;IMPDH1;PPAT;	R_FPGS4	folylpolyglutamate synthetase (DHF)	FPGS;	0.252
DB01073	Fludarabine	ADA;RRM1;	R_GLNSERNAEX	L-serine/L-glutamine Na-dependent exchange (Gln-L in)	SLC1A5;	0.2518
DB00993	Azathioprine	ADSL;ADSS;AMPD1;AMPD2;AMPD3;GMPR;GMPR2;GMPS;HPRT1;IMPDH1;IMPDH2;PPAT;	R_CHOLTU	Choline uniport	SLC22A5;	0.2514
DB01033	Mercaptopurine	ADSL;ADSS;AMPD1;AMPD2;AMPD3;GMPR;GMPR2;GMPS;HPRT1;IMPDH1;IMPDH2;PPAT;	R_CHOLTU	Choline uniport	SLC22A5;	0.2514
DB00993	Azathioprine	ADSL;ADSS;AMPD1;AMPD2;AMPD3;GMPR;GMPR2;GMPS;HPRT1;IMPDH1;IMPDH2;PPAT;	R_ATPS4M	ATP synthase (four protons for one ATP)	ATP5D;	0.2502
DB01033	Mercaptopurine	ADSL;ADSS;AMPD1;AMPD2;AMPD3;GMPR;GMPR2;GMPS;HPRT1;IMPDH1;IMPDH2;PPAT;	R_ATPS4M	ATP synthase (four protons for one ATP)	ATP5D;	0.2502
DB00993	Azathioprine	ADSL;ADSS;AMPD1;AMPD2;AMPD3;GMPR;GMPR2;GMPS;HPRT1;IMPDH1;IMPDH2;PPAT;	R_GLNSERNAEX	L-serine/L-glutamine Na-dependent exchange (Gln-L in)	SLC1A5;	0.2491
DB01033	Mercaptopurine	ADSL;ADSS;AMPD1;AMPD2;AMPD3;GMPR;GMPR2;GMPS;HPRT1;IMPDH1;IMPDH2;PPAT;	R_GLNSERNAEX	L-serine/L-glutamine Na-dependent exchange (Gln-L in)	SLC1A5;	0.2491
DB01073	Fludarabine	ADA;RRM1;	R_GLUNM	glutaminase (mitochondrial)	GLS;	0.2488
DB01073	Fludarabine	ADA;RRM1;	R_NTD7E	5'-nucleotidase (AMP), extracellular	NT5E;	0.2479
DB00993	Azathioprine	ADSL;ADSS;AMPD1;AMPD2;AMPD3;GMPR;GMPR2;GMPS;HPRT1;IMPDH1;IMPDH2;PPAT;	R_NAT5	sodium/ammonium proton antiporter	SLC9A1;	0.2467
DB01033	Mercaptopurine	ADSL;ADSS;AMPD1;AMPD2;AMPD3;GMPR;GMPR2;GMPS;HPRT1;IMPDH1;IMPDH2;PPAT;	R_NAT5	sodium/ammonium proton antiporter	SLC9A1;	0.2467
DB01073	Fludarabine	ADA;RRM1;	R_GLNCYSNAEX	L-cysteine/L-glutamine Na-dependent exchange (Gln-L in)	SLC1A5;	0.2455
DB00242	Cladribine	ADA;NP;	R_ASNCYSNAEX	L-cysteine/L-asparagine Na-dependent exchange (Asn-L in)	SLC1A5;	0.2453
DB00642	Pemetrexed	DHFR;GART;TYMS;	R_NOS1	Nitric Oxide Synthase (intermediate forming)	NOS2A;NOS2B;NOS2C;NOS3;	0.2453
DB00642	Pemetrexed	DHFR;GART;TYMS;	R_NOS2	Nitric Oxide Synthase (NO forming)	NOS2A;NOS2B;NOS2C;NOS3;	0.2453
DB00993	Azathioprine	ADSL;ADSS;AMPD1;AMPD2;AMPD3;GMPR;GMPR2;GMPS;HPRT1;IMPDH1;IMPDH2;PPAT;	R_ILETAM	isoleucine transaminase, mitochondrial	BCAT2;	0.2437
DB01033	Mercaptopurine	ADSL;ADSS;AMPD1;AMPD2;AMPD3;GMPR;GMPR2;GMPS;HPRT1;IMPDH1;IMPDH2;PPAT;	R_ILETAM	isoleucine transaminase, mitochondrial	BCAT2;	0.2437
DB01073	Fludarabine	ADA;RRM1;	R_LPASE	lysophospholipase	PLA2G4A;	0.2435
DB01073	Fludarabine	ADA;RRM1;	R_THRGLNNAEX	L-threonine/L-glutamine Na-dependent exchange (Thr-L in)	SLC1A5;	0.2425
DB01073	Fludarabine	ADA;RRM1;	R_TYRDOPO	Tyrosine:dopa oxidase	TYR;	0.24
DB00242	Cladribine	ADA;NP;	R_SERGLNNAEX	L-serine/L-glutamine Na-dependent exchange (Ser-L in)	SLC1A5;	0.2395
DB01073	Fludarabine	ADA;RRM1;	R_ARGN	arginase	ARG1;	0.2391
DB00993	Azathioprine	ADSL;ADSS;AMPD1;AMPD2;AMPD3;GMPR;GMPR2;GMPS;HPRT1;IMPDH1;IMPDH2;PPAT;	R_GGH_10FTHF5GLUL	Gamma-glutamyl hydrolase (10FTHF5GLU), lysosomal	GGH;	0.2373
DB01033	Mercaptopurine	ADSL;ADSS;AMPD1;AMPD2;AMPD3;GMPR;GMPR2;GMPS;HPRT1;IMPDH1;IMPDH2;PPAT;	R_GGH_10FTHF5GLUL	Gamma-glutamyl hydrolase (10FTHF5GLU), lysosomal	GGH;	0.2373
DB01073	Fludarabine	ADA;RRM1;	R_ASNTHRNAEX	L-threonine/L-asparagine Na-dependent exchange (Asn-L in)	SLC1A5;	0.2371
DB00993	Azathioprine	ADSL;ADSS;AMPD1;AMPD2;AMPD3;GMPR;GMPR2;GMPS;HPRT1;IMPDH1;IMPDH2;PPAT;	R_ASNGLNNAEX	L-glutamine/L-asparagine Na-dependent exchange (Asn-L in)	SLC1A5;	0.2363
DB01033	Mercaptopurine	ADSL;ADSS;AMPD1;AMPD2;AMPD3;GMPR;GMPR2;GMPS;HPRT1;IMPDH1;IMPDH2;PPAT;	R_ASNGLNNAEX	L-glutamine/L-asparagine Na-dependent exchange (Asn-L in)	SLC1A5;	0.2363
DB00242	Cladribine	ADA;NP;	R_ASNTN1	Asparagine transport (Na, H coupled)	SLC38A3;	0.2359
DB01073	Fludarabine	ADA;RRM1;	R_ASNSERNAEX	L-serine/L-asparagine Na-dependent exchange (Asn-L in)	SLC1A5;	0.2354
DB01073	Fludarabine	ADA;RRM1;	R_ACHEE	Acetylcholinesterase	ACHE;	0.2353
DB00694	Daunorubicin	ABCC1;	R_NKCCT	Na+-K+-Cl- cotransport	SLC12A1;SLC12A2;	0.2352
DB01073	Fludarabine	ADA;RRM1;	R_SERGLNNAEX	L-serine/L-glutamine Na-dependent exchange (Ser-L in)	SLC1A5;	0.2352
DB00242	Cladribine	ADA;NP;	R_GLNSERNAEX	L-serine/L-glutamine Na-dependent exchange (Gln-L in)	SLC1A5;	0.235
DB00441	Gemcitabine	RRM1;TYMS;	R_AMY2E	alpha-amylase, extracellular (glygn2 -> glygn4)	AMY2A;	0.2348
DB00631	Clofarabine	RRM1;	R_AMY2E	alpha-amylase, extracellular (glygn2 -> glygn4)	AMY2A;	0.2348
DB01005	Hydroxyurea	RRM1;	R_AMY2E	alpha-amylase, extracellular (glygn2 -> glygn4)	AMY2A;	0.2348
DB01073	Fludarabine	ADA;RRM1;	R_AMY2E	alpha-amylase, extracellular (glygn2 -> glygn4)	AMY2A;	0.2348
DB00242	Cladribine	ADA;NP;	R_ALAGLNNAEX	L-alanine/L-glutamine Na-dependent exchange (Ala-L in)	SLC1A5;	0.2347
DB00441	Gemcitabine	RRM1;TYMS;	R_ALCD2IF	alcohol dehydrogenase, forward rxn (ethanol -> acetaldehyde)	ADH1A;ADH1B;ADH1C;	0.2343
DB00631	Clofarabine	RRM1;	R_ALCD2IF	alcohol dehydrogenase, forward rxn (ethanol -> acetaldehyde)	ADH1A;ADH1B;ADH1C;	0.2343
DB01005	Hydroxyurea	RRM1;	R_ALCD2IF	alcohol dehydrogenase, forward rxn (ethanol -> acetaldehyde)	ADH1A;ADH1B;ADH1C;	0.2343
DB01073	Fludarabine	ADA;RRM1;	R_H2CO3D	carboxylic acid dissociation	CA1;CA12;CA2;CA4;	0.2326
DB00441	Gemcitabine	RRM1;TYMS;	R_CYSASNNAEX	L-cysteine/L-asparagine Na-dependent exchange (Cys-L in)	SLC1A5;	0.2325
DB00631	Clofarabine	RRM1;	R_CYSASNNAEX	L-cysteine/L-asparagine Na-dependent exchange (Cys-L in)	SLC1A5;	0.2325
DB01005	Hydroxyurea	RRM1;	R_CYSASNNAEX	L-cysteine/L-asparagine Na-dependent exchange (Cys-L in)	SLC1A5;	0.2325
DB01073	Fludarabine	ADA;RRM1;	R_SERASNNAEX	L-serine/L-asparagine Na-dependent exchange (Ser-L in)	SLC1A5;	0.2317
DB01073	Fludarabine	ADA;RRM1;	R_ASNGLNNAEX	L-glutamine/L-asparagine Na-dependent exchange (Asn-L in)	SLC1A5;	0.2317
DB00642	Pemetrexed	DHFR;GART;TYMS;	R_KCCT	K+-Cl- cotransport	SLC12A4;SLC12A5;SLC12A6;SLC12A7;	0.2315
DB00242	Cladribine	ADA;NP;	R_MI1PP	myo-inositol 1-phosphatase	IMPA1;IMPA2;	0.2308
DB00694	Daunorubicin	ABCC1;	R_NAT3_1	sodium proton antiporter (H:NA is 1:1)	SLC9A1;	0.2292
DB00993	Azathioprine	ADSL;ADSS;AMPD1;AMPD2;AMPD3;GMPR;GMPR2;GMPS;HPRT1;IMPDH1;IMPDH2;PPAT;	R_VALTAM	valine transaminase, mitochondiral	BCAT2;	0.2289
DB01033	Mercaptopurine	ADSL;ADSS;AMPD1;AMPD2;AMPD3;GMPR;GMPR2;GMPS;HPRT1;IMPDH1;IMPDH2;PPAT;	R_VALTAM	valine transaminase, mitochondiral	BCAT2;	0.2289
DB00642	Pemetrexed	DHFR;GART;TYMS;	R_NTD6	5'-nucleotidase (dAMP)	NT5C2;	0.228
DB01073	Fludarabine	ADA;RRM1;	R_GLNTHRNAEX	L-threonine/L-glutamine Na-dependent exchange (Gln-L in)	SLC1A5;	0.2276
DB00242	Cladribine	ADA;NP;	R_GLNASNNAEX	L-glutamine/L-asparagine Na-dependent exchange (Gln-L in)	SLC1A5;	0.2271
DB01073	Fludarabine	ADA;RRM1;	R_ACACT1RM	acetyl-CoA C-acetyltransferase, mitochondrial	ACAT1;	0.2265
DB00993	Azathioprine	ADSL;ADSS;AMPD1;AMPD2;AMPD3;GMPR;GMPR2;GMPS;HPRT1;IMPDH1;IMPDH2;PPAT;	R_RDH3	retinol dehydrogenase (11-cis,NADH)	RDH5;	0.2261
DB01033	Mercaptopurine	ADSL;ADSS;AMPD1;AMPD2;AMPD3;GMPR;GMPR2;GMPS;HPRT1;IMPDH1;IMPDH2;PPAT;	R_RDH3	retinol dehydrogenase (11-cis,NADH)	RDH5;	0.2261
DB01073	Fludarabine	ADA;RRM1;	R_HSD3B2R	3 beta-hydroxysteroid dehydrogenase type 1	HSD3B2;	0.226
DB01073	Fludarabine	ADA;RRM1;	R_ALDD2X	aldehyde dehydrogenase (acetaldehyde, NAD)	ALDH1A1;ALDH1A2;ALDH1A3;ALDH7A1;	0.2259
DB01073	Fludarabine	ADA;RRM1;	R_GLNS	glutamine synthetase	GLUL;GLULD1;	0.2252
DB00642	Pemetrexed	DHFR;GART;TYMS;	R_GCCAM	glycine-cleavage complex (lipoylprotein), mitochondrial	GCSH;GLDC;	0.2246
DB00642	Pemetrexed	DHFR;GART;TYMS;	R_GCCBIM	glycine-cleavage complex (lipoylprotein) irreversible, mitochondrial	GCSH;GLDC;	0.2246
DB00642	Pemetrexed	DHFR;GART;TYMS;	R_GCCCM	glycine-cleavage complex (lipoylprotein), mitochondrial	GCSH;GLDC;	0.2246
DB00642	Pemetrexed	DHFR;GART;TYMS;	R_ARGSL	argininosuccinate lyase	ASL;	0.2243
DB01073	Fludarabine	ADA;RRM1;	R_GLNASNNAEX	L-glutamine/L-asparagine Na-dependent exchange (Gln-L in)	SLC1A5;	0.2238
DB01073	Fludarabine	ADA;RRM1;	R_ABTARM	4-aminobutyrate transaminase, reversible (mitochondrial)	ABAT;	0.2227
DB00242	Cladribine	ADA;NP;	R_ALAASNNAEX	L-alanine/L-asparagine Na-dependent exchange (Ala-L in)	SLC1A5;	0.2217
DB01073	Fludarabine	ADA;RRM1;	R_NTD9E	5'-nucleotidase (GMP), extracellular	NT5E;	0.2206
DB01073	Fludarabine	ADA;RRM1;	R_ACGAMK	N-acetylglucosamine kinase	NAGK;	0.2197
DB01073	Fludarabine	ADA;RRM1;	R_ALCD22_D	alcohol dehydrogenase (D-lactaldehyde)	ADH1A;ADH1B;ADH1C;	0.2195
DB01073	Fludarabine	ADA;RRM1;	R_THRASNNAEX	L-threonine/L-asparagine Na-dependent exchange (Thr-L in)	SLC1A5;	0.2187
DB00441	Gemcitabine	RRM1;TYMS;	R_BTNT4I	Biotin uptake (antiport)	SLC19A3;	0.2186
DB00631	Clofarabine	RRM1;	R_BTNT4I	Biotin uptake (antiport)	SLC19A3;	0.2186
DB01005	Hydroxyurea	RRM1;	R_BTNT4I	Biotin uptake (antiport)	SLC19A3;	0.2186
DB01073	Fludarabine	ADA;RRM1;	R_CHAT	Choline O-acetyltransferase	CHAT;	0.2179
DB00642	Pemetrexed	DHFR;GART;TYMS;	R_ORNTARM	ornithine transaminase reversible (m)	OAT;	0.2176
DB01073	Fludarabine	ADA;RRM1;	R_CRNTUNA	L-carnitine inward transport by Na+ symport	SLC22A5;	0.2176
DB00642	Pemetrexed	DHFR;GART;TYMS;	R_NKCCT	Na+-K+-Cl- cotransport	SLC12A1;SLC12A2;	0.2176
DB00242	Cladribine	ADA;NP;	R_ARGSS	argininosuccinate synthase	ASS;	0.217
DB01073	Fludarabine	ADA;RRM1;	R_CYSTA	cysteine transaminase	GOT1;	0.2168
DB01073	Fludarabine	ADA;RRM1;	R_PROT2R	L-proline reversible transport via proton symport	SLC36A1;	0.2154
DB01073	Fludarabine	ADA;RRM1;	R_TPI	triose-phosphate isomerase	TPI1;	0.2149
DB00642	Pemetrexed	DHFR;GART;TYMS;	R_ASPT6	L-aspartate transport via Na, H symport and K antiport	SLC1A1;SLC1A2;SLC1A3;SLC1A6;SLC1A7;	0.2148
DB00441	Gemcitabine	RRM1;TYMS;	R_NTD7E	5'-nucleotidase (AMP), extracellular	NT5E;	0.2145
DB00631	Clofarabine	RRM1;	R_NTD7E	5'-nucleotidase (AMP), extracellular	NT5E;	0.2145
DB01005	Hydroxyurea	RRM1;	R_NTD7E	5'-nucleotidase (AMP), extracellular	NT5E;	0.2145
DB00242	Cladribine	ADA;NP;	R_THRASNNAEX	L-threonine/L-asparagine Na-dependent exchange (Thr-L in)	SLC1A5;	0.2142
DB00242	Cladribine	ADA;NP;	R_ALAT2R	L-alanine reversible transport via proton symport	SLC36A1;	0.2136
DB00441	Gemcitabine	RRM1;TYMS;	R_GGH_10FTHF5GLUL	Gamma-glutamyl hydrolase (10FTHF5GLU), lysosomal	GGH;	0.2132
DB00631	Clofarabine	RRM1;	R_GGH_10FTHF5GLUL	Gamma-glutamyl hydrolase (10FTHF5GLU), lysosomal	GGH;	0.2132
DB01005	Hydroxyurea	RRM1;	R_GGH_10FTHF5GLUL	Gamma-glutamyl hydrolase (10FTHF5GLU), lysosomal	GGH;	0.2132
DB01073	Fludarabine	ADA;RRM1;	R_LGTHL	lactoylglutathione lyase	GLO1;	0.2131
DB00441	Gemcitabine	RRM1;TYMS;	R_GLNCYSNAEX	L-cysteine/L-glutamine Na-dependent exchange (Gln-L in)	SLC1A5;	0.2128
DB00631	Clofarabine	RRM1;	R_GLNCYSNAEX	L-cysteine/L-glutamine Na-dependent exchange (Gln-L in)	SLC1A5;	0.2128
DB01005	Hydroxyurea	RRM1;	R_GLNCYSNAEX	L-cysteine/L-glutamine Na-dependent exchange (Gln-L in)	SLC1A5;	0.2128
DB00694	Daunorubicin	ABCC1;	R_NAT5	sodium/ammonium proton antiporter	SLC9A1;	0.2126
DB01073	Fludarabine	ADA;RRM1;	R_34DHXMANDACOX	3,4-Dihydroxymandelaldehyde:NAD+ oxidoreductase	ALDH1A3;	0.2126
DB00694	Daunorubicin	ABCC1;	R_BILIRUBT2	bilirubin transport via bicarbonate countertransport	SLCO1B1;	0.2123
DB00993	Azathioprine	ADSL;ADSS;AMPD1;AMPD2;AMPD3;GMPR;GMPR2;GMPS;HPRT1;IMPDH1;IMPDH2;PPAT;	R_DASCBR	dehydroascorbate reductase	GLRX;GLRX2;	0.2122
DB01033	Mercaptopurine	ADSL;ADSS;AMPD1;AMPD2;AMPD3;GMPR;GMPR2;GMPS;HPRT1;IMPDH1;IMPDH2;PPAT;	R_DASCBR	dehydroascorbate reductase	GLRX;GLRX2;	0.2122
DB00642	Pemetrexed	DHFR;GART;TYMS;	R_THRASNNAEX	L-threonine/L-asparagine Na-dependent exchange (Thr-L in)	SLC1A5;	0.212
DB01073	Fludarabine	ADA;RRM1;	R_3MOX4HOXPGALDOX	3-Methoxy-4-hydroxyphenylglycolaldehyde:NAD+ oxidoreductase	ALDH1A3;	0.212
DB01073	Fludarabine	ADA;RRM1;	R_34DHPLACOX	3,4-Dihydroxyphenylacetaldehyde:NAD+ oxidoreductase	ALDH1A3;	0.212
DB01073	Fludarabine	ADA;RRM1;	R_SERTHRNAEX	L-serine/L-threonine Na-dependent exchange (Ser-L in)	SLC1A5;	0.2111
DB01073	Fludarabine	ADA;RRM1;	R_ALAGLNNAEX	L-alanine/L-glutamine Na-dependent exchange (Ala-L in)	SLC1A5;	0.211
DB00642	Pemetrexed	DHFR;GART;TYMS;	R_PCM	pyruvate carboxylase	PC;	0.2099
DB00242	Cladribine	ADA;NP;	R_HSD3B3R	3 beta-hydroxysteroid dehydrogenase type 1	HSD3B2;	0.2098
DB01073	Fludarabine	ADA;RRM1;	R_ALAASNNAEX	L-alanine/L-asparagine Na-dependent exchange (Ala-L in)	SLC1A5;	0.2097
DB00352	Thioguanine	HPRT1;IMPDH1;PPAT;	R_NTD10	5'-nucleotidase (XMP)	NT5C2;	0.2097
DB00242	Cladribine	ADA;NP;	R_ORNTARM	ornithine transaminase reversible (m)	OAT;	0.2096
DB00441	Gemcitabine	RRM1;TYMS;	R_LPASE	lysophospholipase	PLA2G4A;	0.2091
DB00631	Clofarabine	RRM1;	R_LPASE	lysophospholipase	PLA2G4A;	0.2091
DB01005	Hydroxyurea	RRM1;	R_LPASE	lysophospholipase	PLA2G4A;	0.2091
DB00242	Cladribine	ADA;NP;	R_ASNNM	L-asparaginase (mitochondrial)	ASRGL1;	0.209
DB00242	Cladribine	ADA;NP;	R_ORNT3M	ornithine mitochondrial transport via proton antiport	SLC25A15;SLC25A2;	0.2088
DB01073	Fludarabine	ADA;RRM1;	R_CRNTUIR	L-carnitine inward uniport	SLC22A4;	0.2088
DB01073	Fludarabine	ADA;RRM1;	R_CK	ATP Creatine kinase	CKMT2;	0.2084
DB00993	Azathioprine	ADSL;ADSS;AMPD1;AMPD2;AMPD3;GMPR;GMPR2;GMPS;HPRT1;IMPDH1;IMPDH2;PPAT;	R_ASCBT4	L-ascorbate transport via proton symport	SLC23A1;	0.2079
DB01033	Mercaptopurine	ADSL;ADSS;AMPD1;AMPD2;AMPD3;GMPR;GMPR2;GMPS;HPRT1;IMPDH1;IMPDH2;PPAT;	R_ASCBT4	L-ascorbate transport via proton symport	SLC23A1;	0.2079
DB00242	Cladribine	ADA;NP;	R_AGTIX	alanine-glyoxylate transaminase (irreversible), (peroxisomal)	AGXT;	0.2073
DB00242	Cladribine	ADA;NP;	R_SPTIX	serine-pyruvate aminotransferase (irreversible), peroxisomal	AGXT;	0.2073
DB01073	Fludarabine	ADA;RRM1;	R_CATP	catalase A, peroxisomal	CAT;	0.2073
DB00642	Pemetrexed	DHFR;GART;TYMS;	R_GCC2AM	glycine-cleavage complex (lipoamide), mitochondrial	GCSH;GLDC;	0.2071
DB00642	Pemetrexed	DHFR;GART;TYMS;	R_GCC2BIM	glycine-cleavage system (lipoamide) irreversible, mitochondrial	GCSH;GLDC;	0.2071
DB00642	Pemetrexed	DHFR;GART;TYMS;	R_GCC2CM	glycine-cleavage complex (lipoamide), mitochondrial	GCSH;GLDC;	0.2071
DB00441	Gemcitabine	RRM1;TYMS;	R_FACOAL140I	fatty-acid--CoA ligase (tetradecanoate)	ACSL3;	0.2066
DB00631	Clofarabine	RRM1;	R_FACOAL140I	fatty-acid--CoA ligase (tetradecanoate)	ACSL3;	0.2066
DB01005	Hydroxyurea	RRM1;	R_FACOAL140I	fatty-acid--CoA ligase (tetradecanoate)	ACSL3;	0.2066
DB01073	Fludarabine	ADA;RRM1;	R_FACOAL140I	fatty-acid--CoA ligase (tetradecanoate)	ACSL3;	0.2066
DB00262	Carmustine	GSR;	R_AGTIX	alanine-glyoxylate transaminase (irreversible), (peroxisomal)	AGXT;	0.2062
DB00262	Carmustine	GSR;	R_SPTIX	serine-pyruvate aminotransferase (irreversible), peroxisomal	AGXT;	0.2062
DB00993	Azathioprine	ADSL;ADSS;AMPD1;AMPD2;AMPD3;GMPR;GMPR2;GMPS;HPRT1;IMPDH1;IMPDH2;PPAT;	R_NAT3_1	sodium proton antiporter (H:NA is 1:1)	SLC9A1;	0.2061
DB01033	Mercaptopurine	ADSL;ADSS;AMPD1;AMPD2;AMPD3;GMPR;GMPR2;GMPS;HPRT1;IMPDH1;IMPDH2;PPAT;	R_NAT3_1	sodium proton antiporter (H:NA is 1:1)	SLC9A1;	0.2061
DB00694	Daunorubicin	ABCC1;	R_ILETAM	isoleucine transaminase, mitochondrial	BCAT2;	0.2056
DB00242	Cladribine	ADA;NP;	R_DASCBR	dehydroascorbate reductase	GLRX;GLRX2;	0.2056
DB01073	Fludarabine	ADA;RRM1;	R_LYST4	L-lysine transport in via sodium symport	SLC22A5;	0.2046
DB00642	Pemetrexed	DHFR;GART;TYMS;	R_GLUDC	Glutamate Decarboxylase	GAD1;GAD2;	0.2042
DB00441	Gemcitabine	RRM1;TYMS;	R_NTD2E	5'-nucleotidase (UMP), extracellular	NT5E;	0.2039
DB00631	Clofarabine	RRM1;	R_NTD2E	5'-nucleotidase (UMP), extracellular	NT5E;	0.2039
DB01005	Hydroxyurea	RRM1;	R_NTD2E	5'-nucleotidase (UMP), extracellular	NT5E;	0.2039
DB01073	Fludarabine	ADA;RRM1;	R_NTD2E	5'-nucleotidase (UMP), extracellular	NT5E;	0.2039
DB01073	Fludarabine	ADA;RRM1;	R_CYSTHRNAEX	L-cysteine/L-threonine Na-dependent exchange (Cys-L in)	SLC1A5;	0.2037
DB00694	Daunorubicin	ABCC1;	R_TCHOLAT	taurocholate transport via bicarbonate countertransport	SLCO1B1;	0.2034
DB00694	Daunorubicin	ABCC1;	R_THYOXT	T4 transport via bicarbonate countertransport	SLCO1B1;	0.2034
DB00694	Daunorubicin	ABCC1;	R_TRIODTHYT	T3 transport via bicarbonate countertransport	SLCO1B1;	0.2034
DB01073	Fludarabine	ADA;RRM1;	R_GLNTN1	Glutamine transport (Na, H coupled)	SLC38A3;	0.2034
DB00441	Gemcitabine	RRM1;TYMS;	R_THRGLNNAEX	L-threonine/L-glutamine Na-dependent exchange (Thr-L in)	SLC1A5;	0.2032
DB00631	Clofarabine	RRM1;	R_THRGLNNAEX	L-threonine/L-glutamine Na-dependent exchange (Thr-L in)	SLC1A5;	0.2032
DB01005	Hydroxyurea	RRM1;	R_THRGLNNAEX	L-threonine/L-glutamine Na-dependent exchange (Thr-L in)	SLC1A5;	0.2032
DB00441	Gemcitabine	RRM1;TYMS;	R_ASNTHRNAEX	L-threonine/L-asparagine Na-dependent exchange (Asn-L in)	SLC1A5;	0.2032
DB00631	Clofarabine	RRM1;	R_ASNTHRNAEX	L-threonine/L-asparagine Na-dependent exchange (Asn-L in)	SLC1A5;	0.2032
DB01005	Hydroxyurea	RRM1;	R_ASNTHRNAEX	L-threonine/L-asparagine Na-dependent exchange (Asn-L in)	SLC1A5;	0.2032
DB00441	Gemcitabine	RRM1;TYMS;	R_PCM	pyruvate carboxylase	PC;	0.203
DB00631	Clofarabine	RRM1;	R_PCM	pyruvate carboxylase	PC;	0.203
DB01005	Hydroxyurea	RRM1;	R_PCM	pyruvate carboxylase	PC;	0.203
DB00642	Pemetrexed	DHFR;GART;TYMS;	R_NCCT	Na+-Cl- cotransport	SLC12A3;	0.2029
DB00642	Pemetrexed	DHFR;GART;TYMS;	R_ALAT4	Alanine-Sodium symporter	SLC7A1;SLC7A2;SLC7A3;	0.2029
DB00642	Pemetrexed	DHFR;GART;TYMS;	R_PHET4	L-phenylalanine transport in via sodium symport	SLC7A1;SLC7A2;SLC7A3;	0.2029
DB01073	Fludarabine	ADA;RRM1;	R_TKT1	transketolase	TKT;	0.2027
DB01073	Fludarabine	ADA;RRM1;	R_TKT2	transketolase	TKT;	0.2027
DB00441	Gemcitabine	RRM1;TYMS;	R_PROSTGE2T3	prostaglandine E2 transport (ATP-dependent)	ABCC4;	0.2023
DB00631	Clofarabine	RRM1;	R_PROSTGE2T3	prostaglandine E2 transport (ATP-dependent)	ABCC4;	0.2023
DB01005	Hydroxyurea	RRM1;	R_PROSTGE2T3	prostaglandine E2 transport (ATP-dependent)	ABCC4;	0.2023
DB01073	Fludarabine	ADA;RRM1;	R_PROSTGE2T3	prostaglandine E2 transport (ATP-dependent)	ABCC4;	0.2023
DB00642	Pemetrexed	DHFR;GART;TYMS;	R_HKT	H+/K+ gastric/non-gastric P-ATPase and ABC ATPase	ATP4A;ATP4B;	0.202
DB00441	Gemcitabine	RRM1;TYMS;	R_SGPL12R	Sphingosine-1-phosphate lyase	SGPL1;	0.2018
DB00631	Clofarabine	RRM1;	R_SGPL12R	Sphingosine-1-phosphate lyase	SGPL1;	0.2018
DB01005	Hydroxyurea	RRM1;	R_SGPL12R	Sphingosine-1-phosphate lyase	SGPL1;	0.2018
DB01073	Fludarabine	ADA;RRM1;	R_SGPL12R	Sphingosine-1-phosphate lyase	SGPL1;	0.2018
DB00441	Gemcitabine	RRM1;TYMS;	R_ASNSERNAEX	L-serine/L-asparagine Na-dependent exchange (Asn-L in)	SLC1A5;	0.2016
DB00631	Clofarabine	RRM1;	R_ASNSERNAEX	L-serine/L-asparagine Na-dependent exchange (Asn-L in)	SLC1A5;	0.2016
DB01005	Hydroxyurea	RRM1;	R_ASNSERNAEX	L-serine/L-asparagine Na-dependent exchange (Asn-L in)	SLC1A5;	0.2016
DB00642	Pemetrexed	DHFR;GART;TYMS;	R_CRNTUIR	L-carnitine inward uniport	SLC22A4;	0.2016
DB00642	Pemetrexed	DHFR;GART;TYMS;	R_ALDD2Y	aldehyde dehydrogenase (acetaldehyde, NADP)	ALDH1A2;	0.2013
DB00642	Pemetrexed	DHFR;GART;TYMS;	R_MMMM	methylmalonyl-CoA mutase	MUT;	0.2006
DB00642	Pemetrexed	DHFR;GART;TYMS;	R_UDPGP	UDPglucose pyrophosphohydrolase	ENPP1;	0.2006
DB00694	Daunorubicin	ABCC1;	R_KCC2T	K+-Cl- cotransporter (NH4+)	SLC12A4;SLC12A6;SLC12A7;	0.2003
DB00242	Cladribine	ADA;NP;	R_DOPAVESSEC	Dopamine secretion via secretory vesicle (ATP driven)	SLC18A2;	0.2001
DB00441	Gemcitabine	RRM1;TYMS;	R_GLNTHRNAEX	L-threonine/L-glutamine Na-dependent exchange (Gln-L in)	SLC1A5;	0.2
DB00631	Clofarabine	RRM1;	R_GLNTHRNAEX	L-threonine/L-glutamine Na-dependent exchange (Gln-L in)	SLC1A5;	0.2
DB01005	Hydroxyurea	RRM1;	R_GLNTHRNAEX	L-threonine/L-glutamine Na-dependent exchange (Gln-L in)	SLC1A5;	0.2
DB00642	Pemetrexed	DHFR;GART;TYMS;	R_OCBTM	ornithine carbamoyltransferase, irreversible	OTC;	0.1999
DB00441	Gemcitabine	RRM1;TYMS;	R_ACHEE	Acetylcholinesterase	ACHE;	0.1996
DB00631	Clofarabine	RRM1;	R_ACHEE	Acetylcholinesterase	ACHE;	0.1996
DB01005	Hydroxyurea	RRM1;	R_ACHEE	Acetylcholinesterase	ACHE;	0.1996
DB00441	Gemcitabine	RRM1;TYMS;	R_TCHOLAT3	ABC bile acid transporter	ABCB11;ABCC3;	0.1992
DB00631	Clofarabine	RRM1;	R_TCHOLAT3	ABC bile acid transporter	ABCB11;ABCC3;	0.1992
DB01005	Hydroxyurea	RRM1;	R_TCHOLAT3	ABC bile acid transporter	ABCB11;ABCC3;	0.1992
DB01073	Fludarabine	ADA;RRM1;	R_TCHOLAT3	ABC bile acid transporter	ABCB11;ABCC3;	0.1992
DB00441	Gemcitabine	RRM1;TYMS;	R_FPGS7	folylpolyglutamate synthetase (10fthf)	FPGS;	0.1992
DB00631	Clofarabine	RRM1;	R_FPGS7	folylpolyglutamate synthetase (10fthf)	FPGS;	0.1992
DB01005	Hydroxyurea	RRM1;	R_FPGS7	folylpolyglutamate synthetase (10fthf)	FPGS;	0.1992
DB01073	Fludarabine	ADA;RRM1;	R_FPGS7	folylpolyglutamate synthetase (10fthf)	FPGS;	0.1992
DB00242	Cladribine	ADA;NP;	R_SOAT12	sterol O-acyltransferase (acyl-Coenzyme A: cholesterol acyltransferase) 1	SOAT1;	0.1991
DB01073	Fludarabine	ADA;RRM1;	R_ALACYSNAEX	L-alanine/L-cysteine Na-dependent exchange (Ala-L in)	SLC1A5;	0.1981
DB00242	Cladribine	ADA;NP;	R_BAAT4X	bile acid Coenzyme A: amino acid N-acyltransferase	BAAT;	0.198
DB00242	Cladribine	ADA;NP;	R_NKCCT	Na+-K+-Cl- cotransport	SLC12A1;SLC12A2;	0.1977
DB00642	Pemetrexed	DHFR;GART;TYMS;	R_PHETHPTOX2	L-Phenylalanine,tetrahydrobiopterin:oxygen oxidoreductase (4-hydroxylating)	PAH;	0.1975
DB01073	Fludarabine	ADA;RRM1;	R_CAT7R	calcium / sodium antiporter (1:3), reversible	SLC8A1;	0.1974
DB00642	Pemetrexed	DHFR;GART;TYMS;	R_ATPS4M	ATP synthase (four protons for one ATP)	ATP5D;	0.1971
DB00242	Cladribine	ADA;NP;	R_RDH4	retinol dehydrogenase (13-cis,NADH)	RDH5;	0.197
DB00242	Cladribine	ADA;NP;	R_GLNCYSNAEX	L-cysteine/L-glutamine Na-dependent exchange (Gln-L in)	SLC1A5;	0.1959
DB00441	Gemcitabine	RRM1;TYMS;	R_FTCD	formimidoyltransferase cyclodeaminase	FTCD;	0.1959
DB00441	Gemcitabine	RRM1;TYMS;	R_GLUFORTX	Glutamate formimidoyltransferase	FTCD;	0.1959
DB00631	Clofarabine	RRM1;	R_FTCD	formimidoyltransferase cyclodeaminase	FTCD;	0.1959
DB00631	Clofarabine	RRM1;	R_GLUFORTX	Glutamate formimidoyltransferase	FTCD;	0.1959
DB01005	Hydroxyurea	RRM1;	R_FTCD	formimidoyltransferase cyclodeaminase	FTCD;	0.1959
DB01005	Hydroxyurea	RRM1;	R_GLUFORTX	Glutamate formimidoyltransferase	FTCD;	0.1959
DB01073	Fludarabine	ADA;RRM1;	R_FTCD	formimidoyltransferase cyclodeaminase	FTCD;	0.1959
DB01073	Fludarabine	ADA;RRM1;	R_GLUFORTX	Glutamate formimidoyltransferase	FTCD;	0.1959
DB00694	Daunorubicin	ABCC1;	R_CHOLTU	Choline uniport	SLC22A5;	0.1955
DB00441	Gemcitabine	RRM1;TYMS;	R_ATPS4M	ATP synthase (four protons for one ATP)	ATP5D;	0.1954
DB00631	Clofarabine	RRM1;	R_ATPS4M	ATP synthase (four protons for one ATP)	ATP5D;	0.1954
DB01005	Hydroxyurea	RRM1;	R_ATPS4M	ATP synthase (four protons for one ATP)	ATP5D;	0.1954
DB00242	Cladribine	ADA;NP;	R_ALR	Aldose reductase	AKR1B1;	0.1953
DB00642	Pemetrexed	DHFR;GART;TYMS;	R_FACOAL80I	fatty-acid--CoA ligase (octanoate)	ACSL3;	0.1952
DB00441	Gemcitabine	RRM1;TYMS;	R_ASPTAM	aspartate transaminase	GOT2;	0.195
DB00631	Clofarabine	RRM1;	R_ASPTAM	aspartate transaminase	GOT2;	0.195
DB01005	Hydroxyurea	RRM1;	R_ASPTAM	aspartate transaminase	GOT2;	0.195
DB01073	Fludarabine	ADA;RRM1;	R_ASPTAM	aspartate transaminase	GOT2;	0.195
DB00242	Cladribine	ADA;NP;	R_CYSGLNNAEX	L-cysteine/L-glutamine Na-dependent exchange (Cys-L in)	SLC1A5;	0.1946
DB00642	Pemetrexed	DHFR;GART;TYMS;	R_GALT1R	galactose transport (uniport)	SLC2A1;	0.1943
DB00642	Pemetrexed	DHFR;GART;TYMS;	R_GLCT1R	glucose transport (uniport)	SLC2A1;	0.1943
DB00441	Gemcitabine	RRM1;TYMS;	R_SOAT11	sterol O-acyltransferase (acyl-Coenzyme A: cholesterol acyltransferase) 1	SOAT1;	0.194
DB00631	Clofarabine	RRM1;	R_SOAT11	sterol O-acyltransferase (acyl-Coenzyme A: cholesterol acyltransferase) 1	SOAT1;	0.194
DB01005	Hydroxyurea	RRM1;	R_SOAT11	sterol O-acyltransferase (acyl-Coenzyme A: cholesterol acyltransferase) 1	SOAT1;	0.194
DB01073	Fludarabine	ADA;RRM1;	R_SOAT11	sterol O-acyltransferase (acyl-Coenzyme A: cholesterol acyltransferase) 1	SOAT1;	0.194
DB00642	Pemetrexed	DHFR;GART;TYMS;	R_O16G1E	oligo-1,6-glucosidase (glygn4 -> glygn5), extracellular	SI;	0.1938
DB00694	Daunorubicin	ABCC1;	R_ACGAM2E	N-acetylglucosamine 2-epimerase	RENBP;	0.1936
DB00694	Daunorubicin	ABCC1;	R_CHOLT4	choline, sodium cotransport	SLC5A7;	0.1931
DB00694	Daunorubicin	ABCC1;	R_GLUT2M	L-glutamate reversible transport via proton symport, mitochondrial	SLC25A12;SLC25A13;SLC25A18;SLC25A22;	0.193
DB01073	Fludarabine	ADA;RRM1;	R_ACRNTM	O-acetylcarnintine transport into mitochondria via diffusion	SLC25A20;	0.1929
DB00642	Pemetrexed	DHFR;GART;TYMS;	R_PPCOACM	Propionyl-CoA carboxylase, mitochondrial	PCCA;PCCB;	0.1925
DB01073	Fludarabine	ADA;RRM1;	R_SERALANAEX	L-alanine/L-serine Na-dependent exchange (Ser-L in)	SLC1A5;	0.1923
DB00441	Gemcitabine	RRM1;TYMS;	R_ASNGLNNAEX	L-glutamine/L-asparagine Na-dependent exchange (Asn-L in)	SLC1A5;	0.1918
DB00631	Clofarabine	RRM1;	R_ASNGLNNAEX	L-glutamine/L-asparagine Na-dependent exchange (Asn-L in)	SLC1A5;	0.1918
DB01005	Hydroxyurea	RRM1;	R_ASNGLNNAEX	L-glutamine/L-asparagine Na-dependent exchange (Asn-L in)	SLC1A5;	0.1918
DB00242	Cladribine	ADA;NP;	R_NTD9E	5'-nucleotidase (GMP), extracellular	NT5E;	0.1915
DB00242	Cladribine	ADA;NP;	R_ASNSERNAEX	L-serine/L-asparagine Na-dependent exchange (Asn-L in)	SLC1A5;	0.1913
DB00642	Pemetrexed	DHFR;GART;TYMS;	R_ACACT1RM	acetyl-CoA C-acetyltransferase, mitochondrial	ACAT1;	0.1912
DB01073	Fludarabine	ADA;RRM1;	R_ALASERNAEX	L-alanine/L-serine Na-dependent exchange (Ala-L in)	SLC1A5;	0.1911
DB00642	Pemetrexed	DHFR;GART;TYMS;	R_ARGN	arginase	ARG1;	0.191
DB00441	Gemcitabine	RRM1;TYMS;	R_O16G1E	oligo-1,6-glucosidase (glygn4 -> glygn5), extracellular	SI;	0.1908
DB00631	Clofarabine	RRM1;	R_O16G1E	oligo-1,6-glucosidase (glygn4 -> glygn5), extracellular	SI;	0.1908
DB01005	Hydroxyurea	RRM1;	R_O16G1E	oligo-1,6-glucosidase (glygn4 -> glygn5), extracellular	SI;	0.1908
DB01073	Fludarabine	ADA;RRM1;	R_O16G1E	oligo-1,6-glucosidase (glygn4 -> glygn5), extracellular	SI;	0.1908
DB00441	Gemcitabine	RRM1;TYMS;	R_SERGLNNAEX	L-serine/L-glutamine Na-dependent exchange (Ser-L in)	SLC1A5;	0.1907
DB00631	Clofarabine	RRM1;	R_SERGLNNAEX	L-serine/L-glutamine Na-dependent exchange (Ser-L in)	SLC1A5;	0.1907
DB01005	Hydroxyurea	RRM1;	R_SERGLNNAEX	L-serine/L-glutamine Na-dependent exchange (Ser-L in)	SLC1A5;	0.1907
DB00441	Gemcitabine	RRM1;TYMS;	R_ABTARM	4-aminobutyrate transaminase, reversible (mitochondrial)	ABAT;	0.1903
DB00631	Clofarabine	RRM1;	R_ABTARM	4-aminobutyrate transaminase, reversible (mitochondrial)	ABAT;	0.1903
DB01005	Hydroxyurea	RRM1;	R_ABTARM	4-aminobutyrate transaminase, reversible (mitochondrial)	ABAT;	0.1903
DB00441	Gemcitabine	RRM1;TYMS;	R_AACTOOR	Aminoacetone:oxygen oxidoreductase(deaminating)(flavin-containing)	AOC3;	0.1903
DB00631	Clofarabine	RRM1;	R_AACTOOR	Aminoacetone:oxygen oxidoreductase(deaminating)(flavin-containing)	AOC3;	0.1903
DB01005	Hydroxyurea	RRM1;	R_AACTOOR	Aminoacetone:oxygen oxidoreductase(deaminating)(flavin-containing)	AOC3;	0.1903
DB01073	Fludarabine	ADA;RRM1;	R_AACTOOR	Aminoacetone:oxygen oxidoreductase(deaminating)(flavin-containing)	AOC3;	0.1903
DB00642	Pemetrexed	DHFR;GART;TYMS;	R_TKT1	transketolase	TKT;	0.1903
DB00642	Pemetrexed	DHFR;GART;TYMS;	R_TKT2	transketolase	TKT;	0.1903
DB00242	Cladribine	ADA;NP;	R_ILETA	isoleucine transaminase	BCAT1;	0.1902
DB00993	Azathioprine	ADSL;ADSS;AMPD1;AMPD2;AMPD3;GMPR;GMPR2;GMPS;HPRT1;IMPDH1;IMPDH2;PPAT;	R_BILIRUBT2	bilirubin transport via bicarbonate countertransport	SLCO1B1;	0.19
DB01033	Mercaptopurine	ADSL;ADSS;AMPD1;AMPD2;AMPD3;GMPR;GMPR2;GMPS;HPRT1;IMPDH1;IMPDH2;PPAT;	R_BILIRUBT2	bilirubin transport via bicarbonate countertransport	SLCO1B1;	0.19
DB00242	Cladribine	ADA;NP;	R_NAT3_1	sodium proton antiporter (H:NA is 1:1)	SLC9A1;	0.1899
DB00441	Gemcitabine	RRM1;TYMS;	R_THRASNNAEX	L-threonine/L-asparagine Na-dependent exchange (Thr-L in)	SLC1A5;	0.1897
DB00631	Clofarabine	RRM1;	R_THRASNNAEX	L-threonine/L-asparagine Na-dependent exchange (Thr-L in)	SLC1A5;	0.1897
DB01005	Hydroxyurea	RRM1;	R_THRASNNAEX	L-threonine/L-asparagine Na-dependent exchange (Thr-L in)	SLC1A5;	0.1897
DB01073	Fludarabine	ADA;RRM1;	R_NACASPAH	N-Acetyl-L-aspartate amidohydrolase	ACY3;ASPA;	0.1896
DB00441	Gemcitabine	RRM1;TYMS;	R_ASNCYSNAEX	L-cysteine/L-asparagine Na-dependent exchange (Asn-L in)	SLC1A5;	0.1896
DB00631	Clofarabine	RRM1;	R_ASNCYSNAEX	L-cysteine/L-asparagine Na-dependent exchange (Asn-L in)	SLC1A5;	0.1896
DB01005	Hydroxyurea	RRM1;	R_ASNCYSNAEX	L-cysteine/L-asparagine Na-dependent exchange (Asn-L in)	SLC1A5;	0.1896
DB00993	Azathioprine	ADSL;ADSS;AMPD1;AMPD2;AMPD3;GMPR;GMPR2;GMPS;HPRT1;IMPDH1;IMPDH2;PPAT;	R_GTHPM	glutathione peroxidase, mitochondria	GPX4;	0.1894
DB01033	Mercaptopurine	ADSL;ADSS;AMPD1;AMPD2;AMPD3;GMPR;GMPR2;GMPS;HPRT1;IMPDH1;IMPDH2;PPAT;	R_GTHPM	glutathione peroxidase, mitochondria	GPX4;	0.1894
DB01073	Fludarabine	ADA;RRM1;	R_ALAT4	Alanine-Sodium symporter	SLC7A1;SLC7A2;SLC7A3;	0.1893
DB01073	Fludarabine	ADA;RRM1;	R_PHET4	L-phenylalanine transport in via sodium symport	SLC7A1;SLC7A2;SLC7A3;	0.1893
DB00642	Pemetrexed	DHFR;GART;TYMS;	R_TCHOLAT3	ABC bile acid transporter	ABCB11;ABCC3;	0.1893
DB00642	Pemetrexed	DHFR;GART;TYMS;	R_CYOR_U10M	ubiquinol-6 cytochrome c reductase, Complex III	UQCRC1;	0.1893
DB00441	Gemcitabine	RRM1;TYMS;	R_CHAT	Choline O-acetyltransferase	CHAT;	0.1892
DB00631	Clofarabine	RRM1;	R_CHAT	Choline O-acetyltransferase	CHAT;	0.1892
DB01005	Hydroxyurea	RRM1;	R_CHAT	Choline O-acetyltransferase	CHAT;	0.1892
DB00242	Cladribine	ADA;NP;	R_ARGN	arginase	ARG1;	0.1891
DB00642	Pemetrexed	DHFR;GART;TYMS;	R_ACCOAC	acetyl-CoA carboxylase	ACACA;ACACB;	0.1888
DB01073	Fludarabine	ADA;RRM1;	R_CRNTIM	L-carnitine transport out of mitochondria via diffusion	SLC25A20;	0.1887
DB00642	Pemetrexed	DHFR;GART;TYMS;	R_SUCRE	sucrose hydrolyzing enxyme, extracellular	MGAM;SI;	0.1885
DB00441	Gemcitabine	RRM1;TYMS;	R_ALDD2X	aldehyde dehydrogenase (acetaldehyde, NAD)	ALDH1A1;ALDH1A2;ALDH1A3;ALDH7A1;	0.188
DB00631	Clofarabine	RRM1;	R_ALDD2X	aldehyde dehydrogenase (acetaldehyde, NAD)	ALDH1A1;ALDH1A2;ALDH1A3;ALDH7A1;	0.188
DB01005	Hydroxyurea	RRM1;	R_ALDD2X	aldehyde dehydrogenase (acetaldehyde, NAD)	ALDH1A1;ALDH1A2;ALDH1A3;ALDH7A1;	0.188
DB00441	Gemcitabine	RRM1;TYMS;	R_IDHPOXOX2B	Iodide:hydrogen-peroxide oxidoreductase 2	TPO;	0.1879
DB00441	Gemcitabine	RRM1;TYMS;	R_IDHPOXOX4	Iodide:hydrogen-peroxide oxidoreductase 4	TPO;	0.1879
DB00441	Gemcitabine	RRM1;TYMS;	R_IDHPOXOXB	Iodide:hydrogen-peroxide oxidoreductase	TPO;	0.1879
DB00441	Gemcitabine	RRM1;TYMS;	R_THYPX	thyroid peroxidase	TPO;	0.1879
DB00631	Clofarabine	RRM1;	R_IDHPOXOX2B	Iodide:hydrogen-peroxide oxidoreductase 2	TPO;	0.1879
DB00631	Clofarabine	RRM1;	R_IDHPOXOX4	Iodide:hydrogen-peroxide oxidoreductase 4	TPO;	0.1879
DB00631	Clofarabine	RRM1;	R_IDHPOXOXB	Iodide:hydrogen-peroxide oxidoreductase	TPO;	0.1879
DB00631	Clofarabine	RRM1;	R_THYPX	thyroid peroxidase	TPO;	0.1879
DB01005	Hydroxyurea	RRM1;	R_IDHPOXOX2B	Iodide:hydrogen-peroxide oxidoreductase 2	TPO;	0.1879
DB01005	Hydroxyurea	RRM1;	R_IDHPOXOX4	Iodide:hydrogen-peroxide oxidoreductase 4	TPO;	0.1879
DB01005	Hydroxyurea	RRM1;	R_IDHPOXOXB	Iodide:hydrogen-peroxide oxidoreductase	TPO;	0.1879
DB01005	Hydroxyurea	RRM1;	R_THYPX	thyroid peroxidase	TPO;	0.1879
DB01073	Fludarabine	ADA;RRM1;	R_IDHPOXOX2B	Iodide:hydrogen-peroxide oxidoreductase 2	TPO;	0.1879
DB01073	Fludarabine	ADA;RRM1;	R_IDHPOXOX4	Iodide:hydrogen-peroxide oxidoreductase 4	TPO;	0.1879
DB01073	Fludarabine	ADA;RRM1;	R_IDHPOXOXB	Iodide:hydrogen-peroxide oxidoreductase	TPO;	0.1879
DB01073	Fludarabine	ADA;RRM1;	R_THYPX	thyroid peroxidase	TPO;	0.1879
DB00642	Pemetrexed	DHFR;GART;TYMS;	R_GLUNM	glutaminase (mitochondrial)	GLS;	0.1877
DB00642	Pemetrexed	DHFR;GART;TYMS;	R_GLUCYS	gamma-glutamylcysteine synthetase	GCLC;GCLM;	0.1875
DB00242	Cladribine	ADA;NP;	R_GLNS	glutamine synthetase	GLUL;GLULD1;	0.1874
DB00441	Gemcitabine	RRM1;TYMS;	R_ALCD22_D	alcohol dehydrogenase (D-lactaldehyde)	ADH1A;ADH1B;ADH1C;	0.1869
DB00631	Clofarabine	RRM1;	R_ALCD22_D	alcohol dehydrogenase (D-lactaldehyde)	ADH1A;ADH1B;ADH1C;	0.1869
DB01005	Hydroxyurea	RRM1;	R_ALCD22_D	alcohol dehydrogenase (D-lactaldehyde)	ADH1A;ADH1B;ADH1C;	0.1869
DB00441	Gemcitabine	RRM1;TYMS;	R_CYSTA	cysteine transaminase	GOT1;	0.1868
DB00631	Clofarabine	RRM1;	R_CYSTA	cysteine transaminase	GOT1;	0.1868
DB01005	Hydroxyurea	RRM1;	R_CYSTA	cysteine transaminase	GOT1;	0.1868
DB00642	Pemetrexed	DHFR;GART;TYMS;	R_CITRTM	citrulline mitochondrial transport via proton antiport	SLC25A15;SLC25A2;	0.1864
DB00441	Gemcitabine	RRM1;TYMS;	R_CRNTUNA	L-carnitine inward transport by Na+ symport	SLC22A5;	0.186
DB00631	Clofarabine	RRM1;	R_CRNTUNA	L-carnitine inward transport by Na+ symport	SLC22A5;	0.186
DB01005	Hydroxyurea	RRM1;	R_CRNTUNA	L-carnitine inward transport by Na+ symport	SLC22A5;	0.186
DB00441	Gemcitabine	RRM1;TYMS;	R_NTD9E	5'-nucleotidase (GMP), extracellular	NT5E;	0.1859
DB00631	Clofarabine	RRM1;	R_NTD9E	5'-nucleotidase (GMP), extracellular	NT5E;	0.1859
DB01005	Hydroxyurea	RRM1;	R_NTD9E	5'-nucleotidase (GMP), extracellular	NT5E;	0.1859
DB00441	Gemcitabine	RRM1;TYMS;	R_LGTHL	lactoylglutathione lyase	GLO1;	0.1859
DB00631	Clofarabine	RRM1;	R_LGTHL	lactoylglutathione lyase	GLO1;	0.1859
DB01005	Hydroxyurea	RRM1;	R_LGTHL	lactoylglutathione lyase	GLO1;	0.1859
DB00242	Cladribine	ADA;NP;	R_GGH_7THFE	Gamma-glutamyl hydrolase (7THF), extracellular	GGH;	0.1856
DB00242	Cladribine	ADA;NP;	R_ALASERNAEX	L-alanine/L-serine Na-dependent exchange (Ala-L in)	SLC1A5;	0.1856
DB00441	Gemcitabine	RRM1;TYMS;	R_BACCL	biotin-[acetyl-CoA-carboxylase] ligase	HLCS;	0.1854
DB00441	Gemcitabine	RRM1;TYMS;	R_BTNPL	holocarboxylase synthestase (biotin protein ligase)	HLCS;	0.1854
DB00631	Clofarabine	RRM1;	R_BACCL	biotin-[acetyl-CoA-carboxylase] ligase	HLCS;	0.1854
DB00631	Clofarabine	RRM1;	R_BTNPL	holocarboxylase synthestase (biotin protein ligase)	HLCS;	0.1854
DB01005	Hydroxyurea	RRM1;	R_BACCL	biotin-[acetyl-CoA-carboxylase] ligase	HLCS;	0.1854
DB01005	Hydroxyurea	RRM1;	R_BTNPL	holocarboxylase synthestase (biotin protein ligase)	HLCS;	0.1854
DB01073	Fludarabine	ADA;RRM1;	R_BACCL	biotin-[acetyl-CoA-carboxylase] ligase	HLCS;	0.1854
DB01073	Fludarabine	ADA;RRM1;	R_BTNPL	holocarboxylase synthestase (biotin protein ligase)	HLCS;	0.1854
DB01073	Fludarabine	ADA;RRM1;	R_ALATHRNAEX	L-alanine/L-threonine Na-dependent exchange (Ala-L in)	SLC1A5;	0.1853
DB01073	Fludarabine	ADA;RRM1;	R_THRSERNAEX	L-serine/L-threonine Na-dependent exchange (Thr-L in)	SLC1A5;	0.1853
DB01073	Fludarabine	ADA;RRM1;	R_MANT1R	mannose transport (uniport)	SLC2A1;	0.1853
DB01073	Fludarabine	ADA;RRM1;	R_ORNTARM	ornithine transaminase reversible (m)	OAT;	0.1853
DB01073	Fludarabine	ADA;RRM1;	R_KCC2T	K+-Cl- cotransporter (NH4+)	SLC12A4;SLC12A6;SLC12A7;	0.1849
DB00441	Gemcitabine	RRM1;TYMS;	R_ACGAMK	N-acetylglucosamine kinase	NAGK;	0.1847
DB00631	Clofarabine	RRM1;	R_ACGAMK	N-acetylglucosamine kinase	NAGK;	0.1847
DB01005	Hydroxyurea	RRM1;	R_ACGAMK	N-acetylglucosamine kinase	NAGK;	0.1847
DB00441	Gemcitabine	RRM1;TYMS;	R_PROT2R	L-proline reversible transport via proton symport	SLC36A1;	0.1847
DB00631	Clofarabine	RRM1;	R_PROT2R	L-proline reversible transport via proton symport	SLC36A1;	0.1847
DB01005	Hydroxyurea	RRM1;	R_PROT2R	L-proline reversible transport via proton symport	SLC36A1;	0.1847
DB00694	Daunorubicin	ABCC1;	R_GACMTRC	guanidinoacetate N-methyltransferase (c)	GAMT;	0.1844
DB00694	Daunorubicin	ABCC1;	R_CAT7R	calcium / sodium antiporter (1:3), reversible	SLC8A1;	0.1843
DB01073	Fludarabine	ADA;RRM1;	R_GLUDC	Glutamate Decarboxylase	GAD1;GAD2;	0.1841
DB00441	Gemcitabine	RRM1;TYMS;	R_MCCCRM	methylcrotonoyl-CoA carboxylase, mitochondrial	MCCC1;MCCC2;	0.1835
DB00631	Clofarabine	RRM1;	R_MCCCRM	methylcrotonoyl-CoA carboxylase, mitochondrial	MCCC1;MCCC2;	0.1835
DB01005	Hydroxyurea	RRM1;	R_MCCCRM	methylcrotonoyl-CoA carboxylase, mitochondrial	MCCC1;MCCC2;	0.1835
DB01073	Fludarabine	ADA;RRM1;	R_MCCCRM	methylcrotonoyl-CoA carboxylase, mitochondrial	MCCC1;MCCC2;	0.1835
DB01073	Fludarabine	ADA;RRM1;	R_GLNALANAEX	L-alanine/L-glutamine Na-dependent exchange (Gln-L in)	SLC1A5;	0.1833
DB00642	Pemetrexed	DHFR;GART;TYMS;	R_GLUT6	Glutamate transport via Na, H symport and K antiport	SLC1A1;SLC1A2;SLC1A3;SLC1A6;SLC1A7;	0.1832
DB00242	Cladribine	ADA;NP;	R_SERALANAEX	L-alanine/L-serine Na-dependent exchange (Ser-L in)	SLC1A5;	0.183
DB00242	Cladribine	ADA;NP;	R_GGH_6DHFL	Gamma-glutamyl hydrolase (6DHF), lysosomal	GGH;	0.1829
DB00441	Gemcitabine	RRM1;TYMS;	R_GLNSERNAEX	L-serine/L-glutamine Na-dependent exchange (Gln-L in)	SLC1A5;	0.1828
DB00631	Clofarabine	RRM1;	R_GLNSERNAEX	L-serine/L-glutamine Na-dependent exchange (Gln-L in)	SLC1A5;	0.1828
DB01005	Hydroxyurea	RRM1;	R_GLNSERNAEX	L-serine/L-glutamine Na-dependent exchange (Gln-L in)	SLC1A5;	0.1828
DB00441	Gemcitabine	RRM1;TYMS;	R_ASNS1	asparagine synthase (glutamine-hydrolysing)	ASNS;	0.1828
DB00631	Clofarabine	RRM1;	R_ASNS1	asparagine synthase (glutamine-hydrolysing)	ASNS;	0.1828
DB01005	Hydroxyurea	RRM1;	R_ASNS1	asparagine synthase (glutamine-hydrolysing)	ASNS;	0.1828
DB00441	Gemcitabine	RRM1;TYMS;	R_34DHXMANDACOX	3,4-Dihydroxymandelaldehyde:NAD+ oxidoreductase	ALDH1A3;	0.1828
DB00631	Clofarabine	RRM1;	R_34DHXMANDACOX	3,4-Dihydroxymandelaldehyde:NAD+ oxidoreductase	ALDH1A3;	0.1828
DB01005	Hydroxyurea	RRM1;	R_34DHXMANDACOX	3,4-Dihydroxymandelaldehyde:NAD+ oxidoreductase	ALDH1A3;	0.1828
DB00242	Cladribine	ADA;NP;	R_ASNTHRNAEX	L-threonine/L-asparagine Na-dependent exchange (Asn-L in)	SLC1A5;	0.1823
DB00441	Gemcitabine	RRM1;TYMS;	R_3MOX4HOXPGALDOX	3-Methoxy-4-hydroxyphenylglycolaldehyde:NAD+ oxidoreductase	ALDH1A3;	0.1823
DB00631	Clofarabine	RRM1;	R_3MOX4HOXPGALDOX	3-Methoxy-4-hydroxyphenylglycolaldehyde:NAD+ oxidoreductase	ALDH1A3;	0.1823
DB01005	Hydroxyurea	RRM1;	R_3MOX4HOXPGALDOX	3-Methoxy-4-hydroxyphenylglycolaldehyde:NAD+ oxidoreductase	ALDH1A3;	0.1823
DB00441	Gemcitabine	RRM1;TYMS;	R_34DHPLACOX	3,4-Dihydroxyphenylacetaldehyde:NAD+ oxidoreductase	ALDH1A3;	0.1823
DB00631	Clofarabine	RRM1;	R_34DHPLACOX	3,4-Dihydroxyphenylacetaldehyde:NAD+ oxidoreductase	ALDH1A3;	0.1823
DB01005	Hydroxyurea	RRM1;	R_34DHPLACOX	3,4-Dihydroxyphenylacetaldehyde:NAD+ oxidoreductase	ALDH1A3;	0.1823
DB00441	Gemcitabine	RRM1;TYMS;	R_DOPACHRMISO	L-dopachrome isomerase 1	TYR;	0.1823
DB00441	Gemcitabine	RRM1;TYMS;	R_TYRDOPO3	Tyrosine:dopa oxidase (dopaquinone producing 2)	TYR;	0.1823
DB00631	Clofarabine	RRM1;	R_DOPACHRMISO	L-dopachrome isomerase 1	TYR;	0.1823
DB00631	Clofarabine	RRM1;	R_TYRDOPO3	Tyrosine:dopa oxidase (dopaquinone producing 2)	TYR;	0.1823
DB01005	Hydroxyurea	RRM1;	R_DOPACHRMISO	L-dopachrome isomerase 1	TYR;	0.1823
DB01005	Hydroxyurea	RRM1;	R_TYRDOPO3	Tyrosine:dopa oxidase (dopaquinone producing 2)	TYR;	0.1823
DB01073	Fludarabine	ADA;RRM1;	R_DOPACHRMISO	L-dopachrome isomerase 1	TYR;	0.1823
DB01073	Fludarabine	ADA;RRM1;	R_TYRDOPO3	Tyrosine:dopa oxidase (dopaquinone producing 2)	TYR;	0.1823
DB01073	Fludarabine	ADA;RRM1;	R_GCALDD	Glycolaldehyde dehydrogenase	ALDH1A1;ALDH1A2;ALDH1A3;ALDH7A1;	0.1822
DB01073	Fludarabine	ADA;RRM1;	R_VITD3HM	Vitamin D-25-hydroxylase (D3)	CYP27A1;	0.1821
DB00642	Pemetrexed	DHFR;GART;TYMS;	R_TYRDOPO	Tyrosine:dopa oxidase	TYR;	0.1818
DB00694	Daunorubicin	ABCC1;	R_GLYAMDTRC	glycine amidinotransferase (c)	GATM;	0.1817
DB00642	Pemetrexed	DHFR;GART;TYMS;	R_CYSGLNNAEX	L-cysteine/L-glutamine Na-dependent exchange (Cys-L in)	SLC1A5;	0.181
DB00642	Pemetrexed	DHFR;GART;TYMS;	R_DASCBR	dehydroascorbate reductase	GLRX;GLRX2;	0.1807
DB00242	Cladribine	ADA;NP;	R_GCALDD	Glycolaldehyde dehydrogenase	ALDH1A1;ALDH1A2;ALDH1A3;ALDH7A1;	0.1807
DB00441	Gemcitabine	RRM1;TYMS;	R_TYRDOPO	Tyrosine:dopa oxidase	TYR;	0.1806
DB00631	Clofarabine	RRM1;	R_TYRDOPO	Tyrosine:dopa oxidase	TYR;	0.1806
DB01005	Hydroxyurea	RRM1;	R_TYRDOPO	Tyrosine:dopa oxidase	TYR;	0.1806
DB00441	Gemcitabine	RRM1;TYMS;	R_AMY1E	alpha-amylase, extracellular (strch1 -> strch2)	AMY2A;	0.1805
DB00631	Clofarabine	RRM1;	R_AMY1E	alpha-amylase, extracellular (strch1 -> strch2)	AMY2A;	0.1805
DB01005	Hydroxyurea	RRM1;	R_AMY1E	alpha-amylase, extracellular (strch1 -> strch2)	AMY2A;	0.1805
DB00441	Gemcitabine	RRM1;TYMS;	R_UDPGP	UDPglucose pyrophosphohydrolase	ENPP1;	0.1804
DB00631	Clofarabine	RRM1;	R_UDPGP	UDPglucose pyrophosphohydrolase	ENPP1;	0.1804
DB01005	Hydroxyurea	RRM1;	R_UDPGP	UDPglucose pyrophosphohydrolase	ENPP1;	0.1804
DB01073	Fludarabine	ADA;RRM1;	R_UDPGP	UDPglucose pyrophosphohydrolase	ENPP1;	0.1804
DB00441	Gemcitabine	RRM1;TYMS;	R_CSNATP	carnitine O-acetyltransferase, reverse direction, peroxisomal	CRAT;	0.1803
DB00631	Clofarabine	RRM1;	R_CSNATP	carnitine O-acetyltransferase, reverse direction, peroxisomal	CRAT;	0.1803
DB01005	Hydroxyurea	RRM1;	R_CSNATP	carnitine O-acetyltransferase, reverse direction, peroxisomal	CRAT;	0.1803
DB01073	Fludarabine	ADA;RRM1;	R_CSNATP	carnitine O-acetyltransferase, reverse direction, peroxisomal	CRAT;	0.1803
DB00352	Thioguanine	HPRT1;IMPDH1;PPAT;	R_VALTA	valine transaminase	BCAT1;	0.1802
DB00642	Pemetrexed	DHFR;GART;TYMS;	R_CYSTA	cysteine transaminase	GOT1;	0.1802
DB00642	Pemetrexed	DHFR;GART;TYMS;	R_CYSTGLUEX	L-cystine/L-glutamate exchanger	SLC7A11;	0.1801
DB00441	Gemcitabine	RRM1;TYMS;	R_OPAHIR	5-Oxoproline amidohydrolase (ATP-hydrolysing) (ir)	OPLAH;	0.1801
DB00631	Clofarabine	RRM1;	R_OPAHIR	5-Oxoproline amidohydrolase (ATP-hydrolysing) (ir)	OPLAH;	0.1801
DB01005	Hydroxyurea	RRM1;	R_OPAHIR	5-Oxoproline amidohydrolase (ATP-hydrolysing) (ir)	OPLAH;	0.1801
DB01073	Fludarabine	ADA;RRM1;	R_OPAHIR	5-Oxoproline amidohydrolase (ATP-hydrolysing) (ir)	OPLAH;	0.1801
DB00441	Gemcitabine	RRM1;TYMS;	R_GLNS	glutamine synthetase	GLUL;GLULD1;	0.18
DB00631	Clofarabine	RRM1;	R_GLNS	glutamine synthetase	GLUL;GLULD1;	0.18
DB01005	Hydroxyurea	RRM1;	R_GLNS	glutamine synthetase	GLUL;GLULD1;	0.18
DB00694	Daunorubicin	ABCC1;	R_RDH2	retinol dehydrogenase (9-cis,NADH)	RDH5;	0.18
DB00642	Pemetrexed	DHFR;GART;TYMS;	R_GTMLTE	g-glutamyltransferase (e)	GGT1;	0.1797
DB00242	Cladribine	ADA;NP;	R_GLNTN1	Glutamine transport (Na, H coupled)	SLC38A3;	0.1795
DB00441	Gemcitabine	RRM1;TYMS;	R_CATM	catalase	CAT;	0.1795
DB00631	Clofarabine	RRM1;	R_CATM	catalase	CAT;	0.1795
DB01005	Hydroxyurea	RRM1;	R_CATM	catalase	CAT;	0.1795
DB01073	Fludarabine	ADA;RRM1;	R_CATM	catalase	CAT;	0.1795
DB00642	Pemetrexed	DHFR;GART;TYMS;	R_ALAT2R	L-alanine reversible transport via proton symport	SLC36A1;	0.1795
DB00441	Gemcitabine	RRM1;TYMS;	R_TPI	triose-phosphate isomerase	TPI1;	0.1794
DB00631	Clofarabine	RRM1;	R_TPI	triose-phosphate isomerase	TPI1;	0.1794
DB01005	Hydroxyurea	RRM1;	R_TPI	triose-phosphate isomerase	TPI1;	0.1794
DB00441	Gemcitabine	RRM1;TYMS;	R_HSD3B2R	3 beta-hydroxysteroid dehydrogenase type 1	HSD3B2;	0.1793
DB00631	Clofarabine	RRM1;	R_HSD3B2R	3 beta-hydroxysteroid dehydrogenase type 1	HSD3B2;	0.1793
DB01005	Hydroxyurea	RRM1;	R_HSD3B2R	3 beta-hydroxysteroid dehydrogenase type 1	HSD3B2;	0.1793
DB00694	Daunorubicin	ABCC1;	R_SUCRE	sucrose hydrolyzing enxyme, extracellular	MGAM;SI;	0.1792
DB01073	Fludarabine	ADA;RRM1;	R_THRALANAEX	L-alanine/L-threonine Na-dependent exchange (Thr-L in)	SLC1A5;	0.1789
DB00642	Pemetrexed	DHFR;GART;TYMS;	R_DOPACHRMISO	L-dopachrome isomerase 1	TYR;	0.1784
DB00642	Pemetrexed	DHFR;GART;TYMS;	R_TYRDOPO3	Tyrosine:dopa oxidase (dopaquinone producing 2)	TYR;	0.1784
DB00642	Pemetrexed	DHFR;GART;TYMS;	R_GTHS	glutathione synthetase	GSS;	0.1782
DB00642	Pemetrexed	DHFR;GART;TYMS;	R_OPAHIR	5-Oxoproline amidohydrolase (ATP-hydrolysing) (ir)	OPLAH;	0.1779
DB00642	Pemetrexed	DHFR;GART;TYMS;	R_THRALANAEX	L-alanine/L-threonine Na-dependent exchange (Thr-L in)	SLC1A5;	0.1775
DB01073	Fludarabine	ADA;RRM1;	R_P45027A14M	5-beta-cytochrome P450, family 27, subfamily A, polypeptide 1	CYP27A1;	0.1774
DB01073	Fludarabine	ADA;RRM1;	R_P45027A15M	5-beta-cytochrome P450, family 27, subfamily A, polypeptide 1	CYP27A1;	0.1774
DB01073	Fludarabine	ADA;RRM1;	R_P45027A16M	Cytochrome P450 27	CYP27A1;	0.1774
DB00642	Pemetrexed	DHFR;GART;TYMS;	R_IDHPOXOX2B	Iodide:hydrogen-peroxide oxidoreductase 2	TPO;	0.1772
DB00642	Pemetrexed	DHFR;GART;TYMS;	R_IDHPOXOX4	Iodide:hydrogen-peroxide oxidoreductase 4	TPO;	0.1772
DB00642	Pemetrexed	DHFR;GART;TYMS;	R_IDHPOXOXB	Iodide:hydrogen-peroxide oxidoreductase	TPO;	0.1772
DB00642	Pemetrexed	DHFR;GART;TYMS;	R_THYPX	thyroid peroxidase	TPO;	0.1772
DB00441	Gemcitabine	RRM1;TYMS;	R_CSNATM	carnitine O-aceyltransferase, mitochondrial	CRAT;	0.1768
DB00631	Clofarabine	RRM1;	R_CSNATM	carnitine O-aceyltransferase, mitochondrial	CRAT;	0.1768
DB01005	Hydroxyurea	RRM1;	R_CSNATM	carnitine O-aceyltransferase, mitochondrial	CRAT;	0.1768
DB01073	Fludarabine	ADA;RRM1;	R_CSNATM	carnitine O-aceyltransferase, mitochondrial	CRAT;	0.1768
DB00441	Gemcitabine	RRM1;TYMS;	R_NTD4E	5'-nucleotidase (CMP), extracellular	NT5E;	0.1765
DB00631	Clofarabine	RRM1;	R_NTD4E	5'-nucleotidase (CMP), extracellular	NT5E;	0.1765
DB01005	Hydroxyurea	RRM1;	R_NTD4E	5'-nucleotidase (CMP), extracellular	NT5E;	0.1765
DB01073	Fludarabine	ADA;RRM1;	R_NTD4E	5'-nucleotidase (CMP), extracellular	NT5E;	0.1765
DB00441	Gemcitabine	RRM1;TYMS;	R_P45027A1M	Cytochrome P450 27	CYP27A1;	0.1764
DB00631	Clofarabine	RRM1;	R_P45027A1M	Cytochrome P450 27	CYP27A1;	0.1764
DB01005	Hydroxyurea	RRM1;	R_P45027A1M	Cytochrome P450 27	CYP27A1;	0.1764
DB01073	Fludarabine	ADA;RRM1;	R_P45027A1M	Cytochrome P450 27	CYP27A1;	0.1764
DB01073	Fludarabine	ADA;RRM1;	R_KCCT	K+-Cl- cotransport	SLC12A4;SLC12A5;SLC12A6;SLC12A7;	0.1764
DB00642	Pemetrexed	DHFR;GART;TYMS;	R_GNMT	glycine N-methyltransferase	GNMT;	0.1764
DB00441	Gemcitabine	RRM1;TYMS;	R_CRNTUIR	L-carnitine inward uniport	SLC22A4;	0.1763
DB00631	Clofarabine	RRM1;	R_CRNTUIR	L-carnitine inward uniport	SLC22A4;	0.1763
DB01005	Hydroxyurea	RRM1;	R_CRNTUIR	L-carnitine inward uniport	SLC22A4;	0.1763
DB00642	Pemetrexed	DHFR;GART;TYMS;	R_PROSTGE2T3	prostaglandine E2 transport (ATP-dependent)	ABCC4;	0.1763
DB00441	Gemcitabine	RRM1;TYMS;	R_CHOLD2M	choline dehydrogenase (FAD acceptor), mitochondrial	CHDH;	0.1762
DB00631	Clofarabine	RRM1;	R_CHOLD2M	choline dehydrogenase (FAD acceptor), mitochondrial	CHDH;	0.1762
DB01005	Hydroxyurea	RRM1;	R_CHOLD2M	choline dehydrogenase (FAD acceptor), mitochondrial	CHDH;	0.1762
DB01073	Fludarabine	ADA;RRM1;	R_CHOLD2M	choline dehydrogenase (FAD acceptor), mitochondrial	CHDH;	0.1762
DB01073	Fludarabine	ADA;RRM1;	R_PRFGS	phosphoribosylformylglycinamidine synthase	PFAS;	0.176
DB00441	Gemcitabine	RRM1;TYMS;	R_DOPAVESSEC	Dopamine secretion via secretory vesicle (ATP driven)	SLC18A2;	0.1759
DB00631	Clofarabine	RRM1;	R_DOPAVESSEC	Dopamine secretion via secretory vesicle (ATP driven)	SLC18A2;	0.1759
DB01005	Hydroxyurea	RRM1;	R_DOPAVESSEC	Dopamine secretion via secretory vesicle (ATP driven)	SLC18A2;	0.1759
DB01073	Fludarabine	ADA;RRM1;	R_DOPAVESSEC	Dopamine secretion via secretory vesicle (ATP driven)	SLC18A2;	0.1759
DB00642	Pemetrexed	DHFR;GART;TYMS;	R_ASPTAM	aspartate transaminase	GOT2;	0.1756
DB00242	Cladribine	ADA;NP;	R_AMY2E	alpha-amylase, extracellular (glygn2 -> glygn4)	AMY2A;	0.1754
DB01073	Fludarabine	ADA;RRM1;	R_MI1PP	myo-inositol 1-phosphatase	IMPA1;IMPA2;	0.1752
DB00642	Pemetrexed	DHFR;GART;TYMS;	R_BACCL	biotin-[acetyl-CoA-carboxylase] ligase	HLCS;	0.1752
DB00642	Pemetrexed	DHFR;GART;TYMS;	R_BTNPL	holocarboxylase synthestase (biotin protein ligase)	HLCS;	0.1752
DB00242	Cladribine	ADA;NP;	R_NAT5	sodium/ammonium proton antiporter	SLC9A1;	0.175
DB00642	Pemetrexed	DHFR;GART;TYMS;	R_3HLYTCL	3-Hydroxy-L-tyrosine carboxy-lyase	DDC;	0.1749
DB00242	Cladribine	ADA;NP;	R_P45027A14M	5-beta-cytochrome P450, family 27, subfamily A, polypeptide 1	CYP27A1;	0.1749
DB00242	Cladribine	ADA;NP;	R_P45027A15M	5-beta-cytochrome P450, family 27, subfamily A, polypeptide 1	CYP27A1;	0.1749
DB00242	Cladribine	ADA;NP;	R_P45027A16M	Cytochrome P450 27	CYP27A1;	0.1749
DB01073	Fludarabine	ADA;RRM1;	R_ATPTM	ADP/ATP transporter, mitochondrial	SLC25A4;SLC25A5;SLC25A6;	0.1747
DB00262	Carmustine	GSR;	R_GCALDD	Glycolaldehyde dehydrogenase	ALDH1A1;ALDH1A2;ALDH1A3;ALDH7A1;	0.1746
DB00694	Daunorubicin	ABCC1;	R_LEUTAM	leucine transaminase, mitochondrial	BCAT2;	0.1745
DB01073	Fludarabine	ADA;RRM1;	R_GALT1R	galactose transport (uniport)	SLC2A1;	0.1742
DB01073	Fludarabine	ADA;RRM1;	R_GLCT1R	glucose transport (uniport)	SLC2A1;	0.1742
DB00642	Pemetrexed	DHFR;GART;TYMS;	R_HSD3B3R	3 beta-hydroxysteroid dehydrogenase type 1	HSD3B2;	0.1742
DB00441	Gemcitabine	RRM1;TYMS;	R_H2CO3D	carboxylic acid dissociation	CA1;CA12;CA2;CA4;	0.1741
DB00631	Clofarabine	RRM1;	R_H2CO3D	carboxylic acid dissociation	CA1;CA12;CA2;CA4;	0.1741
DB01005	Hydroxyurea	RRM1;	R_H2CO3D	carboxylic acid dissociation	CA1;CA12;CA2;CA4;	0.1741
DB01073	Fludarabine	ADA;RRM1;	R_PHETHPTOX2	L-Phenylalanine,tetrahydrobiopterin:oxygen oxidoreductase (4-hydroxylating)	PAH;	0.1737
DB00441	Gemcitabine	RRM1;TYMS;	R_SERASNNAEX	L-serine/L-asparagine Na-dependent exchange (Ser-L in)	SLC1A5;	0.1736
DB00631	Clofarabine	RRM1;	R_SERASNNAEX	L-serine/L-asparagine Na-dependent exchange (Ser-L in)	SLC1A5;	0.1736
DB01005	Hydroxyurea	RRM1;	R_SERASNNAEX	L-serine/L-asparagine Na-dependent exchange (Ser-L in)	SLC1A5;	0.1736
DB00642	Pemetrexed	DHFR;GART;TYMS;	R_CATP	catalase A, peroxisomal	CAT;	0.1733
DB01073	Fludarabine	ADA;RRM1;	R_NTD6	5'-nucleotidase (dAMP)	NT5C2;	0.1732
DB00242	Cladribine	ADA;NP;	R_ASNS1	asparagine synthase (glutamine-hydrolysing)	ASNS;	0.1732
DB00642	Pemetrexed	DHFR;GART;TYMS;	R_FACOAL140I	fatty-acid--CoA ligase (tetradecanoate)	ACSL3;	0.1731
DB00441	Gemcitabine	RRM1;TYMS;	R_TKT1	transketolase	TKT;	0.1727
DB00631	Clofarabine	RRM1;	R_TKT1	transketolase	TKT;	0.1727
DB01005	Hydroxyurea	RRM1;	R_TKT1	transketolase	TKT;	0.1727
DB00441	Gemcitabine	RRM1;TYMS;	R_TKT2	transketolase	TKT;	0.1727
DB00631	Clofarabine	RRM1;	R_TKT2	transketolase	TKT;	0.1727
DB01005	Hydroxyurea	RRM1;	R_TKT2	transketolase	TKT;	0.1727
DB00642	Pemetrexed	DHFR;GART;TYMS;	R_ASNALANAEX	L-alanine/L-asparagine Na-dependent exchange (Asn-L in)	SLC1A5;	0.1725
DB00642	Pemetrexed	DHFR;GART;TYMS;	R_AMY1E	alpha-amylase, extracellular (strch1 -> strch2)	AMY2A;	0.1725
DB01073	Fludarabine	ADA;RRM1;	R_GGH_7THFE	Gamma-glutamyl hydrolase (7THF), extracellular	GGH;	0.1723
DB00694	Daunorubicin	ABCC1;	R_RDH3	retinol dehydrogenase (11-cis,NADH)	RDH5;	0.1721
DB01073	Fludarabine	ADA;RRM1;	R_RDH3A	retinol dehydrogenase (11-cis,NADPH)	RDH11;RDH12;RDH13;RDH14;	0.1718
DB01073	Fludarabine	ADA;RRM1;	R_OCBTM	ornithine carbamoyltransferase, irreversible	OTC;	0.1717
DB00642	Pemetrexed	DHFR;GART;TYMS;	R_GLNCYSNAEX	L-cysteine/L-glutamine Na-dependent exchange (Gln-L in)	SLC1A5;	0.1716
DB01073	Fludarabine	ADA;RRM1;	R_ARGSL	argininosuccinate lyase	ASL;	0.1716
DB00242	Cladribine	ADA;NP;	R_NTD2E	5'-nucleotidase (UMP), extracellular	NT5E;	0.1715
DB01073	Fludarabine	ADA;RRM1;	R_RDH1A	retinol dehydrogenase (all-trans,NADPH)	RDH11;RDH12;RDH13;RDH14;RDH8;	0.1715
DB00441	Gemcitabine	RRM1;TYMS;	R_ALAASNNAEX	L-alanine/L-asparagine Na-dependent exchange (Ala-L in)	SLC1A5;	0.1712
DB00631	Clofarabine	RRM1;	R_ALAASNNAEX	L-alanine/L-asparagine Na-dependent exchange (Ala-L in)	SLC1A5;	0.1712
DB01005	Hydroxyurea	RRM1;	R_ALAASNNAEX	L-alanine/L-asparagine Na-dependent exchange (Ala-L in)	SLC1A5;	0.1712
DB00242	Cladribine	ADA;NP;	R_ARGSL	argininosuccinate lyase	ASL;	0.1709
DB00694	Daunorubicin	ABCC1;	R_ASNTN1	Asparagine transport (Na, H coupled)	SLC38A3;	0.1708
DB00441	Gemcitabine	RRM1;TYMS;	R_FACOAL80I	fatty-acid--CoA ligase (octanoate)	ACSL3;	0.1708
DB00631	Clofarabine	RRM1;	R_FACOAL80I	fatty-acid--CoA ligase (octanoate)	ACSL3;	0.1708
DB01005	Hydroxyurea	RRM1;	R_FACOAL80I	fatty-acid--CoA ligase (octanoate)	ACSL3;	0.1708
DB00242	Cladribine	ADA;NP;	R_THRALANAEX	L-alanine/L-threonine Na-dependent exchange (Thr-L in)	SLC1A5;	0.1707
DB00642	Pemetrexed	DHFR;GART;TYMS;	R_NAT5	sodium/ammonium proton antiporter	SLC9A1;	0.1707
DB00441	Gemcitabine	RRM1;TYMS;	R_GCCAM	glycine-cleavage complex (lipoylprotein), mitochondrial	GCSH;GLDC;	0.1704
DB00441	Gemcitabine	RRM1;TYMS;	R_GCCBIM	glycine-cleavage complex (lipoylprotein) irreversible, mitochondrial	GCSH;GLDC;	0.1704
DB00441	Gemcitabine	RRM1;TYMS;	R_GCCCM	glycine-cleavage complex (lipoylprotein), mitochondrial	GCSH;GLDC;	0.1704
DB00631	Clofarabine	RRM1;	R_GCCAM	glycine-cleavage complex (lipoylprotein), mitochondrial	GCSH;GLDC;	0.1704
DB00631	Clofarabine	RRM1;	R_GCCBIM	glycine-cleavage complex (lipoylprotein) irreversible, mitochondrial	GCSH;GLDC;	0.1704
DB00631	Clofarabine	RRM1;	R_GCCCM	glycine-cleavage complex (lipoylprotein), mitochondrial	GCSH;GLDC;	0.1704
DB01005	Hydroxyurea	RRM1;	R_GCCAM	glycine-cleavage complex (lipoylprotein), mitochondrial	GCSH;GLDC;	0.1704
DB01005	Hydroxyurea	RRM1;	R_GCCBIM	glycine-cleavage complex (lipoylprotein) irreversible, mitochondrial	GCSH;GLDC;	0.1704
DB01005	Hydroxyurea	RRM1;	R_GCCCM	glycine-cleavage complex (lipoylprotein), mitochondrial	GCSH;GLDC;	0.1704
DB01073	Fludarabine	ADA;RRM1;	R_GCCAM	glycine-cleavage complex (lipoylprotein), mitochondrial	GCSH;GLDC;	0.1704
DB01073	Fludarabine	ADA;RRM1;	R_GCCBIM	glycine-cleavage complex (lipoylprotein) irreversible, mitochondrial	GCSH;GLDC;	0.1704
DB01073	Fludarabine	ADA;RRM1;	R_GCCCM	glycine-cleavage complex (lipoylprotein), mitochondrial	GCSH;GLDC;	0.1704
DB00242	Cladribine	ADA;NP;	R_3HLYTCL	3-Hydroxy-L-tyrosine carboxy-lyase	DDC;	0.1704
DB00993	Azathioprine	ADSL;ADSS;AMPD1;AMPD2;AMPD3;GMPR;GMPR2;GMPS;HPRT1;IMPDH1;IMPDH2;PPAT;	R_NKCCT	Na+-K+-Cl- cotransport	SLC12A1;SLC12A2;	0.1703
DB01033	Mercaptopurine	ADSL;ADSS;AMPD1;AMPD2;AMPD3;GMPR;GMPR2;GMPS;HPRT1;IMPDH1;IMPDH2;PPAT;	R_NKCCT	Na+-K+-Cl- cotransport	SLC12A1;SLC12A2;	0.1703
DB00441	Gemcitabine	RRM1;TYMS;	R_FPGS4M	folylpolyglutamate synthetase (DHF), mitochondrial	FPGS;	0.1703
DB00441	Gemcitabine	RRM1;TYMS;	R_FPGS5M	folylpolyglutamate synthetase (DHF), mitochondrial	FPGS;	0.1703
DB00631	Clofarabine	RRM1;	R_FPGS4M	folylpolyglutamate synthetase (DHF), mitochondrial	FPGS;	0.1703
DB00631	Clofarabine	RRM1;	R_FPGS5M	folylpolyglutamate synthetase (DHF), mitochondrial	FPGS;	0.1703
DB01005	Hydroxyurea	RRM1;	R_FPGS4M	folylpolyglutamate synthetase (DHF), mitochondrial	FPGS;	0.1703
DB01005	Hydroxyurea	RRM1;	R_FPGS5M	folylpolyglutamate synthetase (DHF), mitochondrial	FPGS;	0.1703
DB01073	Fludarabine	ADA;RRM1;	R_FPGS4M	folylpolyglutamate synthetase (DHF), mitochondrial	FPGS;	0.1703
DB01073	Fludarabine	ADA;RRM1;	R_FPGS5M	folylpolyglutamate synthetase (DHF), mitochondrial	FPGS;	0.1703
DB00642	Pemetrexed	DHFR;GART;TYMS;	R_PTRCOX1	Putrescine:oxygen oxidoreductase (deaminating)	ABP1;AOC3;	0.1697
DB00242	Cladribine	ADA;NP;	R_GNMT	glycine N-methyltransferase	GNMT;	0.1696
DB00242	Cladribine	ADA;NP;	R_THRGLNNAEX	L-threonine/L-glutamine Na-dependent exchange (Thr-L in)	SLC1A5;	0.1695
DB01073	Fludarabine	ADA;RRM1;	R_BAAT4X	bile acid Coenzyme A: amino acid N-acyltransferase	BAAT;	0.1695
DB01073	Fludarabine	ADA;RRM1;	R_AIRCR	phosphoribosylaminoimidazole carboxylase	PAICS;	0.1694
DB01073	Fludarabine	ADA;RRM1;	R_PRASCS	phosphoribosylaminoimidazolesuccinocarboxamide synthase	PAICS;	0.1694
DB00352	Thioguanine	HPRT1;IMPDH1;PPAT;	R_XAOX	xanthine oxidase,peroxisomal	XDH;	0.1694
DB00441	Gemcitabine	RRM1;TYMS;	R_SOAT12	sterol O-acyltransferase (acyl-Coenzyme A: cholesterol acyltransferase) 1	SOAT1;	0.1693
DB00631	Clofarabine	RRM1;	R_SOAT12	sterol O-acyltransferase (acyl-Coenzyme A: cholesterol acyltransferase) 1	SOAT1;	0.1693
DB01005	Hydroxyurea	RRM1;	R_SOAT12	sterol O-acyltransferase (acyl-Coenzyme A: cholesterol acyltransferase) 1	SOAT1;	0.1693
DB01073	Fludarabine	ADA;RRM1;	R_SOAT12	sterol O-acyltransferase (acyl-Coenzyme A: cholesterol acyltransferase) 1	SOAT1;	0.1693
DB00993	Azathioprine	ADSL;ADSS;AMPD1;AMPD2;AMPD3;GMPR;GMPR2;GMPS;HPRT1;IMPDH1;IMPDH2;PPAT;	R_ALCD1	alcohol dehydrogenase (methanol)	ADH1A;ADH1B;ADH1C;	0.1692
DB01033	Mercaptopurine	ADSL;ADSS;AMPD1;AMPD2;AMPD3;GMPR;GMPR2;GMPS;HPRT1;IMPDH1;IMPDH2;PPAT;	R_ALCD1	alcohol dehydrogenase (methanol)	ADH1A;ADH1B;ADH1C;	0.1692
DB00642	Pemetrexed	DHFR;GART;TYMS;	R_SGPL12R	Sphingosine-1-phosphate lyase	SGPL1;	0.1692
DB00441	Gemcitabine	RRM1;TYMS;	R_ALR	Aldose reductase	AKR1B1;	0.169
DB00631	Clofarabine	RRM1;	R_ALR	Aldose reductase	AKR1B1;	0.169
DB01005	Hydroxyurea	RRM1;	R_ALR	Aldose reductase	AKR1B1;	0.169
DB01073	Fludarabine	ADA;RRM1;	R_ALR	Aldose reductase	AKR1B1;	0.169
DB00552	Pentostatin	ADA;	R_DASCBR	dehydroascorbate reductase	GLRX;GLRX2;	0.169
DB00441	Gemcitabine	RRM1;TYMS;	R_GLUCYS	gamma-glutamylcysteine synthetase	GCLC;GCLM;	0.1689
DB00631	Clofarabine	RRM1;	R_GLUCYS	gamma-glutamylcysteine synthetase	GCLC;GCLM;	0.1689
DB01005	Hydroxyurea	RRM1;	R_GLUCYS	gamma-glutamylcysteine synthetase	GCLC;GCLM;	0.1689
DB01097	Leflunomide	ALOX5;DHODH;	R_DASCBR	dehydroascorbate reductase	GLRX;GLRX2;	0.1688
DB00441	Gemcitabine	RRM1;TYMS;	R_PTRCOX1	Putrescine:oxygen oxidoreductase (deaminating)	ABP1;AOC3;	0.1685
DB00631	Clofarabine	RRM1;	R_PTRCOX1	Putrescine:oxygen oxidoreductase (deaminating)	ABP1;AOC3;	0.1685
DB01005	Hydroxyurea	RRM1;	R_PTRCOX1	Putrescine:oxygen oxidoreductase (deaminating)	ABP1;AOC3;	0.1685
DB01073	Fludarabine	ADA;RRM1;	R_PTRCOX1	Putrescine:oxygen oxidoreductase (deaminating)	ABP1;AOC3;	0.1685
DB00242	Cladribine	ADA;NP;	R_CYSASNNAEX	L-cysteine/L-asparagine Na-dependent exchange (Cys-L in)	SLC1A5;	0.1684
DB00441	Gemcitabine	RRM1;TYMS;	R_CAT7R	calcium / sodium antiporter (1:3), reversible	SLC8A1;	0.1683
DB00631	Clofarabine	RRM1;	R_CAT7R	calcium / sodium antiporter (1:3), reversible	SLC8A1;	0.1683
DB01005	Hydroxyurea	RRM1;	R_CAT7R	calcium / sodium antiporter (1:3), reversible	SLC8A1;	0.1683
DB00242	Cladribine	ADA;NP;	R_ALACYSNAEX	L-alanine/L-cysteine Na-dependent exchange (Ala-L in)	SLC1A5;	0.1683
DB00441	Gemcitabine	RRM1;TYMS;	R_GLYATM	glycine C-acetyltransferase	GCAT;	0.1682
DB00631	Clofarabine	RRM1;	R_GLYATM	glycine C-acetyltransferase	GCAT;	0.1682
DB01005	Hydroxyurea	RRM1;	R_GLYATM	glycine C-acetyltransferase	GCAT;	0.1682
DB01073	Fludarabine	ADA;RRM1;	R_GLYATM	glycine C-acetyltransferase	GCAT;	0.1682
DB00441	Gemcitabine	RRM1;TYMS;	R_ACCOAC	acetyl-CoA carboxylase	ACACA;ACACB;	0.1681
DB00631	Clofarabine	RRM1;	R_ACCOAC	acetyl-CoA carboxylase	ACACA;ACACB;	0.1681
DB01005	Hydroxyurea	RRM1;	R_ACCOAC	acetyl-CoA carboxylase	ACACA;ACACB;	0.1681
DB01073	Fludarabine	ADA;RRM1;	R_ACCOAC	acetyl-CoA carboxylase	ACACA;ACACB;	0.1681
DB00352	Thioguanine	HPRT1;IMPDH1;PPAT;	R_ALDD2XM	aldehyde dehydrogenase (acetylaldehyde, NAD), mitochondrial	ALDH2;	0.1681
DB00694	Daunorubicin	ABCC1;	R_VALTAM	valine transaminase, mitochondiral	BCAT2;	0.1679
DB00242	Cladribine	ADA;NP;	R_GLNTHRNAEX	L-threonine/L-glutamine Na-dependent exchange (Gln-L in)	SLC1A5;	0.1678
DB00441	Gemcitabine	RRM1;TYMS;	R_GGH_6DHFL	Gamma-glutamyl hydrolase (6DHF), lysosomal	GGH;	0.1677
DB00631	Clofarabine	RRM1;	R_GGH_6DHFL	Gamma-glutamyl hydrolase (6DHF), lysosomal	GGH;	0.1677
DB01005	Hydroxyurea	RRM1;	R_GGH_6DHFL	Gamma-glutamyl hydrolase (6DHF), lysosomal	GGH;	0.1677
DB01073	Fludarabine	ADA;RRM1;	R_GGH_6DHFL	Gamma-glutamyl hydrolase (6DHF), lysosomal	GGH;	0.1677
DB00642	Pemetrexed	DHFR;GART;TYMS;	R_H2CO3D	carboxylic acid dissociation	CA1;CA12;CA2;CA4;	0.1674
DB00441	Gemcitabine	RRM1;TYMS;	R_GLUDYM	glutamate dehydrogenase (NADP), mitochondrial	GLUD1;GLUD2;	0.1672
DB00631	Clofarabine	RRM1;	R_GLUDYM	glutamate dehydrogenase (NADP), mitochondrial	GLUD1;GLUD2;	0.1672
DB01005	Hydroxyurea	RRM1;	R_GLUDYM	glutamate dehydrogenase (NADP), mitochondrial	GLUD1;GLUD2;	0.1672
DB01073	Fludarabine	ADA;RRM1;	R_GLUDYM	glutamate dehydrogenase (NADP), mitochondrial	GLUD1;GLUD2;	0.1672
DB00441	Gemcitabine	RRM1;TYMS;	R_GCC2AM	glycine-cleavage complex (lipoamide), mitochondrial	GCSH;GLDC;	0.1666
DB00441	Gemcitabine	RRM1;TYMS;	R_GCC2BIM	glycine-cleavage system (lipoamide) irreversible, mitochondrial	GCSH;GLDC;	0.1666
DB00441	Gemcitabine	RRM1;TYMS;	R_GCC2CM	glycine-cleavage complex (lipoamide), mitochondrial	GCSH;GLDC;	0.1666
DB00631	Clofarabine	RRM1;	R_GCC2AM	glycine-cleavage complex (lipoamide), mitochondrial	GCSH;GLDC;	0.1666
DB00631	Clofarabine	RRM1;	R_GCC2BIM	glycine-cleavage system (lipoamide) irreversible, mitochondrial	GCSH;GLDC;	0.1666
DB00631	Clofarabine	RRM1;	R_GCC2CM	glycine-cleavage complex (lipoamide), mitochondrial	GCSH;GLDC;	0.1666
DB01005	Hydroxyurea	RRM1;	R_GCC2AM	glycine-cleavage complex (lipoamide), mitochondrial	GCSH;GLDC;	0.1666
DB01005	Hydroxyurea	RRM1;	R_GCC2BIM	glycine-cleavage system (lipoamide) irreversible, mitochondrial	GCSH;GLDC;	0.1666
DB01005	Hydroxyurea	RRM1;	R_GCC2CM	glycine-cleavage complex (lipoamide), mitochondrial	GCSH;GLDC;	0.1666
DB01073	Fludarabine	ADA;RRM1;	R_GCC2AM	glycine-cleavage complex (lipoamide), mitochondrial	GCSH;GLDC;	0.1666
DB01073	Fludarabine	ADA;RRM1;	R_GCC2BIM	glycine-cleavage system (lipoamide) irreversible, mitochondrial	GCSH;GLDC;	0.1666
DB01073	Fludarabine	ADA;RRM1;	R_GCC2CM	glycine-cleavage complex (lipoamide), mitochondrial	GCSH;GLDC;	0.1666
DB00642	Pemetrexed	DHFR;GART;TYMS;	R_CSNATP	carnitine O-acetyltransferase, reverse direction, peroxisomal	CRAT;	0.1664
DB00441	Gemcitabine	RRM1;TYMS;	R_CK	ATP Creatine kinase	CKMT2;	0.1663
DB00631	Clofarabine	RRM1;	R_CK	ATP Creatine kinase	CKMT2;	0.1663
DB01005	Hydroxyurea	RRM1;	R_CK	ATP Creatine kinase	CKMT2;	0.1663
DB00642	Pemetrexed	DHFR;GART;TYMS;	R_KCC2T	K+-Cl- cotransporter (NH4+)	SLC12A4;SLC12A6;SLC12A7;	0.1662
DB00262	Carmustine	GSR;	R_ASNGLNNAEX	L-glutamine/L-asparagine Na-dependent exchange (Asn-L in)	SLC1A5;	0.1662
DB00642	Pemetrexed	DHFR;GART;TYMS;	R_ALDD2XM	aldehyde dehydrogenase (acetylaldehyde, NAD), mitochondrial	ALDH2;	0.1661
DB00441	Gemcitabine	RRM1;TYMS;	R_SERTHRNAEX	L-serine/L-threonine Na-dependent exchange (Ser-L in)	SLC1A5;	0.1661
DB00631	Clofarabine	RRM1;	R_SERTHRNAEX	L-serine/L-threonine Na-dependent exchange (Ser-L in)	SLC1A5;	0.1661
DB01005	Hydroxyurea	RRM1;	R_SERTHRNAEX	L-serine/L-threonine Na-dependent exchange (Ser-L in)	SLC1A5;	0.1661
DB00642	Pemetrexed	DHFR;GART;TYMS;	R_ASNS1	asparagine synthase (glutamine-hydrolysing)	ASNS;	0.1661
DB00441	Gemcitabine	RRM1;TYMS;	R_LYST4	L-lysine transport in via sodium symport	SLC22A5;	0.166
DB00631	Clofarabine	RRM1;	R_LYST4	L-lysine transport in via sodium symport	SLC22A5;	0.166
DB01005	Hydroxyurea	RRM1;	R_LYST4	L-lysine transport in via sodium symport	SLC22A5;	0.166
DB00441	Gemcitabine	RRM1;TYMS;	R_LRAT	Lecithin retinol acyltransferase	LRAT;	0.1659
DB00631	Clofarabine	RRM1;	R_LRAT	Lecithin retinol acyltransferase	LRAT;	0.1659
DB01005	Hydroxyurea	RRM1;	R_LRAT	Lecithin retinol acyltransferase	LRAT;	0.1659
DB01073	Fludarabine	ADA;RRM1;	R_LRAT	Lecithin retinol acyltransferase	LRAT;	0.1659
DB00642	Pemetrexed	DHFR;GART;TYMS;	R_MCCCRM	methylcrotonoyl-CoA carboxylase, mitochondrial	MCCC1;MCCC2;	0.1658
DB00441	Gemcitabine	RRM1;TYMS;	R_NCCT	Na+-Cl- cotransport	SLC12A3;	0.1658
DB00631	Clofarabine	RRM1;	R_NCCT	Na+-Cl- cotransport	SLC12A3;	0.1658
DB01005	Hydroxyurea	RRM1;	R_NCCT	Na+-Cl- cotransport	SLC12A3;	0.1658
DB01073	Fludarabine	ADA;RRM1;	R_NCCT	Na+-Cl- cotransport	SLC12A3;	0.1658
DB00441	Gemcitabine	RRM1;TYMS;	R_PRDXL	Peroxidase (multiple substrates)	MPO;	0.1655
DB00631	Clofarabine	RRM1;	R_PRDXL	Peroxidase (multiple substrates)	MPO;	0.1655
DB01005	Hydroxyurea	RRM1;	R_PRDXL	Peroxidase (multiple substrates)	MPO;	0.1655
DB01073	Fludarabine	ADA;RRM1;	R_PRDXL	Peroxidase (multiple substrates)	MPO;	0.1655
DB00642	Pemetrexed	DHFR;GART;TYMS;	R_ORNT4M	ornithine mitochondrial transport exchange with citruline	SLC25A15;SLC25A2;	0.1654
DB00642	Pemetrexed	DHFR;GART;TYMS;	R_PRDXL	Peroxidase (multiple substrates)	MPO;	0.1653
DB00642	Pemetrexed	DHFR;GART;TYMS;	R_LPASE	lysophospholipase	PLA2G4A;	0.1652
DB01073	Fludarabine	ADA;RRM1;	R_AGTIX	alanine-glyoxylate transaminase (irreversible), (peroxisomal)	AGXT;	0.1652
DB01073	Fludarabine	ADA;RRM1;	R_SPTIX	serine-pyruvate aminotransferase (irreversible), peroxisomal	AGXT;	0.1652
DB00993	Azathioprine	ADSL;ADSS;AMPD1;AMPD2;AMPD3;GMPR;GMPR2;GMPS;HPRT1;IMPDH1;IMPDH2;PPAT;	R_ASPGLUM	aspartate-glutamate mitochondrial shuttle	SLC25A12;SLC25A13;	0.1649
DB01033	Mercaptopurine	ADSL;ADSS;AMPD1;AMPD2;AMPD3;GMPR;GMPR2;GMPS;HPRT1;IMPDH1;IMPDH2;PPAT;	R_ASPGLUM	aspartate-glutamate mitochondrial shuttle	SLC25A12;SLC25A13;	0.1649
DB00441	Gemcitabine	RRM1;TYMS;	R_CATP	catalase A, peroxisomal	CAT;	0.1649
DB00631	Clofarabine	RRM1;	R_CATP	catalase A, peroxisomal	CAT;	0.1649
DB01005	Hydroxyurea	RRM1;	R_CATP	catalase A, peroxisomal	CAT;	0.1649
DB00242	Cladribine	ADA;NP;	R_CYSTA	cysteine transaminase	GOT1;	0.1646
DB00642	Pemetrexed	DHFR;GART;TYMS;	R_CK	ATP Creatine kinase	CKMT2;	0.1638
DB00441	Gemcitabine	RRM1;TYMS;	R_NACASPAH	N-Acetyl-L-aspartate amidohydrolase	ACY3;ASPA;	0.1636
DB00631	Clofarabine	RRM1;	R_NACASPAH	N-Acetyl-L-aspartate amidohydrolase	ACY3;ASPA;	0.1636
DB01005	Hydroxyurea	RRM1;	R_NACASPAH	N-Acetyl-L-aspartate amidohydrolase	ACY3;ASPA;	0.1636
DB00642	Pemetrexed	DHFR;GART;TYMS;	R_LEUTA	leucine transaminase	BCAT1;	0.1636
DB00441	Gemcitabine	RRM1;TYMS;	R_ASPT6	L-aspartate transport via Na, H symport and K antiport	SLC1A1;SLC1A2;SLC1A3;SLC1A6;SLC1A7;	0.1635
DB00631	Clofarabine	RRM1;	R_ASPT6	L-aspartate transport via Na, H symport and K antiport	SLC1A1;SLC1A2;SLC1A3;SLC1A6;SLC1A7;	0.1635
DB01005	Hydroxyurea	RRM1;	R_ASPT6	L-aspartate transport via Na, H symport and K antiport	SLC1A1;SLC1A2;SLC1A3;SLC1A6;SLC1A7;	0.1635
DB01073	Fludarabine	ADA;RRM1;	R_ASPT6	L-aspartate transport via Na, H symport and K antiport	SLC1A1;SLC1A2;SLC1A3;SLC1A6;SLC1A7;	0.1635
DB00642	Pemetrexed	DHFR;GART;TYMS;	R_SERHL	L-Serine hydro-lyase	SDS;	0.1633
DB00242	Cladribine	ADA;NP;	R_NACASPAH	N-Acetyl-L-aspartate amidohydrolase	ACY3;ASPA;	0.1633
DB00242	Cladribine	ADA;NP;	R_H2CO3D	carboxylic acid dissociation	CA1;CA12;CA2;CA4;	0.1631
DB00642	Pemetrexed	DHFR;GART;TYMS;	R_FPGS5M	folylpolyglutamate synthetase (DHF), mitochondrial	FPGS;	0.1631
DB00642	Pemetrexed	DHFR;GART;TYMS;	R_FPGS4M	folylpolyglutamate synthetase (DHF), mitochondrial	FPGS;	0.1631
DB00642	Pemetrexed	DHFR;GART;TYMS;	R_GLNS	glutamine synthetase	GLUL;GLULD1;	0.163
DB00441	Gemcitabine	RRM1;TYMS;	R_HKT	H+/K+ gastric/non-gastric P-ATPase and ABC ATPase	ATP4A;ATP4B;	0.1625
DB00631	Clofarabine	RRM1;	R_HKT	H+/K+ gastric/non-gastric P-ATPase and ABC ATPase	ATP4A;ATP4B;	0.1625
DB01005	Hydroxyurea	RRM1;	R_HKT	H+/K+ gastric/non-gastric P-ATPase and ABC ATPase	ATP4A;ATP4B;	0.1625
DB01073	Fludarabine	ADA;RRM1;	R_HKT	H+/K+ gastric/non-gastric P-ATPase and ABC ATPase	ATP4A;ATP4B;	0.1625
DB00441	Gemcitabine	RRM1;TYMS;	R_3HLYTCL	3-Hydroxy-L-tyrosine carboxy-lyase	DDC;	0.1625
DB00631	Clofarabine	RRM1;	R_3HLYTCL	3-Hydroxy-L-tyrosine carboxy-lyase	DDC;	0.1625
DB01005	Hydroxyurea	RRM1;	R_3HLYTCL	3-Hydroxy-L-tyrosine carboxy-lyase	DDC;	0.1625
DB00441	Gemcitabine	RRM1;TYMS;	R_GLNASNNAEX	L-glutamine/L-asparagine Na-dependent exchange (Gln-L in)	SLC1A5;	0.1624
DB00631	Clofarabine	RRM1;	R_GLNASNNAEX	L-glutamine/L-asparagine Na-dependent exchange (Gln-L in)	SLC1A5;	0.1624
DB01005	Hydroxyurea	RRM1;	R_GLNASNNAEX	L-glutamine/L-asparagine Na-dependent exchange (Gln-L in)	SLC1A5;	0.1624
DB01073	Fludarabine	ADA;RRM1;	R_CYSGLNNAEX	L-cysteine/L-glutamine Na-dependent exchange (Cys-L in)	SLC1A5;	0.1621
DB00242	Cladribine	ADA;NP;	R_CSNATM	carnitine O-aceyltransferase, mitochondrial	CRAT;	0.162
DB00441	Gemcitabine	RRM1;TYMS;	R_ILETA	isoleucine transaminase	BCAT1;	0.1617
DB00631	Clofarabine	RRM1;	R_ILETA	isoleucine transaminase	BCAT1;	0.1617
DB01005	Hydroxyurea	RRM1;	R_ILETA	isoleucine transaminase	BCAT1;	0.1617
DB01073	Fludarabine	ADA;RRM1;	R_ILETA	isoleucine transaminase	BCAT1;	0.1617
DB01073	Fludarabine	ADA;RRM1;	R_HSD3B3R	3 beta-hydroxysteroid dehydrogenase type 1	HSD3B2;	0.1616
DB00441	Gemcitabine	RRM1;TYMS;	R_CYSTGLUEX	L-cystine/L-glutamate exchanger	SLC7A11;	0.1615
DB00631	Clofarabine	RRM1;	R_CYSTGLUEX	L-cystine/L-glutamate exchanger	SLC7A11;	0.1615
DB01005	Hydroxyurea	RRM1;	R_CYSTGLUEX	L-cystine/L-glutamate exchanger	SLC7A11;	0.1615
DB01073	Fludarabine	ADA;RRM1;	R_CYSTGLUEX	L-cystine/L-glutamate exchanger	SLC7A11;	0.1615
DB00242	Cladribine	ADA;NP;	R_NTD10	5'-nucleotidase (XMP)	NT5C2;	0.1612
DB00441	Gemcitabine	RRM1;TYMS;	R_GLUNM	glutaminase (mitochondrial)	GLS;	0.1612
DB00631	Clofarabine	RRM1;	R_GLUNM	glutaminase (mitochondrial)	GLS;	0.1612
DB01005	Hydroxyurea	RRM1;	R_GLUNM	glutaminase (mitochondrial)	GLS;	0.1612
DB01073	Fludarabine	ADA;RRM1;	R_NAT3_1	sodium proton antiporter (H:NA is 1:1)	SLC9A1;	0.1609
DB00352	Thioguanine	HPRT1;IMPDH1;PPAT;	R_CTPS1	CTP synthase (NH3)	CTPS;	0.1608
DB00642	Pemetrexed	DHFR;GART;TYMS;	R_GLUDYM	glutamate dehydrogenase (NADP), mitochondrial	GLUD1;GLUD2;	0.1605
DB00242	Cladribine	ADA;NP;	R_HSD3B2R	3 beta-hydroxysteroid dehydrogenase type 1	HSD3B2;	0.1605
DB00242	Cladribine	ADA;NP;	R_BTNT4I	Biotin uptake (antiport)	SLC19A3;	0.1604
DB00242	Cladribine	ADA;NP;	R_GLNALANAEX	L-alanine/L-glutamine Na-dependent exchange (Gln-L in)	SLC1A5;	0.1604
DB00242	Cladribine	ADA;NP;	R_ALDD2Y	aldehyde dehydrogenase (acetaldehyde, NADP)	ALDH1A2;	0.1604
DB01073	Fludarabine	ADA;RRM1;	R_CITRTM	citrulline mitochondrial transport via proton antiport	SLC25A15;SLC25A2;	0.1602
DB00642	Pemetrexed	DHFR;GART;TYMS;	R_LYST4	L-lysine transport in via sodium symport	SLC22A5;	0.16
DB00642	Pemetrexed	DHFR;GART;TYMS;	R_CAT7R	calcium / sodium antiporter (1:3), reversible	SLC8A1;	0.1598
DB00242	Cladribine	ADA;NP;	R_LGTHL	lactoylglutathione lyase	GLO1;	0.1598
DB00441	Gemcitabine	RRM1;TYMS;	R_GTMLTE	g-glutamyltransferase (e)	GGT1;	0.1597
DB00631	Clofarabine	RRM1;	R_GTMLTE	g-glutamyltransferase (e)	GGT1;	0.1597
DB01005	Hydroxyurea	RRM1;	R_GTMLTE	g-glutamyltransferase (e)	GGT1;	0.1597
DB00642	Pemetrexed	DHFR;GART;TYMS;	R_SERALANAEX	L-alanine/L-serine Na-dependent exchange (Ser-L in)	SLC1A5;	0.1595
DB00441	Gemcitabine	RRM1;TYMS;	R_CYSTHRNAEX	L-cysteine/L-threonine Na-dependent exchange (Cys-L in)	SLC1A5;	0.1593
DB00631	Clofarabine	RRM1;	R_CYSTHRNAEX	L-cysteine/L-threonine Na-dependent exchange (Cys-L in)	SLC1A5;	0.1593
DB01005	Hydroxyurea	RRM1;	R_CYSTHRNAEX	L-cysteine/L-threonine Na-dependent exchange (Cys-L in)	SLC1A5;	0.1593
DB00352	Thioguanine	HPRT1;IMPDH1;PPAT;	R_LRAT	Lecithin retinol acyltransferase	LRAT;	0.1592
DB00242	Cladribine	ADA;NP;	R_ASNALANAEX	L-alanine/L-asparagine Na-dependent exchange (Asn-L in)	SLC1A5;	0.1592
DB00441	Gemcitabine	RRM1;TYMS;	R_ACRNTM	O-acetylcarnintine transport into mitochondria via diffusion	SLC25A20;	0.1591
DB00631	Clofarabine	RRM1;	R_ACRNTM	O-acetylcarnintine transport into mitochondria via diffusion	SLC25A20;	0.1591
DB01005	Hydroxyurea	RRM1;	R_ACRNTM	O-acetylcarnintine transport into mitochondria via diffusion	SLC25A20;	0.1591
DB00642	Pemetrexed	DHFR;GART;TYMS;	R_RDH4	retinol dehydrogenase (13-cis,NADH)	RDH5;	0.1589
DB00694	Daunorubicin	ABCC1;	R_MANT1R	mannose transport (uniport)	SLC2A1;	0.1589
DB00642	Pemetrexed	DHFR;GART;TYMS;	R_CHAT	Choline O-acetyltransferase	CHAT;	0.1588
DB00441	Gemcitabine	RRM1;TYMS;	R_ALAGLNNAEX	L-alanine/L-glutamine Na-dependent exchange (Ala-L in)	SLC1A5;	0.1583
DB00631	Clofarabine	RRM1;	R_ALAGLNNAEX	L-alanine/L-glutamine Na-dependent exchange (Ala-L in)	SLC1A5;	0.1583
DB01005	Hydroxyurea	RRM1;	R_ALAGLNNAEX	L-alanine/L-glutamine Na-dependent exchange (Ala-L in)	SLC1A5;	0.1583
DB00352	Thioguanine	HPRT1;IMPDH1;PPAT;	R_ILETA	isoleucine transaminase	BCAT1;	0.1582
DB00642	Pemetrexed	DHFR;GART;TYMS;	R_ATPTM	ADP/ATP transporter, mitochondrial	SLC25A4;SLC25A5;SLC25A6;	0.158
DB00642	Pemetrexed	DHFR;GART;TYMS;	R_CSNATM	carnitine O-aceyltransferase, mitochondrial	CRAT;	0.158
DB00642	Pemetrexed	DHFR;GART;TYMS;	R_CATM	catalase	CAT;	0.1579
DB00642	Pemetrexed	DHFR;GART;TYMS;	R_CSNAT2M	carnitine O-aceyltransferase, mitochondrial	CRAT;	0.1579
DB00642	Pemetrexed	DHFR;GART;TYMS;	R_CSNAT3X	carnitine O-aceyltransferase, peroxisomal	CRAT;	0.1579
DB00642	Pemetrexed	DHFR;GART;TYMS;	R_ACHEE	Acetylcholinesterase	ACHE;	0.1577
DB00642	Pemetrexed	DHFR;GART;TYMS;	R_LYSTIDF	L-lysine transport via diffusion (extracellular to cytosol)	SLC7A1;SLC7A2;SLC7A3;	0.1575
DB00642	Pemetrexed	DHFR;GART;TYMS;	R_BILIRUBT2	bilirubin transport via bicarbonate countertransport	SLCO1B1;	0.1574
DB01073	Fludarabine	ADA;RRM1;	R_ORNT4M	ornithine mitochondrial transport exchange with citruline	SLC25A15;SLC25A2;	0.1573
DB00441	Gemcitabine	RRM1;TYMS;	R_SUCRE	sucrose hydrolyzing enxyme, extracellular	MGAM;SI;	0.1567
DB00631	Clofarabine	RRM1;	R_SUCRE	sucrose hydrolyzing enxyme, extracellular	MGAM;SI;	0.1567
DB01005	Hydroxyurea	RRM1;	R_SUCRE	sucrose hydrolyzing enxyme, extracellular	MGAM;SI;	0.1567
DB01073	Fludarabine	ADA;RRM1;	R_SUCRE	sucrose hydrolyzing enxyme, extracellular	MGAM;SI;	0.1567
DB00352	Thioguanine	HPRT1;IMPDH1;PPAT;	R_GGH_7THFE	Gamma-glutamyl hydrolase (7THF), extracellular	GGH;	0.1567
DB00441	Gemcitabine	RRM1;TYMS;	R_GTHS	glutathione synthetase	GSS;	0.1564
DB00631	Clofarabine	RRM1;	R_GTHS	glutathione synthetase	GSS;	0.1564
DB01005	Hydroxyurea	RRM1;	R_GTHS	glutathione synthetase	GSS;	0.1564
DB00441	Gemcitabine	RRM1;TYMS;	R_ALAT4	Alanine-Sodium symporter	SLC7A1;SLC7A2;SLC7A3;	0.1563
DB00441	Gemcitabine	RRM1;TYMS;	R_PHET4	L-phenylalanine transport in via sodium symport	SLC7A1;SLC7A2;SLC7A3;	0.1563
DB00631	Clofarabine	RRM1;	R_ALAT4	Alanine-Sodium symporter	SLC7A1;SLC7A2;SLC7A3;	0.1563
DB00631	Clofarabine	RRM1;	R_PHET4	L-phenylalanine transport in via sodium symport	SLC7A1;SLC7A2;SLC7A3;	0.1563
DB01005	Hydroxyurea	RRM1;	R_ALAT4	Alanine-Sodium symporter	SLC7A1;SLC7A2;SLC7A3;	0.1563
DB01005	Hydroxyurea	RRM1;	R_PHET4	L-phenylalanine transport in via sodium symport	SLC7A1;SLC7A2;SLC7A3;	0.1563
DB00352	Thioguanine	HPRT1;IMPDH1;PPAT;	R_ALATN1	Alanine transport (Na, H coupled)	SLC38A3;	0.1563
DB00242	Cladribine	ADA;NP;	R_CTPS1	CTP synthase (NH3)	CTPS;	0.1562
DB00242	Cladribine	ADA;NP;	R_FPGS7	folylpolyglutamate synthetase (10fthf)	FPGS;	0.1562
DB00642	Pemetrexed	DHFR;GART;TYMS;	R_NTD9	5'-nucleotidase (GMP)	NT5C2;	0.156
DB00441	Gemcitabine	RRM1;TYMS;	R_GLNALANAEX	L-alanine/L-glutamine Na-dependent exchange (Gln-L in)	SLC1A5;	0.156
DB00631	Clofarabine	RRM1;	R_GLNALANAEX	L-alanine/L-glutamine Na-dependent exchange (Gln-L in)	SLC1A5;	0.156
DB01005	Hydroxyurea	RRM1;	R_GLNALANAEX	L-alanine/L-glutamine Na-dependent exchange (Gln-L in)	SLC1A5;	0.156
DB00441	Gemcitabine	RRM1;TYMS;	R_NOS1	Nitric Oxide Synthase (intermediate forming)	NOS2A;NOS2B;NOS2C;NOS3;	0.1559
DB00441	Gemcitabine	RRM1;TYMS;	R_NOS2	Nitric Oxide Synthase (NO forming)	NOS2A;NOS2B;NOS2C;NOS3;	0.1559
DB00631	Clofarabine	RRM1;	R_NOS1	Nitric Oxide Synthase (intermediate forming)	NOS2A;NOS2B;NOS2C;NOS3;	0.1559
DB00631	Clofarabine	RRM1;	R_NOS2	Nitric Oxide Synthase (NO forming)	NOS2A;NOS2B;NOS2C;NOS3;	0.1559
DB01005	Hydroxyurea	RRM1;	R_NOS1	Nitric Oxide Synthase (intermediate forming)	NOS2A;NOS2B;NOS2C;NOS3;	0.1559
DB01005	Hydroxyurea	RRM1;	R_NOS2	Nitric Oxide Synthase (NO forming)	NOS2A;NOS2B;NOS2C;NOS3;	0.1559
DB01073	Fludarabine	ADA;RRM1;	R_NOS1	Nitric Oxide Synthase (intermediate forming)	NOS2A;NOS2B;NOS2C;NOS3;	0.1559
DB01073	Fludarabine	ADA;RRM1;	R_NOS2	Nitric Oxide Synthase (NO forming)	NOS2A;NOS2B;NOS2C;NOS3;	0.1559
DB00441	Gemcitabine	RRM1;TYMS;	R_KCC2T	K+-Cl- cotransporter (NH4+)	SLC12A4;SLC12A6;SLC12A7;	0.1558
DB00631	Clofarabine	RRM1;	R_KCC2T	K+-Cl- cotransporter (NH4+)	SLC12A4;SLC12A6;SLC12A7;	0.1558
DB01005	Hydroxyurea	RRM1;	R_KCC2T	K+-Cl- cotransporter (NH4+)	SLC12A4;SLC12A6;SLC12A7;	0.1558
DB00441	Gemcitabine	RRM1;TYMS;	R_CRNTIM	L-carnitine transport out of mitochondria via diffusion	SLC25A20;	0.1556
DB00631	Clofarabine	RRM1;	R_CRNTIM	L-carnitine transport out of mitochondria via diffusion	SLC25A20;	0.1556
DB01005	Hydroxyurea	RRM1;	R_CRNTIM	L-carnitine transport out of mitochondria via diffusion	SLC25A20;	0.1556
DB00642	Pemetrexed	DHFR;GART;TYMS;	R_FTCD	formimidoyltransferase cyclodeaminase	FTCD;	0.1554
DB00642	Pemetrexed	DHFR;GART;TYMS;	R_GLUFORTX	Glutamate formimidoyltransferase	FTCD;	0.1554
DB00441	Gemcitabine	RRM1;TYMS;	R_DASCBR	dehydroascorbate reductase	GLRX;GLRX2;	0.1554
DB00631	Clofarabine	RRM1;	R_DASCBR	dehydroascorbate reductase	GLRX;GLRX2;	0.1554
DB01005	Hydroxyurea	RRM1;	R_DASCBR	dehydroascorbate reductase	GLRX;GLRX2;	0.1554
DB00242	Cladribine	ADA;NP;	R_CK	ATP Creatine kinase	CKMT2;	0.1549
DB00441	Gemcitabine	RRM1;TYMS;	R_MMMM	methylmalonyl-CoA mutase	MUT;	0.1548
DB00631	Clofarabine	RRM1;	R_MMMM	methylmalonyl-CoA mutase	MUT;	0.1548
DB01005	Hydroxyurea	RRM1;	R_MMMM	methylmalonyl-CoA mutase	MUT;	0.1548
DB01073	Fludarabine	ADA;RRM1;	R_MMMM	methylmalonyl-CoA mutase	MUT;	0.1548
DB00694	Daunorubicin	ABCC1;	R_RDH3A	retinol dehydrogenase (11-cis,NADPH)	RDH11;RDH12;RDH13;RDH14;	0.1547
DB00352	Thioguanine	HPRT1;IMPDH1;PPAT;	R_ATPTM	ADP/ATP transporter, mitochondrial	SLC25A4;SLC25A5;SLC25A6;	0.1546
DB00993	Azathioprine	ADSL;ADSS;AMPD1;AMPD2;AMPD3;GMPR;GMPR2;GMPS;HPRT1;IMPDH1;IMPDH2;PPAT;	R_CITRTM	citrulline mitochondrial transport via proton antiport	SLC25A15;SLC25A2;	0.1545
DB01033	Mercaptopurine	ADSL;ADSS;AMPD1;AMPD2;AMPD3;GMPR;GMPR2;GMPS;HPRT1;IMPDH1;IMPDH2;PPAT;	R_CITRTM	citrulline mitochondrial transport via proton antiport	SLC25A15;SLC25A2;	0.1545
DB00441	Gemcitabine	RRM1;TYMS;	R_ALDD2XM	aldehyde dehydrogenase (acetylaldehyde, NAD), mitochondrial	ALDH2;	0.1544
DB00631	Clofarabine	RRM1;	R_ALDD2XM	aldehyde dehydrogenase (acetylaldehyde, NAD), mitochondrial	ALDH2;	0.1544
DB01005	Hydroxyurea	RRM1;	R_ALDD2XM	aldehyde dehydrogenase (acetylaldehyde, NAD), mitochondrial	ALDH2;	0.1544
DB01073	Fludarabine	ADA;RRM1;	R_ALDD2XM	aldehyde dehydrogenase (acetylaldehyde, NAD), mitochondrial	ALDH2;	0.1544
DB00694	Daunorubicin	ABCC1;	R_RDH1A	retinol dehydrogenase (all-trans,NADPH)	RDH11;RDH12;RDH13;RDH14;RDH8;	0.1544
DB00642	Pemetrexed	DHFR;GART;TYMS;	R_ALCD22_D	alcohol dehydrogenase (D-lactaldehyde)	ADH1A;ADH1B;ADH1C;	0.1537
DB01073	Fludarabine	ADA;RRM1;	R_NAT5	sodium/ammonium proton antiporter	SLC9A1;	0.1534
DB00352	Thioguanine	HPRT1;IMPDH1;PPAT;	R_RDH3	retinol dehydrogenase (11-cis,NADH)	RDH5;	0.1534
DB00441	Gemcitabine	RRM1;TYMS;	R_GNMT	glycine N-methyltransferase	GNMT;	0.1534
DB00631	Clofarabine	RRM1;	R_GNMT	glycine N-methyltransferase	GNMT;	0.1534
DB01005	Hydroxyurea	RRM1;	R_GNMT	glycine N-methyltransferase	GNMT;	0.1534
DB00642	Pemetrexed	DHFR;GART;TYMS;	R_SOAT12	sterol O-acyltransferase (acyl-Coenzyme A: cholesterol acyltransferase) 1	SOAT1;	0.1533
DB00242	Cladribine	ADA;NP;	R_LRAT	Lecithin retinol acyltransferase	LRAT;	0.1532
DB00242	Cladribine	ADA;NP;	R_ALCD22_D	alcohol dehydrogenase (D-lactaldehyde)	ADH1A;ADH1B;ADH1C;	0.1528
DB00642	Pemetrexed	DHFR;GART;TYMS;	R_34DHXMANDACOX	3,4-Dihydroxymandelaldehyde:NAD+ oxidoreductase	ALDH1A3;	0.1525
DB00352	Thioguanine	HPRT1;IMPDH1;PPAT;	R_FTCD	formimidoyltransferase cyclodeaminase	FTCD;	0.1522
DB00352	Thioguanine	HPRT1;IMPDH1;PPAT;	R_GLUFORTX	Glutamate formimidoyltransferase	FTCD;	0.1522
DB00694	Daunorubicin	ABCC1;	R_ACCOAC	acetyl-CoA carboxylase	ACACA;ACACB;	0.1522
DB01073	Fludarabine	ADA;RRM1;	R_FPGS4	folylpolyglutamate synthetase (DHF)	FPGS;	0.1521
DB00242	Cladribine	ADA;NP;	R_SERASNNAEX	L-serine/L-asparagine Na-dependent exchange (Ser-L in)	SLC1A5;	0.152
DB00642	Pemetrexed	DHFR;GART;TYMS;	R_NTD9E	5'-nucleotidase (GMP), extracellular	NT5E;	0.1517
DB00642	Pemetrexed	DHFR;GART;TYMS;	R_3MOX4HOXPGALDOX	3-Methoxy-4-hydroxyphenylglycolaldehyde:NAD+ oxidoreductase	ALDH1A3;	0.1516
DB00441	Gemcitabine	RRM1;TYMS;	R_P4502D6	cytochrome P450 2D6	CYP2D6;	0.1516
DB00631	Clofarabine	RRM1;	R_P4502D6	cytochrome P450 2D6	CYP2D6;	0.1516
DB01005	Hydroxyurea	RRM1;	R_P4502D6	cytochrome P450 2D6	CYP2D6;	0.1516
DB01073	Fludarabine	ADA;RRM1;	R_P4502D6	cytochrome P450 2D6	CYP2D6;	0.1516
DB00642	Pemetrexed	DHFR;GART;TYMS;	R_34DHPLACOX	3,4-Dihydroxyphenylacetaldehyde:NAD+ oxidoreductase	ALDH1A3;	0.1515
DB00242	Cladribine	ADA;NP;	R_OCBTM	ornithine carbamoyltransferase, irreversible	OTC;	0.1513
DB00242	Cladribine	ADA;NP;	R_ALCD2IF	alcohol dehydrogenase, forward rxn (ethanol -> acetaldehyde)	ADH1A;ADH1B;ADH1C;	0.1512
DB00441	Gemcitabine	RRM1;TYMS;	R_CSNAT2M	carnitine O-aceyltransferase, mitochondrial	CRAT;	0.1512
DB00441	Gemcitabine	RRM1;TYMS;	R_CSNAT3X	carnitine O-aceyltransferase, peroxisomal	CRAT;	0.1512
DB00631	Clofarabine	RRM1;	R_CSNAT2M	carnitine O-aceyltransferase, mitochondrial	CRAT;	0.1512
DB00631	Clofarabine	RRM1;	R_CSNAT3X	carnitine O-aceyltransferase, peroxisomal	CRAT;	0.1512
DB01005	Hydroxyurea	RRM1;	R_CSNAT2M	carnitine O-aceyltransferase, mitochondrial	CRAT;	0.1512
DB01005	Hydroxyurea	RRM1;	R_CSNAT3X	carnitine O-aceyltransferase, peroxisomal	CRAT;	0.1512
DB01073	Fludarabine	ADA;RRM1;	R_CSNAT2M	carnitine O-aceyltransferase, mitochondrial	CRAT;	0.1512
DB01073	Fludarabine	ADA;RRM1;	R_CSNAT3X	carnitine O-aceyltransferase, peroxisomal	CRAT;	0.1512
DB00441	Gemcitabine	RRM1;TYMS;	R_CYOR_U10M	ubiquinol-6 cytochrome c reductase, Complex III	UQCRC1;	0.1511
DB00631	Clofarabine	RRM1;	R_CYOR_U10M	ubiquinol-6 cytochrome c reductase, Complex III	UQCRC1;	0.1511
DB01005	Hydroxyurea	RRM1;	R_CYOR_U10M	ubiquinol-6 cytochrome c reductase, Complex III	UQCRC1;	0.1511
DB00642	Pemetrexed	DHFR;GART;TYMS;	R_NTD7E	5'-nucleotidase (AMP), extracellular	NT5E;	0.1511
DB00242	Cladribine	ADA;NP;	R_ATPS4M	ATP synthase (four protons for one ATP)	ATP5D;	0.151
DB00642	Pemetrexed	DHFR;GART;TYMS;	R_CHOLD2M	choline dehydrogenase (FAD acceptor), mitochondrial	CHDH;	0.1509
DB00642	Pemetrexed	DHFR;GART;TYMS;	R_NTD4E	5'-nucleotidase (CMP), extracellular	NT5E;	0.1507
DB00441	Gemcitabine	RRM1;TYMS;	R_CTPS1	CTP synthase (NH3)	CTPS;	0.1507
DB00631	Clofarabine	RRM1;	R_CTPS1	CTP synthase (NH3)	CTPS;	0.1507
DB01005	Hydroxyurea	RRM1;	R_CTPS1	CTP synthase (NH3)	CTPS;	0.1507
DB01073	Fludarabine	ADA;RRM1;	R_CTPS1	CTP synthase (NH3)	CTPS;	0.1507
DB00642	Pemetrexed	DHFR;GART;TYMS;	R_PROT2R	L-proline reversible transport via proton symport	SLC36A1;	0.1506
DB00441	Gemcitabine	RRM1;TYMS;	R_GLUDC	Glutamate Decarboxylase	GAD1;GAD2;	0.1506
DB00631	Clofarabine	RRM1;	R_GLUDC	Glutamate Decarboxylase	GAD1;GAD2;	0.1506
DB01005	Hydroxyurea	RRM1;	R_GLUDC	Glutamate Decarboxylase	GAD1;GAD2;	0.1506
DB00642	Pemetrexed	DHFR;GART;TYMS;	R_BTNT4I	Biotin uptake (antiport)	SLC19A3;	0.1505
DB00242	Cladribine	ADA;NP;	R_P4502D6	cytochrome P450 2D6	CYP2D6;	0.1503
DB00242	Cladribine	ADA;NP;	R_ATPTM	ADP/ATP transporter, mitochondrial	SLC25A4;SLC25A5;SLC25A6;	0.1503
DB00642	Pemetrexed	DHFR;GART;TYMS;	R_GGH_6DHFL	Gamma-glutamyl hydrolase (6DHF), lysosomal	GGH;	0.1501
DB00352	Thioguanine	HPRT1;IMPDH1;PPAT;	R_TPI	triose-phosphate isomerase	TPI1;	0.1501
DB00441	Gemcitabine	RRM1;TYMS;	R_PPCOACM	Propionyl-CoA carboxylase, mitochondrial	PCCA;PCCB;	0.1499
DB00631	Clofarabine	RRM1;	R_PPCOACM	Propionyl-CoA carboxylase, mitochondrial	PCCA;PCCB;	0.1499
DB01005	Hydroxyurea	RRM1;	R_PPCOACM	Propionyl-CoA carboxylase, mitochondrial	PCCA;PCCB;	0.1499
DB01073	Fludarabine	ADA;RRM1;	R_PPCOACM	Propionyl-CoA carboxylase, mitochondrial	PCCA;PCCB;	0.1499
DB00441	Gemcitabine	RRM1;TYMS;	R_ATPTM	ADP/ATP transporter, mitochondrial	SLC25A4;SLC25A5;SLC25A6;	0.1499
DB00631	Clofarabine	RRM1;	R_ATPTM	ADP/ATP transporter, mitochondrial	SLC25A4;SLC25A5;SLC25A6;	0.1499
DB01005	Hydroxyurea	RRM1;	R_ATPTM	ADP/ATP transporter, mitochondrial	SLC25A4;SLC25A5;SLC25A6;	0.1499
DB00242	Cladribine	ADA;NP;	R_ALDD2X	aldehyde dehydrogenase (acetaldehyde, NAD)	ALDH1A1;ALDH1A2;ALDH1A3;ALDH7A1;	0.1498
DB00441	Gemcitabine	RRM1;TYMS;	R_NTD10	5'-nucleotidase (XMP)	NT5C2;	0.1493
DB00631	Clofarabine	RRM1;	R_NTD10	5'-nucleotidase (XMP)	NT5C2;	0.1493
DB01005	Hydroxyurea	RRM1;	R_NTD10	5'-nucleotidase (XMP)	NT5C2;	0.1493
DB01073	Fludarabine	ADA;RRM1;	R_NTD10	5'-nucleotidase (XMP)	NT5C2;	0.1493
DB00441	Gemcitabine	RRM1;TYMS;	R_SERALANAEX	L-alanine/L-serine Na-dependent exchange (Ser-L in)	SLC1A5;	0.1491
DB00631	Clofarabine	RRM1;	R_SERALANAEX	L-alanine/L-serine Na-dependent exchange (Ser-L in)	SLC1A5;	0.1491
DB01005	Hydroxyurea	RRM1;	R_SERALANAEX	L-alanine/L-serine Na-dependent exchange (Ser-L in)	SLC1A5;	0.1491
DB00441	Gemcitabine	RRM1;TYMS;	R_ALDD2Y	aldehyde dehydrogenase (acetaldehyde, NADP)	ALDH1A2;	0.1489
DB00631	Clofarabine	RRM1;	R_ALDD2Y	aldehyde dehydrogenase (acetaldehyde, NADP)	ALDH1A2;	0.1489
DB01005	Hydroxyurea	RRM1;	R_ALDD2Y	aldehyde dehydrogenase (acetaldehyde, NADP)	ALDH1A2;	0.1489
DB01073	Fludarabine	ADA;RRM1;	R_ALDD2Y	aldehyde dehydrogenase (acetaldehyde, NADP)	ALDH1A2;	0.1489
DB00441	Gemcitabine	RRM1;TYMS;	R_ORNDC	Ornithine Decarboxylase	ODC1;	0.1487
DB00631	Clofarabine	RRM1;	R_ORNDC	Ornithine Decarboxylase	ODC1;	0.1487
DB01005	Hydroxyurea	RRM1;	R_ORNDC	Ornithine Decarboxylase	ODC1;	0.1487
DB01073	Fludarabine	ADA;RRM1;	R_ORNDC	Ornithine Decarboxylase	ODC1;	0.1487
DB00441	Gemcitabine	RRM1;TYMS;	R_KCCT	K+-Cl- cotransport	SLC12A4;SLC12A5;SLC12A6;SLC12A7;	0.1487
DB00631	Clofarabine	RRM1;	R_KCCT	K+-Cl- cotransport	SLC12A4;SLC12A5;SLC12A6;SLC12A7;	0.1487
DB01005	Hydroxyurea	RRM1;	R_KCCT	K+-Cl- cotransport	SLC12A4;SLC12A5;SLC12A6;SLC12A7;	0.1487
DB00441	Gemcitabine	RRM1;TYMS;	R_XAOX	xanthine oxidase,peroxisomal	XDH;	0.1486
DB00631	Clofarabine	RRM1;	R_XAOX	xanthine oxidase,peroxisomal	XDH;	0.1486
DB01005	Hydroxyurea	RRM1;	R_XAOX	xanthine oxidase,peroxisomal	XDH;	0.1486
DB01073	Fludarabine	ADA;RRM1;	R_XAOX	xanthine oxidase,peroxisomal	XDH;	0.1486
DB00242	Cladribine	ADA;NP;	R_MCCCRM	methylcrotonoyl-CoA carboxylase, mitochondrial	MCCC1;MCCC2;	0.1486
DB00242	Cladribine	ADA;NP;	R_TYRDOPO	Tyrosine:dopa oxidase	TYR;	0.1484
DB00242	Cladribine	ADA;NP;	R_NTD4E	5'-nucleotidase (CMP), extracellular	NT5E;	0.1482
DB00441	Gemcitabine	RRM1;TYMS;	R_LEUTA	leucine transaminase	BCAT1;	0.1482
DB00631	Clofarabine	RRM1;	R_LEUTA	leucine transaminase	BCAT1;	0.1482
DB01005	Hydroxyurea	RRM1;	R_LEUTA	leucine transaminase	BCAT1;	0.1482
DB00242	Cladribine	ADA;NP;	R_NTD6	5'-nucleotidase (dAMP)	NT5C2;	0.1481
DB00441	Gemcitabine	RRM1;TYMS;	R_ACACT1RM	acetyl-CoA C-acetyltransferase, mitochondrial	ACAT1;	0.148
DB00631	Clofarabine	RRM1;	R_ACACT1RM	acetyl-CoA C-acetyltransferase, mitochondrial	ACAT1;	0.148
DB01005	Hydroxyurea	RRM1;	R_ACACT1RM	acetyl-CoA C-acetyltransferase, mitochondrial	ACAT1;	0.148
DB00441	Gemcitabine	RRM1;TYMS;	R_ALACYSNAEX	L-alanine/L-cysteine Na-dependent exchange (Ala-L in)	SLC1A5;	0.1478
DB00631	Clofarabine	RRM1;	R_ALACYSNAEX	L-alanine/L-cysteine Na-dependent exchange (Ala-L in)	SLC1A5;	0.1478
DB01005	Hydroxyurea	RRM1;	R_ALACYSNAEX	L-alanine/L-cysteine Na-dependent exchange (Ala-L in)	SLC1A5;	0.1478
DB00441	Gemcitabine	RRM1;TYMS;	R_GCALDD	Glycolaldehyde dehydrogenase	ALDH1A1;ALDH1A2;ALDH1A3;ALDH7A1;	0.1477
DB00631	Clofarabine	RRM1;	R_GCALDD	Glycolaldehyde dehydrogenase	ALDH1A1;ALDH1A2;ALDH1A3;ALDH7A1;	0.1477
DB01005	Hydroxyurea	RRM1;	R_GCALDD	Glycolaldehyde dehydrogenase	ALDH1A1;ALDH1A2;ALDH1A3;ALDH7A1;	0.1477
DB00552	Pentostatin	ADA;	R_GNMT	glycine N-methyltransferase	GNMT;	0.1472
DB00352	Thioguanine	HPRT1;IMPDH1;PPAT;	R_CATP	catalase A, peroxisomal	CAT;	0.1469
DB00352	Thioguanine	HPRT1;IMPDH1;PPAT;	R_GLNS	glutamine synthetase	GLUL;GLULD1;	0.1469
DB00642	Pemetrexed	DHFR;GART;TYMS;	R_ALDD2X	aldehyde dehydrogenase (acetaldehyde, NAD)	ALDH1A1;ALDH1A2;ALDH1A3;ALDH7A1;	0.1468
DB00441	Gemcitabine	RRM1;TYMS;	R_ASNALANAEX	L-alanine/L-asparagine Na-dependent exchange (Asn-L in)	SLC1A5;	0.1467
DB00631	Clofarabine	RRM1;	R_ASNALANAEX	L-alanine/L-asparagine Na-dependent exchange (Asn-L in)	SLC1A5;	0.1467
DB01005	Hydroxyurea	RRM1;	R_ASNALANAEX	L-alanine/L-asparagine Na-dependent exchange (Asn-L in)	SLC1A5;	0.1467
DB01073	Fludarabine	ADA;RRM1;	R_ASNALANAEX	L-alanine/L-asparagine Na-dependent exchange (Asn-L in)	SLC1A5;	0.1467
DB01097	Leflunomide	ALOX5;DHODH;	R_GNMT	glycine N-methyltransferase	GNMT;	0.1467
DB00441	Gemcitabine	RRM1;TYMS;	R_VITD3HM	Vitamin D-25-hydroxylase (D3)	CYP27A1;	0.1466
DB00631	Clofarabine	RRM1;	R_VITD3HM	Vitamin D-25-hydroxylase (D3)	CYP27A1;	0.1466
DB01005	Hydroxyurea	RRM1;	R_VITD3HM	Vitamin D-25-hydroxylase (D3)	CYP27A1;	0.1466
DB00441	Gemcitabine	RRM1;TYMS;	R_RDH4	retinol dehydrogenase (13-cis,NADH)	RDH5;	0.1462
DB00631	Clofarabine	RRM1;	R_RDH4	retinol dehydrogenase (13-cis,NADH)	RDH5;	0.1462
DB01005	Hydroxyurea	RRM1;	R_RDH4	retinol dehydrogenase (13-cis,NADH)	RDH5;	0.1462
DB01073	Fludarabine	ADA;RRM1;	R_RDH4	retinol dehydrogenase (13-cis,NADH)	RDH5;	0.1462
DB00642	Pemetrexed	DHFR;GART;TYMS;	R_ILETA	isoleucine transaminase	BCAT1;	0.1461
DB00242	Cladribine	ADA;NP;	R_ASPT6	L-aspartate transport via Na, H symport and K antiport	SLC1A1;SLC1A2;SLC1A3;SLC1A6;SLC1A7;	0.1459
DB00242	Cladribine	ADA;NP;	R_PROT2R	L-proline reversible transport via proton symport	SLC36A1;	0.1456
DB00242	Cladribine	ADA;NP;	R_LEUTA	leucine transaminase	BCAT1;	0.1456
DB00242	Cladribine	ADA;NP;	R_ACGAMK	N-acetylglucosamine kinase	NAGK;	0.1451
DB00642	Pemetrexed	DHFR;GART;TYMS;	R_XAOX	xanthine oxidase,peroxisomal	XDH;	0.145
DB00642	Pemetrexed	DHFR;GART;TYMS;	R_P45027A14M	5-beta-cytochrome P450, family 27, subfamily A, polypeptide 1	CYP27A1;	0.1449
DB00642	Pemetrexed	DHFR;GART;TYMS;	R_P45027A15M	5-beta-cytochrome P450, family 27, subfamily A, polypeptide 1	CYP27A1;	0.1449
DB00642	Pemetrexed	DHFR;GART;TYMS;	R_P45027A16M	Cytochrome P450 27	CYP27A1;	0.1449
DB00642	Pemetrexed	DHFR;GART;TYMS;	R_ABTARM	4-aminobutyrate transaminase, reversible (mitochondrial)	ABAT;	0.1448
DB00242	Cladribine	ADA;NP;	R_DOPACHRMISO	L-dopachrome isomerase 1	TYR;	0.1447
DB00242	Cladribine	ADA;NP;	R_TYRDOPO3	Tyrosine:dopa oxidase (dopaquinone producing 2)	TYR;	0.1447
DB00642	Pemetrexed	DHFR;GART;TYMS;	R_VALTA	valine transaminase	BCAT1;	0.1447
DB00242	Cladribine	ADA;NP;	R_O16G1E	oligo-1,6-glucosidase (glygn4 -> glygn5), extracellular	SI;	0.1445
DB00642	Pemetrexed	DHFR;GART;TYMS;	R_DOPAVESSEC	Dopamine secretion via secretory vesicle (ATP driven)	SLC18A2;	0.1444
DB00352	Thioguanine	HPRT1;IMPDH1;PPAT;	R_ASNTHRNAEX	L-threonine/L-asparagine Na-dependent exchange (Asn-L in)	SLC1A5;	0.1442
DB00642	Pemetrexed	DHFR;GART;TYMS;	R_ASNTHRNAEX	L-threonine/L-asparagine Na-dependent exchange (Asn-L in)	SLC1A5;	0.1441
DB00441	Gemcitabine	RRM1;TYMS;	R_MANT1R	mannose transport (uniport)	SLC2A1;	0.1439
DB00631	Clofarabine	RRM1;	R_MANT1R	mannose transport (uniport)	SLC2A1;	0.1439
DB01005	Hydroxyurea	RRM1;	R_MANT1R	mannose transport (uniport)	SLC2A1;	0.1439
DB00441	Gemcitabine	RRM1;TYMS;	R_NTD6	5'-nucleotidase (dAMP)	NT5C2;	0.1436
DB00631	Clofarabine	RRM1;	R_NTD6	5'-nucleotidase (dAMP)	NT5C2;	0.1436
DB01005	Hydroxyurea	RRM1;	R_NTD6	5'-nucleotidase (dAMP)	NT5C2;	0.1436
DB00642	Pemetrexed	DHFR;GART;TYMS;	R_NKCC2T	Na+-K+-Cl- cotransport (NH4+)	SLC12A1;SLC12A2;	0.1434
DB00352	Thioguanine	HPRT1;IMPDH1;PPAT;	R_GLNTN1	Glutamine transport (Na, H coupled)	SLC38A3;	0.1431
DB00352	Thioguanine	HPRT1;IMPDH1;PPAT;	R_ASNALANAEX	L-alanine/L-asparagine Na-dependent exchange (Asn-L in)	SLC1A5;	0.1429
DB00993	Azathioprine	ADSL;ADSS;AMPD1;AMPD2;AMPD3;GMPR;GMPR2;GMPS;HPRT1;IMPDH1;IMPDH2;PPAT;	R_ALATA_L	L-alanine transaminase	GPT2;	0.1429
DB01033	Mercaptopurine	ADSL;ADSS;AMPD1;AMPD2;AMPD3;GMPR;GMPR2;GMPS;HPRT1;IMPDH1;IMPDH2;PPAT;	R_ALATA_L	L-alanine transaminase	GPT2;	0.1429
DB00441	Gemcitabine	RRM1;TYMS;	R_P45027A14M	5-beta-cytochrome P450, family 27, subfamily A, polypeptide 1	CYP27A1;	0.1428
DB00441	Gemcitabine	RRM1;TYMS;	R_P45027A15M	5-beta-cytochrome P450, family 27, subfamily A, polypeptide 1	CYP27A1;	0.1428
DB00441	Gemcitabine	RRM1;TYMS;	R_P45027A16M	Cytochrome P450 27	CYP27A1;	0.1428
DB00631	Clofarabine	RRM1;	R_P45027A14M	5-beta-cytochrome P450, family 27, subfamily A, polypeptide 1	CYP27A1;	0.1428
DB00631	Clofarabine	RRM1;	R_P45027A15M	5-beta-cytochrome P450, family 27, subfamily A, polypeptide 1	CYP27A1;	0.1428
DB00631	Clofarabine	RRM1;	R_P45027A16M	Cytochrome P450 27	CYP27A1;	0.1428
DB01005	Hydroxyurea	RRM1;	R_P45027A14M	5-beta-cytochrome P450, family 27, subfamily A, polypeptide 1	CYP27A1;	0.1428
DB01005	Hydroxyurea	RRM1;	R_P45027A15M	5-beta-cytochrome P450, family 27, subfamily A, polypeptide 1	CYP27A1;	0.1428
DB01005	Hydroxyurea	RRM1;	R_P45027A16M	Cytochrome P450 27	CYP27A1;	0.1428
DB01073	Fludarabine	ADA;RRM1;	R_RAI3	13-cis-retinoic acid isomerase	GSTM1;	0.1426
DB00242	Cladribine	ADA;NP;	R_AMY1E	alpha-amylase, extracellular (strch1 -> strch2)	AMY2A;	0.1425
DB00441	Gemcitabine	RRM1;TYMS;	R_ORNTARM	ornithine transaminase reversible (m)	OAT;	0.1424
DB00631	Clofarabine	RRM1;	R_ORNTARM	ornithine transaminase reversible (m)	OAT;	0.1424
DB01005	Hydroxyurea	RRM1;	R_ORNTARM	ornithine transaminase reversible (m)	OAT;	0.1424
DB00642	Pemetrexed	DHFR;GART;TYMS;	R_GCALDD	Glycolaldehyde dehydrogenase	ALDH1A1;ALDH1A2;ALDH1A3;ALDH7A1;	0.1422
DB00642	Pemetrexed	DHFR;GART;TYMS;	R_ACGAMK	N-acetylglucosamine kinase	NAGK;	0.1422
DB00441	Gemcitabine	RRM1;TYMS;	R_ALASERNAEX	L-alanine/L-serine Na-dependent exchange (Ala-L in)	SLC1A5;	0.1418
DB00631	Clofarabine	RRM1;	R_ALASERNAEX	L-alanine/L-serine Na-dependent exchange (Ala-L in)	SLC1A5;	0.1418
DB01005	Hydroxyurea	RRM1;	R_ALASERNAEX	L-alanine/L-serine Na-dependent exchange (Ala-L in)	SLC1A5;	0.1418
DB00242	Cladribine	ADA;NP;	R_CRNTUNA	L-carnitine inward transport by Na+ symport	SLC22A5;	0.1414
DB00642	Pemetrexed	DHFR;GART;TYMS;	R_FPGS7	folylpolyglutamate synthetase (10fthf)	FPGS;	0.1413
DB00642	Pemetrexed	DHFR;GART;TYMS;	R_CRNTUNA	L-carnitine inward transport by Na+ symport	SLC22A5;	0.1412
DB00242	Cladribine	ADA;NP;	R_CYOR_U10M	ubiquinol-6 cytochrome c reductase, Complex III	UQCRC1;	0.1408
DB00993	Azathioprine	ADSL;ADSS;AMPD1;AMPD2;AMPD3;GMPR;GMPR2;GMPS;HPRT1;IMPDH1;IMPDH2;PPAT;	R_ORNT4M	ornithine mitochondrial transport exchange with citruline	SLC25A15;SLC25A2;	0.1405
DB01033	Mercaptopurine	ADSL;ADSS;AMPD1;AMPD2;AMPD3;GMPR;GMPR2;GMPS;HPRT1;IMPDH1;IMPDH2;PPAT;	R_ORNT4M	ornithine mitochondrial transport exchange with citruline	SLC25A15;SLC25A2;	0.1405
DB00441	Gemcitabine	RRM1;TYMS;	R_VALTA	valine transaminase	BCAT1;	0.1404
DB00631	Clofarabine	RRM1;	R_VALTA	valine transaminase	BCAT1;	0.1404
DB01005	Hydroxyurea	RRM1;	R_VALTA	valine transaminase	BCAT1;	0.1404
DB01073	Fludarabine	ADA;RRM1;	R_VALTA	valine transaminase	BCAT1;	0.1404
DB00441	Gemcitabine	RRM1;TYMS;	R_PRFGS	phosphoribosylformylglycinamidine synthase	PFAS;	0.1404
DB00631	Clofarabine	RRM1;	R_PRFGS	phosphoribosylformylglycinamidine synthase	PFAS;	0.1404
DB01005	Hydroxyurea	RRM1;	R_PRFGS	phosphoribosylformylglycinamidine synthase	PFAS;	0.1404
DB00642	Pemetrexed	DHFR;GART;TYMS;	R_P4502D6	cytochrome P450 2D6	CYP2D6;	0.14
DB00242	Cladribine	ADA;NP;	R_ACACT1RM	acetyl-CoA C-acetyltransferase, mitochondrial	ACAT1;	0.1396
DB00441	Gemcitabine	RRM1;TYMS;	R_MI1PP	myo-inositol 1-phosphatase	IMPA1;IMPA2;	0.1395
DB00631	Clofarabine	RRM1;	R_MI1PP	myo-inositol 1-phosphatase	IMPA1;IMPA2;	0.1395
DB01005	Hydroxyurea	RRM1;	R_MI1PP	myo-inositol 1-phosphatase	IMPA1;IMPA2;	0.1395
DB00441	Gemcitabine	RRM1;TYMS;	R_GLUT6	Glutamate transport via Na, H symport and K antiport	SLC1A1;SLC1A2;SLC1A3;SLC1A6;SLC1A7;	0.1392
DB00631	Clofarabine	RRM1;	R_GLUT6	Glutamate transport via Na, H symport and K antiport	SLC1A1;SLC1A2;SLC1A3;SLC1A6;SLC1A7;	0.1392
DB01005	Hydroxyurea	RRM1;	R_GLUT6	Glutamate transport via Na, H symport and K antiport	SLC1A1;SLC1A2;SLC1A3;SLC1A6;SLC1A7;	0.1392
DB01073	Fludarabine	ADA;RRM1;	R_GLUT6	Glutamate transport via Na, H symport and K antiport	SLC1A1;SLC1A2;SLC1A3;SLC1A6;SLC1A7;	0.1392
DB01073	Fludarabine	ADA;RRM1;	R_GTHPM	glutathione peroxidase, mitochondria	GPX4;	0.1392
DB00242	Cladribine	ADA;NP;	R_34DHPLACOX	3,4-Dihydroxyphenylacetaldehyde:NAD+ oxidoreductase	ALDH1A3;	0.1391
DB00441	Gemcitabine	RRM1;TYMS;	R_ARGSL	argininosuccinate lyase	ASL;	0.139
DB00631	Clofarabine	RRM1;	R_ARGSL	argininosuccinate lyase	ASL;	0.139
DB01005	Hydroxyurea	RRM1;	R_ARGSL	argininosuccinate lyase	ASL;	0.139
DB01073	Fludarabine	ADA;RRM1;	R_NTD9	5'-nucleotidase (GMP)	NT5C2;	0.139
DB00242	Cladribine	ADA;NP;	R_3MOX4HOXPGALDOX	3-Methoxy-4-hydroxyphenylglycolaldehyde:NAD+ oxidoreductase	ALDH1A3;	0.1389
DB00352	Thioguanine	HPRT1;IMPDH1;PPAT;	R_ARGSS	argininosuccinate synthase	ASS;	0.1385
DB00642	Pemetrexed	DHFR;GART;TYMS;	R_ALACYSNAEX	L-alanine/L-cysteine Na-dependent exchange (Ala-L in)	SLC1A5;	0.1385
DB00242	Cladribine	ADA;NP;	R_FACOAL140I	fatty-acid--CoA ligase (tetradecanoate)	ACSL3;	0.1385
DB00694	Daunorubicin	ABCC1;	R_ALATN1	Alanine transport (Na, H coupled)	SLC38A3;	0.138
DB00352	Thioguanine	HPRT1;IMPDH1;PPAT;	R_RDH4	retinol dehydrogenase (13-cis,NADH)	RDH5;	0.1379
DB00642	Pemetrexed	DHFR;GART;TYMS;	R_VITD3HM	Vitamin D-25-hydroxylase (D3)	CYP27A1;	0.1375
DB00352	Thioguanine	HPRT1;IMPDH1;PPAT;	R_GLUDYM	glutamate dehydrogenase (NADP), mitochondrial	GLUD1;GLUD2;	0.1372
DB00642	Pemetrexed	DHFR;GART;TYMS;	R_SERASNNAEX	L-serine/L-asparagine Na-dependent exchange (Ser-L in)	SLC1A5;	0.1371
DB00642	Pemetrexed	DHFR;GART;TYMS;	R_HSD3B2R	3 beta-hydroxysteroid dehydrogenase type 1	HSD3B2;	0.1371
DB00642	Pemetrexed	DHFR;GART;TYMS;	R_ALATHRNAEX	L-alanine/L-threonine Na-dependent exchange (Ala-L in)	SLC1A5;	0.1371
DB00642	Pemetrexed	DHFR;GART;TYMS;	R_THRSERNAEX	L-serine/L-threonine Na-dependent exchange (Thr-L in)	SLC1A5;	0.1371
DB00242	Cladribine	ADA;NP;	R_LYST4	L-lysine transport in via sodium symport	SLC22A5;	0.1371
DB00242	Cladribine	ADA;NP;	R_FPGS5M	folylpolyglutamate synthetase (DHF), mitochondrial	FPGS;	0.1368
DB00242	Cladribine	ADA;NP;	R_FPGS4M	folylpolyglutamate synthetase (DHF), mitochondrial	FPGS;	0.1368
DB00694	Daunorubicin	ABCC1;	R_KCCT	K+-Cl- cotransport	SLC12A4;SLC12A5;SLC12A6;SLC12A7;	0.1366
DB00694	Daunorubicin	ABCC1;	R_ALAT2R	L-alanine reversible transport via proton symport	SLC36A1;	0.1366
DB00642	Pemetrexed	DHFR;GART;TYMS;	R_GGH_7THFE	Gamma-glutamyl hydrolase (7THF), extracellular	GGH;	0.1365
DB00352	Thioguanine	HPRT1;IMPDH1;PPAT;	R_SOAT11	sterol O-acyltransferase (acyl-Coenzyme A: cholesterol acyltransferase) 1	SOAT1;	0.1365
DB01073	Fludarabine	ADA;RRM1;	R_ALAT2R	L-alanine reversible transport via proton symport	SLC36A1;	0.1365
DB00242	Cladribine	ADA;NP;	R_34DHXMANDACOX	3,4-Dihydroxymandelaldehyde:NAD+ oxidoreductase	ALDH1A3;	0.1365
DB00642	Pemetrexed	DHFR;GART;TYMS;	R_ORNDC	Ornithine Decarboxylase	ODC1;	0.1364
DB00242	Cladribine	ADA;NP;	R_ASPTAM	aspartate transaminase	GOT2;	0.1359
DB00642	Pemetrexed	DHFR;GART;TYMS;	R_AACTOOR	Aminoacetone:oxygen oxidoreductase(deaminating)(flavin-containing)	AOC3;	0.1357
DB00242	Cladribine	ADA;NP;	R_CHOLD2M	choline dehydrogenase (FAD acceptor), mitochondrial	CHDH;	0.1356
DB00642	Pemetrexed	DHFR;GART;TYMS;	R_BAAT4X	bile acid Coenzyme A: amino acid N-acyltransferase	BAAT;	0.1355
DB00642	Pemetrexed	DHFR;GART;TYMS;	R_LGTHL	lactoylglutathione lyase	GLO1;	0.1354
DB00441	Gemcitabine	RRM1;TYMS;	R_GALT1R	galactose transport (uniport)	SLC2A1;	0.1352
DB00441	Gemcitabine	RRM1;TYMS;	R_GLCT1R	glucose transport (uniport)	SLC2A1;	0.1352
DB00631	Clofarabine	RRM1;	R_GALT1R	galactose transport (uniport)	SLC2A1;	0.1352
DB00631	Clofarabine	RRM1;	R_GLCT1R	glucose transport (uniport)	SLC2A1;	0.1352
DB01005	Hydroxyurea	RRM1;	R_GALT1R	galactose transport (uniport)	SLC2A1;	0.1352
DB01005	Hydroxyurea	RRM1;	R_GLCT1R	glucose transport (uniport)	SLC2A1;	0.1352
DB00352	Thioguanine	HPRT1;IMPDH1;PPAT;	R_AIRCR	phosphoribosylaminoimidazole carboxylase	PAICS;	0.1351
DB00352	Thioguanine	HPRT1;IMPDH1;PPAT;	R_PRASCS	phosphoribosylaminoimidazolesuccinocarboxamide synthase	PAICS;	0.1351
DB00242	Cladribine	ADA;NP;	R_SGPL12R	Sphingosine-1-phosphate lyase	SGPL1;	0.135
DB00642	Pemetrexed	DHFR;GART;TYMS;	R_GLNSERNAEX	L-serine/L-glutamine Na-dependent exchange (Gln-L in)	SLC1A5;	0.135
DB00441	Gemcitabine	RRM1;TYMS;	R_GLNTN1	Glutamine transport (Na, H coupled)	SLC38A3;	0.1348
DB00631	Clofarabine	RRM1;	R_GLNTN1	Glutamine transport (Na, H coupled)	SLC38A3;	0.1348
DB01005	Hydroxyurea	RRM1;	R_GLNTN1	Glutamine transport (Na, H coupled)	SLC38A3;	0.1348
DB00441	Gemcitabine	RRM1;TYMS;	R_ALATHRNAEX	L-alanine/L-threonine Na-dependent exchange (Ala-L in)	SLC1A5;	0.1347
DB00441	Gemcitabine	RRM1;TYMS;	R_THRSERNAEX	L-serine/L-threonine Na-dependent exchange (Thr-L in)	SLC1A5;	0.1347
DB00631	Clofarabine	RRM1;	R_ALATHRNAEX	L-alanine/L-threonine Na-dependent exchange (Ala-L in)	SLC1A5;	0.1347
DB00631	Clofarabine	RRM1;	R_THRSERNAEX	L-serine/L-threonine Na-dependent exchange (Thr-L in)	SLC1A5;	0.1347
DB01005	Hydroxyurea	RRM1;	R_ALATHRNAEX	L-alanine/L-threonine Na-dependent exchange (Ala-L in)	SLC1A5;	0.1347
DB01005	Hydroxyurea	RRM1;	R_THRSERNAEX	L-serine/L-threonine Na-dependent exchange (Thr-L in)	SLC1A5;	0.1347
DB00642	Pemetrexed	DHFR;GART;TYMS;	R_LRAT	Lecithin retinol acyltransferase	LRAT;	0.1347
DB00694	Daunorubicin	ABCC1;	R_ORNT4M	ornithine mitochondrial transport exchange with citruline	SLC25A15;SLC25A2;	0.1345
DB00242	Cladribine	ADA;NP;	R_ALATHRNAEX	L-alanine/L-threonine Na-dependent exchange (Ala-L in)	SLC1A5;	0.1345
DB00242	Cladribine	ADA;NP;	R_THRSERNAEX	L-serine/L-threonine Na-dependent exchange (Thr-L in)	SLC1A5;	0.1345
DB00352	Thioguanine	HPRT1;IMPDH1;PPAT;	R_GLUNM	glutaminase (mitochondrial)	GLS;	0.1341
DB00441	Gemcitabine	RRM1;TYMS;	R_PHETHPTOX2	L-Phenylalanine,tetrahydrobiopterin:oxygen oxidoreductase (4-hydroxylating)	PAH;	0.1339
DB00631	Clofarabine	RRM1;	R_PHETHPTOX2	L-Phenylalanine,tetrahydrobiopterin:oxygen oxidoreductase (4-hydroxylating)	PAH;	0.1339
DB01005	Hydroxyurea	RRM1;	R_PHETHPTOX2	L-Phenylalanine,tetrahydrobiopterin:oxygen oxidoreductase (4-hydroxylating)	PAH;	0.1339
DB00694	Daunorubicin	ABCC1;	R_NCCT	Na+-Cl- cotransport	SLC12A3;	0.1336
DB00441	Gemcitabine	RRM1;TYMS;	R_ASNNM	L-asparaginase (mitochondrial)	ASRGL1;	0.1336
DB00631	Clofarabine	RRM1;	R_ASNNM	L-asparaginase (mitochondrial)	ASRGL1;	0.1336
DB01005	Hydroxyurea	RRM1;	R_ASNNM	L-asparaginase (mitochondrial)	ASRGL1;	0.1336
DB01073	Fludarabine	ADA;RRM1;	R_ASNNM	L-asparaginase (mitochondrial)	ASRGL1;	0.1336
DB00642	Pemetrexed	DHFR;GART;TYMS;	R_ALASERNAEX	L-alanine/L-serine Na-dependent exchange (Ala-L in)	SLC1A5;	0.1336
DB00352	Thioguanine	HPRT1;IMPDH1;PPAT;	R_CATM	catalase	CAT;	0.1335
DB00242	Cladribine	ADA;NP;	R_ALDD2XM	aldehyde dehydrogenase (acetylaldehyde, NAD), mitochondrial	ALDH2;	0.1333
DB00642	Pemetrexed	DHFR;GART;TYMS;	R_ASNSERNAEX	L-serine/L-asparagine Na-dependent exchange (Asn-L in)	SLC1A5;	0.1331
DB00642	Pemetrexed	DHFR;GART;TYMS;	R_GLNTN1	Glutamine transport (Na, H coupled)	SLC38A3;	0.133
DB00352	Thioguanine	HPRT1;IMPDH1;PPAT;	R_FACOAL140I	fatty-acid--CoA ligase (tetradecanoate)	ACSL3;	0.1329
DB00441	Gemcitabine	RRM1;TYMS;	R_GGH_7THFE	Gamma-glutamyl hydrolase (7THF), extracellular	GGH;	0.1329
DB00631	Clofarabine	RRM1;	R_GGH_7THFE	Gamma-glutamyl hydrolase (7THF), extracellular	GGH;	0.1329
DB01005	Hydroxyurea	RRM1;	R_GGH_7THFE	Gamma-glutamyl hydrolase (7THF), extracellular	GGH;	0.1329
DB00441	Gemcitabine	RRM1;TYMS;	R_BAAT4X	bile acid Coenzyme A: amino acid N-acyltransferase	BAAT;	0.1327
DB00631	Clofarabine	RRM1;	R_BAAT4X	bile acid Coenzyme A: amino acid N-acyltransferase	BAAT;	0.1327
DB01005	Hydroxyurea	RRM1;	R_BAAT4X	bile acid Coenzyme A: amino acid N-acyltransferase	BAAT;	0.1327
DB00441	Gemcitabine	RRM1;TYMS;	R_THRALANAEX	L-alanine/L-threonine Na-dependent exchange (Thr-L in)	SLC1A5;	0.1327
DB00631	Clofarabine	RRM1;	R_THRALANAEX	L-alanine/L-threonine Na-dependent exchange (Thr-L in)	SLC1A5;	0.1327
DB01005	Hydroxyurea	RRM1;	R_THRALANAEX	L-alanine/L-threonine Na-dependent exchange (Thr-L in)	SLC1A5;	0.1327
DB00242	Cladribine	ADA;NP;	R_GLUDYM	glutamate dehydrogenase (NADP), mitochondrial	GLUD1;GLUD2;	0.1325
DB00242	Cladribine	ADA;NP;	R_GLYATM	glycine C-acetyltransferase	GCAT;	0.1325
DB00642	Pemetrexed	DHFR;GART;TYMS;	R_CHOLTU	Choline uniport	SLC22A5;	0.1318
DB00352	Thioguanine	HPRT1;IMPDH1;PPAT;	R_GLNASNNAEX	L-glutamine/L-asparagine Na-dependent exchange (Gln-L in)	SLC1A5;	0.1316
DB01073	Fludarabine	ADA;RRM1;	R_VALTAM	valine transaminase, mitochondiral	BCAT2;	0.1316
DB00242	Cladribine	ADA;NP;	R_CSNAT2M	carnitine O-aceyltransferase, mitochondrial	CRAT;	0.1314
DB00242	Cladribine	ADA;NP;	R_CSNAT3X	carnitine O-aceyltransferase, peroxisomal	CRAT;	0.1314
DB00642	Pemetrexed	DHFR;GART;TYMS;	R_SERGLNNAEX	L-serine/L-glutamine Na-dependent exchange (Ser-L in)	SLC1A5;	0.1312
DB00642	Pemetrexed	DHFR;GART;TYMS;	R_SOAT11	sterol O-acyltransferase (acyl-Coenzyme A: cholesterol acyltransferase) 1	SOAT1;	0.1312
DB00242	Cladribine	ADA;NP;	R_CHAT	Choline O-acetyltransferase	CHAT;	0.1311
DB00642	Pemetrexed	DHFR;GART;TYMS;	R_AMY2E	alpha-amylase, extracellular (glygn2 -> glygn4)	AMY2A;	0.131
DB00642	Pemetrexed	DHFR;GART;TYMS;	R_ALCD2IF	alcohol dehydrogenase, forward rxn (ethanol -> acetaldehyde)	ADH1A;ADH1B;ADH1C;	0.1309
DB01073	Fludarabine	ADA;RRM1;	R_NKCC2T	Na+-K+-Cl- cotransport (NH4+)	SLC12A1;SLC12A2;	0.1309
DB00242	Cladribine	ADA;NP;	R_PPCOACM	Propionyl-CoA carboxylase, mitochondrial	PCCA;PCCB;	0.1304
DB00242	Cladribine	ADA;NP;	R_PHETHPTOX2	L-Phenylalanine,tetrahydrobiopterin:oxygen oxidoreductase (4-hydroxylating)	PAH;	0.1297
DB01097	Leflunomide	ALOX5;DHODH;	R_GTHS	glutathione synthetase	GSS;	0.1293
DB00242	Cladribine	ADA;NP;	R_GLUT6	Glutamate transport via Na, H symport and K antiport	SLC1A1;SLC1A2;SLC1A3;SLC1A6;SLC1A7;	0.1291
DB00262	Carmustine	GSR;	R_ABTARM	4-aminobutyrate transaminase, reversible (mitochondrial)	ABAT;	0.1291
DB00352	Thioguanine	HPRT1;IMPDH1;PPAT;	R_ASNCYSNAEX	L-cysteine/L-asparagine Na-dependent exchange (Asn-L in)	SLC1A5;	0.1291
DB00441	Gemcitabine	RRM1;TYMS;	R_NAT3_1	sodium proton antiporter (H:NA is 1:1)	SLC9A1;	0.1289
DB00631	Clofarabine	RRM1;	R_NAT3_1	sodium proton antiporter (H:NA is 1:1)	SLC9A1;	0.1289
DB01005	Hydroxyurea	RRM1;	R_NAT3_1	sodium proton antiporter (H:NA is 1:1)	SLC9A1;	0.1289
DB00642	Pemetrexed	DHFR;GART;TYMS;	R_GLNASNNAEX	L-glutamine/L-asparagine Na-dependent exchange (Gln-L in)	SLC1A5;	0.1289
DB00352	Thioguanine	HPRT1;IMPDH1;PPAT;	R_LGTHL	lactoylglutathione lyase	GLO1;	0.1284
DB00694	Daunorubicin	ABCC1;	R_HKT	H+/K+ gastric/non-gastric P-ATPase and ABC ATPase	ATP4A;ATP4B;	0.1284
DB00642	Pemetrexed	DHFR;GART;TYMS;	R_NAT3_1	sodium proton antiporter (H:NA is 1:1)	SLC9A1;	0.1283
DB00262	Carmustine	GSR;	R_PPCOACM	Propionyl-CoA carboxylase, mitochondrial	PCCA;PCCB;	0.1276
DB00441	Gemcitabine	RRM1;TYMS;	R_CYSGLNNAEX	L-cysteine/L-glutamine Na-dependent exchange (Cys-L in)	SLC1A5;	0.1274
DB00631	Clofarabine	RRM1;	R_CYSGLNNAEX	L-cysteine/L-glutamine Na-dependent exchange (Cys-L in)	SLC1A5;	0.1274
DB01005	Hydroxyurea	RRM1;	R_CYSGLNNAEX	L-cysteine/L-glutamine Na-dependent exchange (Cys-L in)	SLC1A5;	0.1274
DB00242	Cladribine	ADA;NP;	R_MMMM	methylmalonyl-CoA mutase	MUT;	0.1273
DB00352	Thioguanine	HPRT1;IMPDH1;PPAT;	R_NTD2E	5'-nucleotidase (UMP), extracellular	NT5E;	0.1272
DB00352	Thioguanine	HPRT1;IMPDH1;PPAT;	R_NTD6	5'-nucleotidase (dAMP)	NT5C2;	0.127
DB00688	Mycophenolate mofetil	IMPDH1;IMPDH2;	R_GGH_5DHFL	Gamma-glutamyl hydrolase (5DHF), lysosomal	GGH;	0.1268
DB01024	Mycophenolic acid	IMPDH1;IMPDH2;	R_GGH_5DHFL	Gamma-glutamyl hydrolase (5DHF), lysosomal	GGH;	0.1268
DB00242	Cladribine	ADA;NP;	R_GTHS	glutathione synthetase	GSS;	0.1267
DB00552	Pentostatin	ADA;	R_GTHS	glutathione synthetase	GSS;	0.1267
DB00441	Gemcitabine	RRM1;TYMS;	R_AIRCR	phosphoribosylaminoimidazole carboxylase	PAICS;	0.1266
DB00441	Gemcitabine	RRM1;TYMS;	R_PRASCS	phosphoribosylaminoimidazolesuccinocarboxamide synthase	PAICS;	0.1266
DB00631	Clofarabine	RRM1;	R_AIRCR	phosphoribosylaminoimidazole carboxylase	PAICS;	0.1266
DB00631	Clofarabine	RRM1;	R_PRASCS	phosphoribosylaminoimidazolesuccinocarboxamide synthase	PAICS;	0.1266
DB01005	Hydroxyurea	RRM1;	R_AIRCR	phosphoribosylaminoimidazole carboxylase	PAICS;	0.1266
DB01005	Hydroxyurea	RRM1;	R_PRASCS	phosphoribosylaminoimidazolesuccinocarboxamide synthase	PAICS;	0.1266
DB00242	Cladribine	ADA;NP;	R_CSNATP	carnitine O-acetyltransferase, reverse direction, peroxisomal	CRAT;	0.1266
DB00441	Gemcitabine	RRM1;TYMS;	R_OCBTM	ornithine carbamoyltransferase, irreversible	OTC;	0.1266
DB00631	Clofarabine	RRM1;	R_OCBTM	ornithine carbamoyltransferase, irreversible	OTC;	0.1266
DB01005	Hydroxyurea	RRM1;	R_OCBTM	ornithine carbamoyltransferase, irreversible	OTC;	0.1266
DB00262	Carmustine	GSR;	R_SOAT11	sterol O-acyltransferase (acyl-Coenzyme A: cholesterol acyltransferase) 1	SOAT1;	0.1264
DB00688	Mycophenolate mofetil	IMPDH1;IMPDH2;	R_FPGS4	folylpolyglutamate synthetase (DHF)	FPGS;	0.1257
DB01024	Mycophenolic acid	IMPDH1;IMPDH2;	R_FPGS4	folylpolyglutamate synthetase (DHF)	FPGS;	0.1257
DB00242	Cladribine	ADA;NP;	R_XAOX	xanthine oxidase,peroxisomal	XDH;	0.1255
DB00441	Gemcitabine	RRM1;TYMS;	R_AGTIX	alanine-glyoxylate transaminase (irreversible), (peroxisomal)	AGXT;	0.1251
DB00441	Gemcitabine	RRM1;TYMS;	R_SPTIX	serine-pyruvate aminotransferase (irreversible), peroxisomal	AGXT;	0.1251
DB00631	Clofarabine	RRM1;	R_AGTIX	alanine-glyoxylate transaminase (irreversible), (peroxisomal)	AGXT;	0.1251
DB00631	Clofarabine	RRM1;	R_SPTIX	serine-pyruvate aminotransferase (irreversible), peroxisomal	AGXT;	0.1251
DB01005	Hydroxyurea	RRM1;	R_AGTIX	alanine-glyoxylate transaminase (irreversible), (peroxisomal)	AGXT;	0.1251
DB01005	Hydroxyurea	RRM1;	R_SPTIX	serine-pyruvate aminotransferase (irreversible), peroxisomal	AGXT;	0.1251
DB00688	Mycophenolate mofetil	IMPDH1;IMPDH2;	R_NTD9	5'-nucleotidase (GMP)	NT5C2;	0.1249
DB01024	Mycophenolic acid	IMPDH1;IMPDH2;	R_NTD9	5'-nucleotidase (GMP)	NT5C2;	0.1249
DB00441	Gemcitabine	RRM1;TYMS;	R_ARGSS	argininosuccinate synthase	ASS;	0.1247
DB00631	Clofarabine	RRM1;	R_ARGSS	argininosuccinate synthase	ASS;	0.1247
DB01005	Hydroxyurea	RRM1;	R_ARGSS	argininosuccinate synthase	ASS;	0.1247
DB01073	Fludarabine	ADA;RRM1;	R_ARGSS	argininosuccinate synthase	ASS;	0.1247
DB00642	Pemetrexed	DHFR;GART;TYMS;	R_AGTIX	alanine-glyoxylate transaminase (irreversible), (peroxisomal)	AGXT;	0.1246
DB00642	Pemetrexed	DHFR;GART;TYMS;	R_SPTIX	serine-pyruvate aminotransferase (irreversible), peroxisomal	AGXT;	0.1246
DB00242	Cladribine	ADA;NP;	R_ALATN1	Alanine transport (Na, H coupled)	SLC38A3;	0.1243
DB00441	Gemcitabine	RRM1;TYMS;	R_RDH3A	retinol dehydrogenase (11-cis,NADPH)	RDH11;RDH12;RDH13;RDH14;	0.1236
DB00631	Clofarabine	RRM1;	R_RDH3A	retinol dehydrogenase (11-cis,NADPH)	RDH11;RDH12;RDH13;RDH14;	0.1236
DB01005	Hydroxyurea	RRM1;	R_RDH3A	retinol dehydrogenase (11-cis,NADPH)	RDH11;RDH12;RDH13;RDH14;	0.1236
DB00642	Pemetrexed	DHFR;GART;TYMS;	R_CRNTIM	L-carnitine transport out of mitochondria via diffusion	SLC25A20;	0.1235
DB00242	Cladribine	ADA;NP;	R_FTCD	formimidoyltransferase cyclodeaminase	FTCD;	0.1234
DB00242	Cladribine	ADA;NP;	R_GLUFORTX	Glutamate formimidoyltransferase	FTCD;	0.1234
DB00441	Gemcitabine	RRM1;TYMS;	R_RDH1A	retinol dehydrogenase (all-trans,NADPH)	RDH11;RDH12;RDH13;RDH14;RDH8;	0.1234
DB00631	Clofarabine	RRM1;	R_RDH1A	retinol dehydrogenase (all-trans,NADPH)	RDH11;RDH12;RDH13;RDH14;RDH8;	0.1234
DB01005	Hydroxyurea	RRM1;	R_RDH1A	retinol dehydrogenase (all-trans,NADPH)	RDH11;RDH12;RDH13;RDH14;RDH8;	0.1234
DB00441	Gemcitabine	RRM1;TYMS;	R_ALATN1	Alanine transport (Na, H coupled)	SLC38A3;	0.1234
DB00631	Clofarabine	RRM1;	R_ALATN1	Alanine transport (Na, H coupled)	SLC38A3;	0.1234
DB01005	Hydroxyurea	RRM1;	R_ALATN1	Alanine transport (Na, H coupled)	SLC38A3;	0.1234
DB01073	Fludarabine	ADA;RRM1;	R_ALATN1	Alanine transport (Na, H coupled)	SLC38A3;	0.1234
DB00262	Carmustine	GSR;	R_MMMM	methylmalonyl-CoA mutase	MUT;	0.1233
DB00642	Pemetrexed	DHFR;GART;TYMS;	R_CYSTHRNAEX	L-cysteine/L-threonine Na-dependent exchange (Cys-L in)	SLC1A5;	0.1231
DB00352	Thioguanine	HPRT1;IMPDH1;PPAT;	R_AACTOOR	Aminoacetone:oxygen oxidoreductase(deaminating)(flavin-containing)	AOC3;	0.1231
DB00242	Cladribine	ADA;NP;	R_CATP	catalase A, peroxisomal	CAT;	0.123
DB00441	Gemcitabine	RRM1;TYMS;	R_NAT5	sodium/ammonium proton antiporter	SLC9A1;	0.123
DB00631	Clofarabine	RRM1;	R_NAT5	sodium/ammonium proton antiporter	SLC9A1;	0.123
DB01005	Hydroxyurea	RRM1;	R_NAT5	sodium/ammonium proton antiporter	SLC9A1;	0.123
DB01097	Leflunomide	ALOX5;DHODH;	R_3HLYTCL	3-Hydroxy-L-tyrosine carboxy-lyase	DDC;	0.1229
DB00262	Carmustine	GSR;	R_GLUT6	Glutamate transport via Na, H symport and K antiport	SLC1A1;SLC1A2;SLC1A3;SLC1A6;SLC1A7;	0.1227
DB00441	Gemcitabine	RRM1;TYMS;	R_HSD3B3R	3 beta-hydroxysteroid dehydrogenase type 1	HSD3B2;	0.1226
DB00631	Clofarabine	RRM1;	R_HSD3B3R	3 beta-hydroxysteroid dehydrogenase type 1	HSD3B2;	0.1226
DB01005	Hydroxyurea	RRM1;	R_HSD3B3R	3 beta-hydroxysteroid dehydrogenase type 1	HSD3B2;	0.1226
DB00242	Cladribine	ADA;NP;	R_PCM	pyruvate carboxylase	PC;	0.1225
DB00262	Carmustine	GSR;	R_ASNTN1	Asparagine transport (Na, H coupled)	SLC38A3;	0.1225
DB00242	Cladribine	ADA;NP;	R_LPASE	lysophospholipase	PLA2G4A;	0.1222
DB00642	Pemetrexed	DHFR;GART;TYMS;	R_ACRNTM	O-acetylcarnintine transport into mitochondria via diffusion	SLC25A20;	0.1221
DB00642	Pemetrexed	DHFR;GART;TYMS;	R_SERTHRNAEX	L-serine/L-threonine Na-dependent exchange (Ser-L in)	SLC1A5;	0.122
DB00642	Pemetrexed	DHFR;GART;TYMS;	R_CTPS1	CTP synthase (NH3)	CTPS;	0.1219
DB00552	Pentostatin	ADA;	R_3HLYTCL	3-Hydroxy-L-tyrosine carboxy-lyase	DDC;	0.1215
DB00993	Azathioprine	ADSL;ADSS;AMPD1;AMPD2;AMPD3;GMPR;GMPR2;GMPS;HPRT1;IMPDH1;IMPDH2;PPAT;	R_CKC	ATP Creatine kinase (c)	CKB;CKM;	0.121
DB01033	Mercaptopurine	ADSL;ADSS;AMPD1;AMPD2;AMPD3;GMPR;GMPR2;GMPS;HPRT1;IMPDH1;IMPDH2;PPAT;	R_CKC	ATP Creatine kinase (c)	CKB;CKM;	0.121
DB00694	Daunorubicin	ABCC1;	R_XAOX	xanthine oxidase,peroxisomal	XDH;	0.1209
DB00242	Cladribine	ADA;NP;	R_CYSTGLUEX	L-cystine/L-glutamate exchanger	SLC7A11;	0.1209
DB00262	Carmustine	GSR;	R_ALR	Aldose reductase	AKR1B1;	0.1206
DB00642	Pemetrexed	DHFR;GART;TYMS;	R_THRGLNNAEX	L-threonine/L-glutamine Na-dependent exchange (Thr-L in)	SLC1A5;	0.1205
DB00441	Gemcitabine	RRM1;TYMS;	R_FPGS4	folylpolyglutamate synthetase (DHF)	FPGS;	0.1205
DB00631	Clofarabine	RRM1;	R_FPGS4	folylpolyglutamate synthetase (DHF)	FPGS;	0.1205
DB01005	Hydroxyurea	RRM1;	R_FPGS4	folylpolyglutamate synthetase (DHF)	FPGS;	0.1205
DB00642	Pemetrexed	DHFR;GART;TYMS;	R_FPGS4	folylpolyglutamate synthetase (DHF)	FPGS;	0.1202
DB00642	Pemetrexed	DHFR;GART;TYMS;	R_CYSASNNAEX	L-cysteine/L-asparagine Na-dependent exchange (Cys-L in)	SLC1A5;	0.1201
DB00242	Cladribine	ADA;NP;	R_ACHEE	Acetylcholinesterase	ACHE;	0.12
DB00352	Thioguanine	HPRT1;IMPDH1;PPAT;	R_ALDD2Y	aldehyde dehydrogenase (acetaldehyde, NADP)	ALDH1A2;	0.12
DB01097	Leflunomide	ALOX5;DHODH;	R_ARGN	arginase	ARG1;	0.1198
DB00552	Pentostatin	ADA;	R_ARGN	arginase	ARG1;	0.1197
DB00694	Daunorubicin	ABCC1;	R_NOS1	Nitric Oxide Synthase (intermediate forming)	NOS2A;NOS2B;NOS2C;NOS3;	0.1196
DB00694	Daunorubicin	ABCC1;	R_NOS2	Nitric Oxide Synthase (NO forming)	NOS2A;NOS2B;NOS2C;NOS3;	0.1196
DB00441	Gemcitabine	RRM1;TYMS;	R_ARGN	arginase	ARG1;	0.1194
DB00631	Clofarabine	RRM1;	R_ARGN	arginase	ARG1;	0.1194
DB01005	Hydroxyurea	RRM1;	R_ARGN	arginase	ARG1;	0.1194
DB00352	Thioguanine	HPRT1;IMPDH1;PPAT;	R_ASPT6	L-aspartate transport via Na, H symport and K antiport	SLC1A1;SLC1A2;SLC1A3;SLC1A6;SLC1A7;	0.119
DB00642	Pemetrexed	DHFR;GART;TYMS;	R_P45027A1M	Cytochrome P450 27	CYP27A1;	0.1189
DB01097	Leflunomide	ALOX5;DHODH;	R_GLUCYS	gamma-glutamylcysteine synthetase	GCLC;GCLM;	0.1189
DB01097	Leflunomide	ALOX5;DHODH;	R_GTMLTE	g-glutamyltransferase (e)	GGT1;	0.1185
DB00242	Cladribine	ADA;NP;	R_NTD7E	5'-nucleotidase (AMP), extracellular	NT5E;	0.1185
DB00352	Thioguanine	HPRT1;IMPDH1;PPAT;	R_PRFGS	phosphoribosylformylglycinamidine synthase	PFAS;	0.1184
DB00441	Gemcitabine	RRM1;TYMS;	R_GGH_5DHFL	Gamma-glutamyl hydrolase (5DHF), lysosomal	GGH;	0.1184
DB00631	Clofarabine	RRM1;	R_GGH_5DHFL	Gamma-glutamyl hydrolase (5DHF), lysosomal	GGH;	0.1184
DB01005	Hydroxyurea	RRM1;	R_GGH_5DHFL	Gamma-glutamyl hydrolase (5DHF), lysosomal	GGH;	0.1184
DB01073	Fludarabine	ADA;RRM1;	R_GGH_5DHFL	Gamma-glutamyl hydrolase (5DHF), lysosomal	GGH;	0.1184
DB00642	Pemetrexed	DHFR;GART;TYMS;	R_NTD2E	5'-nucleotidase (UMP), extracellular	NT5E;	0.118
DB00242	Cladribine	ADA;NP;	R_VALTA	valine transaminase	BCAT1;	0.118
DB00242	Cladribine	ADA;NP;	R_GLUCYS	gamma-glutamylcysteine synthetase	GCLC;GCLM;	0.1179
DB00552	Pentostatin	ADA;	R_GLUCYS	gamma-glutamylcysteine synthetase	GCLC;GCLM;	0.1179
DB00242	Cladribine	ADA;NP;	R_IDHPOXOX2B	Iodide:hydrogen-peroxide oxidoreductase 2	TPO;	0.1177
DB00242	Cladribine	ADA;NP;	R_IDHPOXOX4	Iodide:hydrogen-peroxide oxidoreductase 4	TPO;	0.1177
DB00242	Cladribine	ADA;NP;	R_IDHPOXOXB	Iodide:hydrogen-peroxide oxidoreductase	TPO;	0.1177
DB00242	Cladribine	ADA;NP;	R_THYPX	thyroid peroxidase	TPO;	0.1177
DB00242	Cladribine	ADA;NP;	R_GTMLTE	g-glutamyltransferase (e)	GGT1;	0.1176
DB00552	Pentostatin	ADA;	R_GTMLTE	g-glutamyltransferase (e)	GGT1;	0.1176
DB00642	Pemetrexed	DHFR;GART;TYMS;	R_GGH_10FTHF5GLUL	Gamma-glutamyl hydrolase (10FTHF5GLU), lysosomal	GGH;	0.1175
DB00642	Pemetrexed	DHFR;GART;TYMS;	R_ALATN1	Alanine transport (Na, H coupled)	SLC38A3;	0.1174
DB00694	Daunorubicin	ABCC1;	R_O16G1E	oligo-1,6-glucosidase (glygn4 -> glygn5), extracellular	SI;	0.1169
DB00694	Daunorubicin	ABCC1;	R_GLNTN1	Glutamine transport (Na, H coupled)	SLC38A3;	0.1166
DB00993	Azathioprine	ADSL;ADSS;AMPD1;AMPD2;AMPD3;GMPR;GMPR2;GMPS;HPRT1;IMPDH1;IMPDH2;PPAT;	R_NKCC2T	Na+-K+-Cl- cotransport (NH4+)	SLC12A1;SLC12A2;	0.1162
DB01033	Mercaptopurine	ADSL;ADSS;AMPD1;AMPD2;AMPD3;GMPR;GMPR2;GMPS;HPRT1;IMPDH1;IMPDH2;PPAT;	R_NKCC2T	Na+-K+-Cl- cotransport (NH4+)	SLC12A1;SLC12A2;	0.1162
DB00242	Cladribine	ADA;NP;	R_AIRCR	phosphoribosylaminoimidazole carboxylase	PAICS;	0.1161
DB00242	Cladribine	ADA;NP;	R_PRASCS	phosphoribosylaminoimidazolesuccinocarboxamide synthase	PAICS;	0.1161
DB01073	Fludarabine	ADA;RRM1;	R_ORNT3M	ornithine mitochondrial transport via proton antiport	SLC25A15;SLC25A2;	0.1157
DB00242	Cladribine	ADA;NP;	R_CAT7R	calcium / sodium antiporter (1:3), reversible	SLC8A1;	0.1157
DB00352	Thioguanine	HPRT1;IMPDH1;PPAT;	R_ARGSL	argininosuccinate lyase	ASL;	0.1156
DB00352	Thioguanine	HPRT1;IMPDH1;PPAT;	R_GLUT6	Glutamate transport via Na, H symport and K antiport	SLC1A1;SLC1A2;SLC1A3;SLC1A6;SLC1A7;	0.1154
DB00242	Cladribine	ADA;NP;	R_ORNDC	Ornithine Decarboxylase	ODC1;	0.1153
DB00642	Pemetrexed	DHFR;GART;TYMS;	R_ASNCYSNAEX	L-cysteine/L-asparagine Na-dependent exchange (Asn-L in)	SLC1A5;	0.115
DB01073	Fludarabine	ADA;RRM1;	R_BILIRUBT2	bilirubin transport via bicarbonate countertransport	SLCO1B1;	0.1146
DB00242	Cladribine	ADA;NP;	R_GLUNM	glutaminase (mitochondrial)	GLS;	0.1142
DB01097	Leflunomide	ALOX5;DHODH;	R_LEUTA	leucine transaminase	BCAT1;	0.1142
DB00352	Thioguanine	HPRT1;IMPDH1;PPAT;	R_CYSTGLUEX	L-cystine/L-glutamate exchanger	SLC7A11;	0.1138
DB00441	Gemcitabine	RRM1;TYMS;	R_NTD9	5'-nucleotidase (GMP)	NT5C2;	0.1137
DB00631	Clofarabine	RRM1;	R_NTD9	5'-nucleotidase (GMP)	NT5C2;	0.1137
DB01005	Hydroxyurea	RRM1;	R_NTD9	5'-nucleotidase (GMP)	NT5C2;	0.1137
DB01097	Leflunomide	ALOX5;DHODH;	R_CYOR_U10M	ubiquinol-6 cytochrome c reductase, Complex III	UQCRC1;	0.1136
DB00441	Gemcitabine	RRM1;TYMS;	R_CITRTM	citrulline mitochondrial transport via proton antiport	SLC25A15;SLC25A2;	0.1135
DB00631	Clofarabine	RRM1;	R_CITRTM	citrulline mitochondrial transport via proton antiport	SLC25A15;SLC25A2;	0.1135
DB01005	Hydroxyurea	RRM1;	R_CITRTM	citrulline mitochondrial transport via proton antiport	SLC25A15;SLC25A2;	0.1135
DB00352	Thioguanine	HPRT1;IMPDH1;PPAT;	R_GALT1R	galactose transport (uniport)	SLC2A1;	0.1134
DB00352	Thioguanine	HPRT1;IMPDH1;PPAT;	R_GLCT1R	glucose transport (uniport)	SLC2A1;	0.1134
DB00242	Cladribine	ADA;NP;	R_CRNTUIR	L-carnitine inward uniport	SLC22A4;	0.1129
DB00352	Thioguanine	HPRT1;IMPDH1;PPAT;	R_GLUDC	Glutamate Decarboxylase	GAD1;GAD2;	0.1128
DB00352	Thioguanine	HPRT1;IMPDH1;PPAT;	R_PHETHPTOX2	L-Phenylalanine,tetrahydrobiopterin:oxygen oxidoreductase (4-hydroxylating)	PAH;	0.1127
DB01097	Leflunomide	ALOX5;DHODH;	R_FACOAL80I	fatty-acid--CoA ligase (octanoate)	ACSL3;	0.1124
DB00262	Carmustine	GSR;	R_TPI	triose-phosphate isomerase	TPI1;	0.1123
DB00552	Pentostatin	ADA;	R_LEUTA	leucine transaminase	BCAT1;	0.1121
DB00352	Thioguanine	HPRT1;IMPDH1;PPAT;	R_CRNTUIR	L-carnitine inward uniport	SLC22A4;	0.1121
DB00552	Pentostatin	ADA;	R_CYOR_U10M	ubiquinol-6 cytochrome c reductase, Complex III	UQCRC1;	0.1119
DB00262	Carmustine	GSR;	R_GCC2AM	glycine-cleavage complex (lipoamide), mitochondrial	GCSH;GLDC;	0.1119
DB00262	Carmustine	GSR;	R_GCC2BIM	glycine-cleavage system (lipoamide) irreversible, mitochondrial	GCSH;GLDC;	0.1119
DB00262	Carmustine	GSR;	R_GCC2CM	glycine-cleavage complex (lipoamide), mitochondrial	GCSH;GLDC;	0.1119
DB01097	Leflunomide	ALOX5;DHODH;	R_AMY1E	alpha-amylase, extracellular (strch1 -> strch2)	AMY2A;	0.1117
DB00694	Daunorubicin	ABCC1;	R_TCHOLAT3	ABC bile acid transporter	ABCB11;ABCC3;	0.1115
DB00642	Pemetrexed	DHFR;GART;TYMS;	R_ALAASNNAEX	L-alanine/L-asparagine Na-dependent exchange (Ala-L in)	SLC1A5;	0.1112
DB00242	Cladribine	ADA;NP;	R_FACOAL80I	fatty-acid--CoA ligase (octanoate)	ACSL3;	0.1112
DB00552	Pentostatin	ADA;	R_FACOAL80I	fatty-acid--CoA ligase (octanoate)	ACSL3;	0.1112
DB00352	Thioguanine	HPRT1;IMPDH1;PPAT;	R_TKT2	transketolase	TKT;	0.111
DB00352	Thioguanine	HPRT1;IMPDH1;PPAT;	R_TKT1	transketolase	TKT;	0.111
DB00352	Thioguanine	HPRT1;IMPDH1;PPAT;	R_ORNTARM	ornithine transaminase reversible (m)	OAT;	0.1109
DB00352	Thioguanine	HPRT1;IMPDH1;PPAT;	R_ALAT4	Alanine-Sodium symporter	SLC7A1;SLC7A2;SLC7A3;	0.1108
DB00352	Thioguanine	HPRT1;IMPDH1;PPAT;	R_PHET4	L-phenylalanine transport in via sodium symport	SLC7A1;SLC7A2;SLC7A3;	0.1108
DB00441	Gemcitabine	RRM1;TYMS;	R_ORNT4M	ornithine mitochondrial transport exchange with citruline	SLC25A15;SLC25A2;	0.1107
DB00631	Clofarabine	RRM1;	R_ORNT4M	ornithine mitochondrial transport exchange with citruline	SLC25A15;SLC25A2;	0.1107
DB01005	Hydroxyurea	RRM1;	R_ORNT4M	ornithine mitochondrial transport exchange with citruline	SLC25A15;SLC25A2;	0.1107
DB00242	Cladribine	ADA;NP;	R_P45027A1M	Cytochrome P450 27	CYP27A1;	0.1107
DB00642	Pemetrexed	DHFR;GART;TYMS;	R_ASNTN1	Asparagine transport (Na, H coupled)	SLC38A3;	0.1106
DB00694	Daunorubicin	ABCC1;	R_CITRTM	citrulline mitochondrial transport via proton antiport	SLC25A15;SLC25A2;	0.11
DB00262	Carmustine	GSR;	R_NKCCT	Na+-K+-Cl- cotransport	SLC12A1;SLC12A2;	0.11
DB00242	Cladribine	ADA;NP;	R_TKT1	transketolase	TKT;	0.1098
DB00242	Cladribine	ADA;NP;	R_TKT2	transketolase	TKT;	0.1098
DB00262	Carmustine	GSR;	R_LEUTAM	leucine transaminase, mitochondrial	BCAT2;	0.1097
DB00352	Thioguanine	HPRT1;IMPDH1;PPAT;	R_OCBTM	ornithine carbamoyltransferase, irreversible	OTC;	0.1096
DB00242	Cladribine	ADA;NP;	R_AACTOOR	Aminoacetone:oxygen oxidoreductase(deaminating)(flavin-containing)	AOC3;	0.1092
DB00352	Thioguanine	HPRT1;IMPDH1;PPAT;	R_SERHL	L-Serine hydro-lyase	SDS;	0.109
DB00552	Pentostatin	ADA;	R_AMY1E	alpha-amylase, extracellular (strch1 -> strch2)	AMY2A;	0.1089
DB00642	Pemetrexed	DHFR;GART;TYMS;	R_VALTAM	valine transaminase, mitochondiral	BCAT2;	0.1084
DB00262	Carmustine	GSR;	R_NACASPAH	N-Acetyl-L-aspartate amidohydrolase	ACY3;ASPA;	0.1081
DB00352	Thioguanine	HPRT1;IMPDH1;PPAT;	R_FPGS4M	folylpolyglutamate synthetase (DHF), mitochondrial	FPGS;	0.1081
DB00352	Thioguanine	HPRT1;IMPDH1;PPAT;	R_FPGS5M	folylpolyglutamate synthetase (DHF), mitochondrial	FPGS;	0.1081
DB00262	Carmustine	GSR;	R_PROSTGE2T3	prostaglandine E2 transport (ATP-dependent)	ABCC4;	0.1079
DB00642	Pemetrexed	DHFR;GART;TYMS;	R_ASNGLNNAEX	L-glutamine/L-asparagine Na-dependent exchange (Asn-L in)	SLC1A5;	0.1079
DB00642	Pemetrexed	DHFR;GART;TYMS;	R_NACASPAH	N-Acetyl-L-aspartate amidohydrolase	ACY3;ASPA;	0.1078
DB00642	Pemetrexed	DHFR;GART;TYMS;	R_GGH_5DHFL	Gamma-glutamyl hydrolase (5DHF), lysosomal	GGH;	0.1076
DB00352	Thioguanine	HPRT1;IMPDH1;PPAT;	R_LYST4	L-lysine transport in via sodium symport	SLC22A5;	0.1076
DB00441	Gemcitabine	RRM1;TYMS;	R_GTHPM	glutathione peroxidase, mitochondria	GPX4;	0.1072
DB00631	Clofarabine	RRM1;	R_GTHPM	glutathione peroxidase, mitochondria	GPX4;	0.1072
DB01005	Hydroxyurea	RRM1;	R_GTHPM	glutathione peroxidase, mitochondria	GPX4;	0.1072
DB00262	Carmustine	GSR;	R_SERASNNAEX	L-serine/L-asparagine Na-dependent exchange (Ser-L in)	SLC1A5;	0.107
DB00642	Pemetrexed	DHFR;GART;TYMS;	R_GLNTHRNAEX	L-threonine/L-glutamine Na-dependent exchange (Gln-L in)	SLC1A5;	0.1065
DB00242	Cladribine	ADA;NP;	R_KCC2T	K+-Cl- cotransporter (NH4+)	SLC12A4;SLC12A6;SLC12A7;	0.1065
DB00642	Pemetrexed	DHFR;GART;TYMS;	R_GLNALANAEX	L-alanine/L-glutamine Na-dependent exchange (Gln-L in)	SLC1A5;	0.1064
DB00262	Carmustine	GSR;	R_CYSTGLUEX	L-cystine/L-glutamate exchanger	SLC7A11;	0.1063
DB00352	Thioguanine	HPRT1;IMPDH1;PPAT;	R_P4502D6	cytochrome P450 2D6	CYP2D6;	0.1063
DB00642	Pemetrexed	DHFR;GART;TYMS;	R_MI1PP	myo-inositol 1-phosphatase	IMPA1;IMPA2;	0.1062
DB00262	Carmustine	GSR;	R_CHOLT4	choline, sodium cotransport	SLC5A7;	0.1055
DB00262	Carmustine	GSR;	R_GLYAMDTRC	glycine amidinotransferase (c)	GATM;	0.1053
DB00352	Thioguanine	HPRT1;IMPDH1;PPAT;	R_PPCOACM	Propionyl-CoA carboxylase, mitochondrial	PCCA;PCCB;	0.1053
DB00352	Thioguanine	HPRT1;IMPDH1;PPAT;	R_MMMM	methylmalonyl-CoA mutase	MUT;	0.1051
DB00242	Cladribine	ADA;NP;	R_CATM	catalase	CAT;	0.1049
DB00352	Thioguanine	HPRT1;IMPDH1;PPAT;	R_THRALANAEX	L-alanine/L-threonine Na-dependent exchange (Thr-L in)	SLC1A5;	0.1043
DB00262	Carmustine	GSR;	R_GLYATM	glycine C-acetyltransferase	GCAT;	0.1043
DB00352	Thioguanine	HPRT1;IMPDH1;PPAT;	R_THRGLNNAEX	L-threonine/L-glutamine Na-dependent exchange (Thr-L in)	SLC1A5;	0.1042
DB00262	Carmustine	GSR;	R_ABUTT2R	4-aminobutyrate reversible transport in via proton symport	SLC36A1;	0.1041
DB00242	Cladribine	ADA;NP;	R_OPAHIR	5-Oxoproline amidohydrolase (ATP-hydrolysing) (ir)	OPLAH;	0.1033
DB00262	Carmustine	GSR;	R_GLYT2R	glycine reversible transport via proton symport	SLC36A1;	0.1031
DB00262	Carmustine	GSR;	R_FPGS4M	folylpolyglutamate synthetase (DHF), mitochondrial	FPGS;	0.1029
DB00262	Carmustine	GSR;	R_FPGS5M	folylpolyglutamate synthetase (DHF), mitochondrial	FPGS;	0.1029
DB00352	Thioguanine	HPRT1;IMPDH1;PPAT;	R_NTD4E	5'-nucleotidase (CMP), extracellular	NT5E;	0.1028
DB00352	Thioguanine	HPRT1;IMPDH1;PPAT;	R_DOPACHRMISO	L-dopachrome isomerase 1	TYR;	0.1026
DB00352	Thioguanine	HPRT1;IMPDH1;PPAT;	R_TYRDOPO3	Tyrosine:dopa oxidase (dopaquinone producing 2)	TYR;	0.1026
DB00352	Thioguanine	HPRT1;IMPDH1;PPAT;	R_THRASNNAEX	L-threonine/L-asparagine Na-dependent exchange (Thr-L in)	SLC1A5;	0.1026
DB01097	Leflunomide	ALOX5;DHODH;	R_ASNS1	asparagine synthase (glutamine-hydrolysing)	ASNS;	0.1024
DB00242	Cladribine	ADA;NP;	R_NOS1	Nitric Oxide Synthase (intermediate forming)	NOS2A;NOS2B;NOS2C;NOS3;	0.1024
DB00242	Cladribine	ADA;NP;	R_NOS2	Nitric Oxide Synthase (NO forming)	NOS2A;NOS2B;NOS2C;NOS3;	0.1024
DB00262	Carmustine	GSR;	R_MANT1R	mannose transport (uniport)	SLC2A1;	0.1021
DB00242	Cladribine	ADA;NP;	R_FPGS4	folylpolyglutamate synthetase (DHF)	FPGS;	0.1018
DB00642	Pemetrexed	DHFR;GART;TYMS;	R_NTD10	5'-nucleotidase (XMP)	NT5C2;	0.1014
DB00242	Cladribine	ADA;NP;	R_GGH_5DHFL	Gamma-glutamyl hydrolase (5DHF), lysosomal	GGH;	0.1013
DB00352	Thioguanine	HPRT1;IMPDH1;PPAT;	R_SOAT12	sterol O-acyltransferase (acyl-Coenzyme A: cholesterol acyltransferase) 1	SOAT1;	0.1013
DB00352	Thioguanine	HPRT1;IMPDH1;PPAT;	R_H2CO3D	carboxylic acid dissociation	CA1;CA12;CA2;CA4;	0.1013
DB00552	Pentostatin	ADA;	R_ASNS1	asparagine synthase (glutamine-hydrolysing)	ASNS;	0.1011
DB00352	Thioguanine	HPRT1;IMPDH1;PPAT;	R_HSD3B3R	3 beta-hydroxysteroid dehydrogenase type 1	HSD3B2;	0.101
DB00352	Thioguanine	HPRT1;IMPDH1;PPAT;	R_ACACT1RM	acetyl-CoA C-acetyltransferase, mitochondrial	ACAT1;	0.1009
DB00352	Thioguanine	HPRT1;IMPDH1;PPAT;	R_CYSTA	cysteine transaminase	GOT1;	0.1007
DB00352	Thioguanine	HPRT1;IMPDH1;PPAT;	R_34DHXMANDACOX	3,4-Dihydroxymandelaldehyde:NAD+ oxidoreductase	ALDH1A3;	0.1006
DB00262	Carmustine	GSR;	R_ALDD2X	aldehyde dehydrogenase (acetaldehyde, NAD)	ALDH1A1;ALDH1A2;ALDH1A3;ALDH7A1;	0.1006
DB00262	Carmustine	GSR;	R_GLUT2M	L-glutamate reversible transport via proton symport, mitochondrial	SLC25A12;SLC25A13;SLC25A18;SLC25A22;	0.1006
DB00352	Thioguanine	HPRT1;IMPDH1;PPAT;	R_CHAT	Choline O-acetyltransferase	CHAT;	0.1005
DB00352	Thioguanine	HPRT1;IMPDH1;PPAT;	R_ACHEE	Acetylcholinesterase	ACHE;	0.1002
DB00262	Carmustine	GSR;	R_P4502D6	cytochrome P450 2D6	CYP2D6;	0.1002
DB00352	Thioguanine	HPRT1;IMPDH1;PPAT;	R_3MOX4HOXPGALDOX	3-Methoxy-4-hydroxyphenylglycolaldehyde:NAD+ oxidoreductase	ALDH1A3;	0.1002
DB00352	Thioguanine	HPRT1;IMPDH1;PPAT;	R_GLYATM	glycine C-acetyltransferase	GCAT;	0.1001
DB00352	Thioguanine	HPRT1;IMPDH1;PPAT;	R_34DHPLACOX	3,4-Dihydroxyphenylacetaldehyde:NAD+ oxidoreductase	ALDH1A3;	0.1001
DB00242	Cladribine	ADA;NP;	R_PROSTGE2T3	prostaglandine E2 transport (ATP-dependent)	ABCC4;	0.1
DB00262	Carmustine	GSR;	R_ALATN1	Alanine transport (Na, H coupled)	SLC38A3;	0.0999
DB00352	Thioguanine	HPRT1;IMPDH1;PPAT;	R_ORNDC	Ornithine Decarboxylase	ODC1;	0.0998
DB00441	Gemcitabine	RRM1;TYMS;	R_NKCC2T	Na+-K+-Cl- cotransport (NH4+)	SLC12A1;SLC12A2;	0.0996
DB00631	Clofarabine	RRM1;	R_NKCC2T	Na+-K+-Cl- cotransport (NH4+)	SLC12A1;SLC12A2;	0.0996
DB01005	Hydroxyurea	RRM1;	R_NKCC2T	Na+-K+-Cl- cotransport (NH4+)	SLC12A1;SLC12A2;	0.0996
DB00352	Thioguanine	HPRT1;IMPDH1;PPAT;	R_ASPTAM	aspartate transaminase	GOT2;	0.0996
DB00262	Carmustine	GSR;	R_ORNTARM	ornithine transaminase reversible (m)	OAT;	0.0995
DB00262	Carmustine	GSR;	R_FTCD	formimidoyltransferase cyclodeaminase	FTCD;	0.0995
DB00262	Carmustine	GSR;	R_GLUFORTX	Glutamate formimidoyltransferase	FTCD;	0.0995
DB00262	Carmustine	GSR;	R_ACGAMK	N-acetylglucosamine kinase	NAGK;	0.0995
DB00694	Daunorubicin	ABCC1;	R_GCCAM	glycine-cleavage complex (lipoylprotein), mitochondrial	GCSH;GLDC;	0.0994
DB00694	Daunorubicin	ABCC1;	R_GCCBIM	glycine-cleavage complex (lipoylprotein) irreversible, mitochondrial	GCSH;GLDC;	0.0994
DB00694	Daunorubicin	ABCC1;	R_GCCCM	glycine-cleavage complex (lipoylprotein), mitochondrial	GCSH;GLDC;	0.0994
DB00352	Thioguanine	HPRT1;IMPDH1;PPAT;	R_ALDD2X	aldehyde dehydrogenase (acetaldehyde, NAD)	ALDH1A1;ALDH1A2;ALDH1A3;ALDH7A1;	0.099
DB00352	Thioguanine	HPRT1;IMPDH1;PPAT;	R_DOPAVESSEC	Dopamine secretion via secretory vesicle (ATP driven)	SLC18A2;	0.0989
DB00262	Carmustine	GSR;	R_GLUDXM	glutamate dehydrogenase (NAD) (mitochondrial)	GLUD1;GLUD2;	0.0989
DB00642	Pemetrexed	DHFR;GART;TYMS;	R_ILETAM	isoleucine transaminase, mitochondrial	BCAT2;	0.0989
DB00262	Carmustine	GSR;	R_DOPAVESSEC	Dopamine secretion via secretory vesicle (ATP driven)	SLC18A2;	0.0988
DB00352	Thioguanine	HPRT1;IMPDH1;PPAT;	R_VITD3HM	Vitamin D-25-hydroxylase (D3)	CYP27A1;	0.0984
DB00262	Carmustine	GSR;	R_ASNALANAEX	L-alanine/L-asparagine Na-dependent exchange (Asn-L in)	SLC1A5;	0.0983
DB00642	Pemetrexed	DHFR;GART;TYMS;	R_ALAGLNNAEX	L-alanine/L-glutamine Na-dependent exchange (Ala-L in)	SLC1A5;	0.0983
DB00352	Thioguanine	HPRT1;IMPDH1;PPAT;	R_GCCAM	glycine-cleavage complex (lipoylprotein), mitochondrial	GCSH;GLDC;	0.0983
DB00352	Thioguanine	HPRT1;IMPDH1;PPAT;	R_GCCBIM	glycine-cleavage complex (lipoylprotein) irreversible, mitochondrial	GCSH;GLDC;	0.0983
DB00352	Thioguanine	HPRT1;IMPDH1;PPAT;	R_GCCCM	glycine-cleavage complex (lipoylprotein), mitochondrial	GCSH;GLDC;	0.0983
DB00262	Carmustine	GSR;	R_NTD9E	5'-nucleotidase (GMP), extracellular	NT5E;	0.0982
DB00352	Thioguanine	HPRT1;IMPDH1;PPAT;	R_LPASE	lysophospholipase	PLA2G4A;	0.098
DB00352	Thioguanine	HPRT1;IMPDH1;PPAT;	R_NTD9E	5'-nucleotidase (GMP), extracellular	NT5E;	0.098
DB00352	Thioguanine	HPRT1;IMPDH1;PPAT;	R_TYRDOPO	Tyrosine:dopa oxidase	TYR;	0.0978
DB00694	Daunorubicin	ABCC1;	R_PRDXL	Peroxidase (multiple substrates)	MPO;	0.0978
DB00352	Thioguanine	HPRT1;IMPDH1;PPAT;	R_CRNTUNA	L-carnitine inward transport by Na+ symport	SLC22A5;	0.0977
DB00262	Carmustine	GSR;	R_NTD4E	5'-nucleotidase (CMP), extracellular	NT5E;	0.0976
DB00642	Pemetrexed	DHFR;GART;TYMS;	R_GLYATM	glycine C-acetyltransferase	GCAT;	0.0975
DB00262	Carmustine	GSR;	R_ALATHRNAEX	L-alanine/L-threonine Na-dependent exchange (Ala-L in)	SLC1A5;	0.0971
DB00262	Carmustine	GSR;	R_THRSERNAEX	L-serine/L-threonine Na-dependent exchange (Thr-L in)	SLC1A5;	0.0971
DB00694	Daunorubicin	ABCC1;	R_PTRCOX1	Putrescine:oxygen oxidoreductase (deaminating)	ABP1;AOC3;	0.0969
DB00262	Carmustine	GSR;	R_VALTAM	valine transaminase, mitochondiral	BCAT2;	0.0969
DB00262	Carmustine	GSR;	R_AACTOOR	Aminoacetone:oxygen oxidoreductase(deaminating)(flavin-containing)	AOC3;	0.0967
DB00262	Carmustine	GSR;	R_ALACYSNAEX	L-alanine/L-cysteine Na-dependent exchange (Ala-L in)	SLC1A5;	0.0966
DB00352	Thioguanine	HPRT1;IMPDH1;PPAT;	R_GGH_6DHFL	Gamma-glutamyl hydrolase (6DHF), lysosomal	GGH;	0.0965
DB00352	Thioguanine	HPRT1;IMPDH1;PPAT;	R_NTD7E	5'-nucleotidase (AMP), extracellular	NT5E;	0.0965
DB00352	Thioguanine	HPRT1;IMPDH1;PPAT;	R_CYOR_U10M	ubiquinol-6 cytochrome c reductase, Complex III	UQCRC1;	0.0964
DB01073	Fludarabine	ADA;RRM1;	R_RDH1	retinol dehydrogenase (all-trans)	RDH5;	0.0964
DB00352	Thioguanine	HPRT1;IMPDH1;PPAT;	R_CSNATP	carnitine O-acetyltransferase, reverse direction, peroxisomal	CRAT;	0.0961
DB00352	Thioguanine	HPRT1;IMPDH1;PPAT;	R_FPGS7	folylpolyglutamate synthetase (10fthf)	FPGS;	0.0961
DB00262	Carmustine	GSR;	R_GALT1R	galactose transport (uniport)	SLC2A1;	0.0959
DB00262	Carmustine	GSR;	R_GLCT1R	glucose transport (uniport)	SLC2A1;	0.0959
DB00352	Thioguanine	HPRT1;IMPDH1;PPAT;	R_BACCL	biotin-[acetyl-CoA-carboxylase] ligase	HLCS;	0.0958
DB00352	Thioguanine	HPRT1;IMPDH1;PPAT;	R_BTNPL	holocarboxylase synthestase (biotin protein ligase)	HLCS;	0.0958
DB00352	Thioguanine	HPRT1;IMPDH1;PPAT;	R_ALACYSNAEX	L-alanine/L-cysteine Na-dependent exchange (Ala-L in)	SLC1A5;	0.0957
DB00352	Thioguanine	HPRT1;IMPDH1;PPAT;	R_SERALANAEX	L-alanine/L-serine Na-dependent exchange (Ser-L in)	SLC1A5;	0.0956
DB00262	Carmustine	GSR;	R_NTD2E	5'-nucleotidase (UMP), extracellular	NT5E;	0.0955
DB00262	Carmustine	GSR;	R_NTD7E	5'-nucleotidase (AMP), extracellular	NT5E;	0.0955
DB00352	Thioguanine	HPRT1;IMPDH1;PPAT;	R_ALATHRNAEX	L-alanine/L-threonine Na-dependent exchange (Ala-L in)	SLC1A5;	0.0951
DB00352	Thioguanine	HPRT1;IMPDH1;PPAT;	R_THRSERNAEX	L-serine/L-threonine Na-dependent exchange (Thr-L in)	SLC1A5;	0.0951
DB00352	Thioguanine	HPRT1;IMPDH1;PPAT;	R_PTRCOX1	Putrescine:oxygen oxidoreductase (deaminating)	ABP1;AOC3;	0.0949
DB00352	Thioguanine	HPRT1;IMPDH1;PPAT;	R_CYSGLNNAEX	L-cysteine/L-glutamine Na-dependent exchange (Cys-L in)	SLC1A5;	0.0949
DB00352	Thioguanine	HPRT1;IMPDH1;PPAT;	R_LYSTIDF	L-lysine transport via diffusion (extracellular to cytosol)	SLC7A1;SLC7A2;SLC7A3;	0.0947
DB00642	Pemetrexed	DHFR;GART;TYMS;	R_ALR	Aldose reductase	AKR1B1;	0.0947
DB00262	Carmustine	GSR;	R_ALASERNAEX	L-alanine/L-serine Na-dependent exchange (Ala-L in)	SLC1A5;	0.0947
DB00242	Cladribine	ADA;NP;	R_TCHOLAT3	ABC bile acid transporter	ABCB11;ABCC3;	0.0946
DB00262	Carmustine	GSR;	R_ACHEE	Acetylcholinesterase	ACHE;	0.0944
DB00262	Carmustine	GSR;	R_SOAT12	sterol O-acyltransferase (acyl-Coenzyme A: cholesterol acyltransferase) 1	SOAT1;	0.0944
DB00352	Thioguanine	HPRT1;IMPDH1;PPAT;	R_SGPL12R	Sphingosine-1-phosphate lyase	SGPL1;	0.0943
DB00694	Daunorubicin	ABCC1;	R_BACCL	biotin-[acetyl-CoA-carboxylase] ligase	HLCS;	0.0942
DB00694	Daunorubicin	ABCC1;	R_BTNPL	holocarboxylase synthestase (biotin protein ligase)	HLCS;	0.0942
DB00352	Thioguanine	HPRT1;IMPDH1;PPAT;	R_GCALDD	Glycolaldehyde dehydrogenase	ALDH1A1;ALDH1A2;ALDH1A3;ALDH7A1;	0.0941
DB00352	Thioguanine	HPRT1;IMPDH1;PPAT;	R_PROT2R	L-proline reversible transport via proton symport	SLC36A1;	0.094
DB00352	Thioguanine	HPRT1;IMPDH1;PPAT;	R_NOS1	Nitric Oxide Synthase (intermediate forming)	NOS2A;NOS2B;NOS2C;NOS3;	0.094
DB00352	Thioguanine	HPRT1;IMPDH1;PPAT;	R_NOS2	Nitric Oxide Synthase (NO forming)	NOS2A;NOS2B;NOS2C;NOS3;	0.094
DB00352	Thioguanine	HPRT1;IMPDH1;PPAT;	R_CHOLD2M	choline dehydrogenase (FAD acceptor), mitochondrial	CHDH;	0.0939
DB00262	Carmustine	GSR;	R_GGH_6DHFL	Gamma-glutamyl hydrolase (6DHF), lysosomal	GGH;	0.0938
DB00262	Carmustine	GSR;	R_RDH3A	retinol dehydrogenase (11-cis,NADPH)	RDH11;RDH12;RDH13;RDH14;	0.0938
DB00352	Thioguanine	HPRT1;IMPDH1;PPAT;	R_IDHPOXOX2B	Iodide:hydrogen-peroxide oxidoreductase 2	TPO;	0.0937
DB00352	Thioguanine	HPRT1;IMPDH1;PPAT;	R_IDHPOXOX4	Iodide:hydrogen-peroxide oxidoreductase 4	TPO;	0.0937
DB00352	Thioguanine	HPRT1;IMPDH1;PPAT;	R_IDHPOXOXB	Iodide:hydrogen-peroxide oxidoreductase	TPO;	0.0937
DB00352	Thioguanine	HPRT1;IMPDH1;PPAT;	R_THYPX	thyroid peroxidase	TPO;	0.0937
DB00262	Carmustine	GSR;	R_CITRTM	citrulline mitochondrial transport via proton antiport	SLC25A15;SLC25A2;	0.0937
DB00262	Carmustine	GSR;	R_RDH1A	retinol dehydrogenase (all-trans,NADPH)	RDH11;RDH12;RDH13;RDH14;RDH8;	0.0936
DB00262	Carmustine	GSR;	R_ORNT4M	ornithine mitochondrial transport exchange with citruline	SLC25A15;SLC25A2;	0.0935
DB00352	Thioguanine	HPRT1;IMPDH1;PPAT;	R_HSD3B2R	3 beta-hydroxysteroid dehydrogenase type 1	HSD3B2;	0.0935
DB00262	Carmustine	GSR;	R_FPGS7	folylpolyglutamate synthetase (10fthf)	FPGS;	0.0934
DB00242	Cladribine	ADA;NP;	R_GALT1R	galactose transport (uniport)	SLC2A1;	0.0933
DB00242	Cladribine	ADA;NP;	R_GLCT1R	glucose transport (uniport)	SLC2A1;	0.0933
DB00694	Daunorubicin	ABCC1;	R_UDPGP	UDPglucose pyrophosphohydrolase	ENPP1;	0.0933
DB00352	Thioguanine	HPRT1;IMPDH1;PPAT;	R_UDPGP	UDPglucose pyrophosphohydrolase	ENPP1;	0.0931
DB00352	Thioguanine	HPRT1;IMPDH1;PPAT;	R_P45027A14M	5-beta-cytochrome P450, family 27, subfamily A, polypeptide 1	CYP27A1;	0.0931
DB00352	Thioguanine	HPRT1;IMPDH1;PPAT;	R_P45027A15M	5-beta-cytochrome P450, family 27, subfamily A, polypeptide 1	CYP27A1;	0.0931
DB00352	Thioguanine	HPRT1;IMPDH1;PPAT;	R_P45027A16M	Cytochrome P450 27	CYP27A1;	0.0931
DB00352	Thioguanine	HPRT1;IMPDH1;PPAT;	R_FACOAL80I	fatty-acid--CoA ligase (octanoate)	ACSL3;	0.093
DB00352	Thioguanine	HPRT1;IMPDH1;PPAT;	R_ALASERNAEX	L-alanine/L-serine Na-dependent exchange (Ala-L in)	SLC1A5;	0.0927
DB00694	Daunorubicin	ABCC1;	R_GCC2AM	glycine-cleavage complex (lipoamide), mitochondrial	GCSH;GLDC;	0.0927
DB00694	Daunorubicin	ABCC1;	R_GCC2BIM	glycine-cleavage system (lipoamide) irreversible, mitochondrial	GCSH;GLDC;	0.0927
DB00694	Daunorubicin	ABCC1;	R_GCC2CM	glycine-cleavage complex (lipoamide), mitochondrial	GCSH;GLDC;	0.0927
DB00675	Tamoxifen	ECGF1;	R_ACGAMK	N-acetylglucosamine kinase	NAGK;	0.0927
DB00262	Carmustine	GSR;	R_TCHOLAT	taurocholate transport via bicarbonate countertransport	SLCO1B1;	0.0924
DB00262	Carmustine	GSR;	R_THYOXT	T4 transport via bicarbonate countertransport	SLCO1B1;	0.0924
DB00262	Carmustine	GSR;	R_TRIODTHYT	T3 transport via bicarbonate countertransport	SLCO1B1;	0.0924
DB00262	Carmustine	GSR;	R_GLUDC	Glutamate Decarboxylase	GAD1;GAD2;	0.0924
DB00352	Thioguanine	HPRT1;IMPDH1;PPAT;	R_CSNAT2M	carnitine O-aceyltransferase, mitochondrial	CRAT;	0.0924
DB00352	Thioguanine	HPRT1;IMPDH1;PPAT;	R_CSNAT3X	carnitine O-aceyltransferase, peroxisomal	CRAT;	0.0924
DB00262	Carmustine	GSR;	R_HSD3B2R	3 beta-hydroxysteroid dehydrogenase type 1	HSD3B2;	0.0924
DB00352	Thioguanine	HPRT1;IMPDH1;PPAT;	R_GTMLTE	g-glutamyltransferase (e)	GGT1;	0.0924
DB00352	Thioguanine	HPRT1;IMPDH1;PPAT;	R_ALCD22_D	alcohol dehydrogenase (D-lactaldehyde)	ADH1A;ADH1B;ADH1C;	0.0923
DB00262	Carmustine	GSR;	R_ILETAM	isoleucine transaminase, mitochondrial	BCAT2;	0.092
DB00262	Carmustine	GSR;	R_VITD3HM	Vitamin D-25-hydroxylase (D3)	CYP27A1;	0.0918
DB00352	Thioguanine	HPRT1;IMPDH1;PPAT;	R_CSNATM	carnitine O-aceyltransferase, mitochondrial	CRAT;	0.0918
DB00262	Carmustine	GSR;	R_PHETHPTOX2	L-Phenylalanine,tetrahydrobiopterin:oxygen oxidoreductase (4-hydroxylating)	PAH;	0.0918
DB00441	Gemcitabine	RRM1;TYMS;	R_THYOXT	T4 transport via bicarbonate countertransport	SLCO1B1;	0.0915
DB00441	Gemcitabine	RRM1;TYMS;	R_TRIODTHYT	T3 transport via bicarbonate countertransport	SLCO1B1;	0.0915
DB00631	Clofarabine	RRM1;	R_THYOXT	T4 transport via bicarbonate countertransport	SLCO1B1;	0.0915
DB00631	Clofarabine	RRM1;	R_TRIODTHYT	T3 transport via bicarbonate countertransport	SLCO1B1;	0.0915
DB01005	Hydroxyurea	RRM1;	R_THYOXT	T4 transport via bicarbonate countertransport	SLCO1B1;	0.0915
DB01005	Hydroxyurea	RRM1;	R_TRIODTHYT	T3 transport via bicarbonate countertransport	SLCO1B1;	0.0915
DB01073	Fludarabine	ADA;RRM1;	R_THYOXT	T4 transport via bicarbonate countertransport	SLCO1B1;	0.0915
DB01073	Fludarabine	ADA;RRM1;	R_TRIODTHYT	T3 transport via bicarbonate countertransport	SLCO1B1;	0.0915
DB00441	Gemcitabine	RRM1;TYMS;	R_TCHOLAT	taurocholate transport via bicarbonate countertransport	SLCO1B1;	0.0915
DB00631	Clofarabine	RRM1;	R_TCHOLAT	taurocholate transport via bicarbonate countertransport	SLCO1B1;	0.0915
DB01005	Hydroxyurea	RRM1;	R_TCHOLAT	taurocholate transport via bicarbonate countertransport	SLCO1B1;	0.0915
DB01073	Fludarabine	ADA;RRM1;	R_TCHOLAT	taurocholate transport via bicarbonate countertransport	SLCO1B1;	0.0915
DB00262	Carmustine	GSR;	R_RAI3	13-cis-retinoic acid isomerase	GSTM1;	0.0915
DB00441	Gemcitabine	RRM1;TYMS;	R_CHOLT4	choline, sodium cotransport	SLC5A7;	0.0914
DB00631	Clofarabine	RRM1;	R_CHOLT4	choline, sodium cotransport	SLC5A7;	0.0914
DB01005	Hydroxyurea	RRM1;	R_CHOLT4	choline, sodium cotransport	SLC5A7;	0.0914
DB01073	Fludarabine	ADA;RRM1;	R_CHOLT4	choline, sodium cotransport	SLC5A7;	0.0914
DB00242	Cladribine	ADA;NP;	R_NTD9	5'-nucleotidase (GMP)	NT5C2;	0.0908
DB00352	Thioguanine	HPRT1;IMPDH1;PPAT;	R_GTHS	glutathione synthetase	GSS;	0.0908
DB00352	Thioguanine	HPRT1;IMPDH1;PPAT;	R_ABTARM	4-aminobutyrate transaminase, reversible (mitochondrial)	ABAT;	0.0904
DB01073	Fludarabine	ADA;RRM1;	R_ACGAM2E	N-acetylglucosamine 2-epimerase	RENBP;	0.0904
DB00352	Thioguanine	HPRT1;IMPDH1;PPAT;	R_ARGN	arginase	ARG1;	0.0904
DB00352	Thioguanine	HPRT1;IMPDH1;PPAT;	R_GLNCYSNAEX	L-cysteine/L-glutamine Na-dependent exchange (Gln-L in)	SLC1A5;	0.0904
DB00262	Carmustine	GSR;	R_CRNTUIR	L-carnitine inward uniport	SLC22A4;	0.0903
DB00352	Thioguanine	HPRT1;IMPDH1;PPAT;	R_GLUCYS	gamma-glutamylcysteine synthetase	GCLC;GCLM;	0.0903
DB00352	Thioguanine	HPRT1;IMPDH1;PPAT;	R_KCCT	K+-Cl- cotransport	SLC12A4;SLC12A5;SLC12A6;SLC12A7;	0.0902
DB00352	Thioguanine	HPRT1;IMPDH1;PPAT;	R_CK	ATP Creatine kinase	CKMT2;	0.0901
DB00262	Carmustine	GSR;	R_GACMTRC	guanidinoacetate N-methyltransferase (c)	GAMT;	0.0901
DB00352	Thioguanine	HPRT1;IMPDH1;PPAT;	R_CITRTM	citrulline mitochondrial transport via proton antiport	SLC25A15;SLC25A2;	0.09
DB00352	Thioguanine	HPRT1;IMPDH1;PPAT;	R_AMY1E	alpha-amylase, extracellular (strch1 -> strch2)	AMY2A;	0.0898
DB00352	Thioguanine	HPRT1;IMPDH1;PPAT;	R_3HLYTCL	3-Hydroxy-L-tyrosine carboxy-lyase	DDC;	0.0896
DB00242	Cladribine	ADA;NP;	R_SOAT11	sterol O-acyltransferase (acyl-Coenzyme A: cholesterol acyltransferase) 1	SOAT1;	0.0896
DB00262	Carmustine	GSR;	R_ORNDC	Ornithine Decarboxylase	ODC1;	0.0895
DB00688	Mycophenolate mofetil	IMPDH1;IMPDH2;	R_NTD10	5'-nucleotidase (XMP)	NT5C2;	0.0895
DB01024	Mycophenolic acid	IMPDH1;IMPDH2;	R_NTD10	5'-nucleotidase (XMP)	NT5C2;	0.0895
DB00352	Thioguanine	HPRT1;IMPDH1;PPAT;	R_CYSASNNAEX	L-cysteine/L-asparagine Na-dependent exchange (Cys-L in)	SLC1A5;	0.0894
DB00262	Carmustine	GSR;	R_LYSTIDF	L-lysine transport via diffusion (extracellular to cytosol)	SLC7A1;SLC7A2;SLC7A3;	0.0893
DB00262	Carmustine	GSR;	R_ALAT4	Alanine-Sodium symporter	SLC7A1;SLC7A2;SLC7A3;	0.0891
DB00262	Carmustine	GSR;	R_PHET4	L-phenylalanine transport in via sodium symport	SLC7A1;SLC7A2;SLC7A3;	0.0891
DB01097	Leflunomide	ALOX5;DHODH;	R_GLUNM	glutaminase (mitochondrial)	GLS;	0.0891
DB00262	Carmustine	GSR;	R_THRALANAEX	L-alanine/L-threonine Na-dependent exchange (Thr-L in)	SLC1A5;	0.0886
DB00262	Carmustine	GSR;	R_BACCL	biotin-[acetyl-CoA-carboxylase] ligase	HLCS;	0.0886
DB00262	Carmustine	GSR;	R_BTNPL	holocarboxylase synthestase (biotin protein ligase)	HLCS;	0.0886
DB00352	Thioguanine	HPRT1;IMPDH1;PPAT;	R_SERASNNAEX	L-serine/L-asparagine Na-dependent exchange (Ser-L in)	SLC1A5;	0.0885
DB00352	Thioguanine	HPRT1;IMPDH1;PPAT;	R_ATPS4M	ATP synthase (four protons for one ATP)	ATP5D;	0.0883
DB00262	Carmustine	GSR;	R_MCCCRM	methylcrotonoyl-CoA carboxylase, mitochondrial	MCCC1;MCCC2;	0.0881
DB00352	Thioguanine	HPRT1;IMPDH1;PPAT;	R_PRDXL	Peroxidase (multiple substrates)	MPO;	0.088
DB00262	Carmustine	GSR;	R_ALCD2IF	alcohol dehydrogenase, forward rxn (ethanol -> acetaldehyde)	ADH1A;ADH1B;ADH1C;	0.088
DB00262	Carmustine	GSR;	R_OCBTM	ornithine carbamoyltransferase, irreversible	OTC;	0.0878
DB00352	Thioguanine	HPRT1;IMPDH1;PPAT;	R_BTNT4I	Biotin uptake (antiport)	SLC19A3;	0.0877
DB00552	Pentostatin	ADA;	R_GLUNM	glutaminase (mitochondrial)	GLS;	0.0876
DB00441	Gemcitabine	RRM1;TYMS;	R_ORNT3M	ornithine mitochondrial transport via proton antiport	SLC25A15;SLC25A2;	0.0873
DB00631	Clofarabine	RRM1;	R_ORNT3M	ornithine mitochondrial transport via proton antiport	SLC25A15;SLC25A2;	0.0873
DB01005	Hydroxyurea	RRM1;	R_ORNT3M	ornithine mitochondrial transport via proton antiport	SLC25A15;SLC25A2;	0.0873
DB00262	Carmustine	GSR;	R_ALDD2Y	aldehyde dehydrogenase (acetaldehyde, NADP)	ALDH1A2;	0.0871
DB00242	Cladribine	ADA;NP;	R_VITD3HM	Vitamin D-25-hydroxylase (D3)	CYP27A1;	0.087
DB00352	Thioguanine	HPRT1;IMPDH1;PPAT;	R_GCC2AM	glycine-cleavage complex (lipoamide), mitochondrial	GCSH;GLDC;	0.0869
DB00352	Thioguanine	HPRT1;IMPDH1;PPAT;	R_GCC2BIM	glycine-cleavage system (lipoamide) irreversible, mitochondrial	GCSH;GLDC;	0.0869
DB00352	Thioguanine	HPRT1;IMPDH1;PPAT;	R_GCC2CM	glycine-cleavage complex (lipoamide), mitochondrial	GCSH;GLDC;	0.0869
DB00352	Thioguanine	HPRT1;IMPDH1;PPAT;	R_LEUTA	leucine transaminase	BCAT1;	0.0867
DB00242	Cladribine	ADA;NP;	R_ACCOAC	acetyl-CoA carboxylase	ACACA;ACACB;	0.0866
DB01073	Fludarabine	ADA;RRM1;	R_RDH2	retinol dehydrogenase (9-cis,NADH)	RDH5;	0.0866
DB00352	Thioguanine	HPRT1;IMPDH1;PPAT;	R_AMY2E	alpha-amylase, extracellular (glygn2 -> glygn4)	AMY2A;	0.0866
DB00352	Thioguanine	HPRT1;IMPDH1;PPAT;	R_ALCD2IF	alcohol dehydrogenase, forward rxn (ethanol -> acetaldehyde)	ADH1A;ADH1B;ADH1C;	0.0865
DB00441	Gemcitabine	RRM1;TYMS;	R_VALTAM	valine transaminase, mitochondiral	BCAT2;	0.0865
DB00631	Clofarabine	RRM1;	R_VALTAM	valine transaminase, mitochondiral	BCAT2;	0.0865
DB01005	Hydroxyurea	RRM1;	R_VALTAM	valine transaminase, mitochondiral	BCAT2;	0.0865
DB01073	Fludarabine	ADA;RRM1;	R_CHOLTU	Choline uniport	SLC22A5;	0.0864
DB00262	Carmustine	GSR;	R_SERTHRNAEX	L-serine/L-threonine Na-dependent exchange (Ser-L in)	SLC1A5;	0.0864
DB00262	Carmustine	GSR;	R_P45027A14M	5-beta-cytochrome P450, family 27, subfamily A, polypeptide 1	CYP27A1;	0.0864
DB00262	Carmustine	GSR;	R_P45027A15M	5-beta-cytochrome P450, family 27, subfamily A, polypeptide 1	CYP27A1;	0.0864
DB00262	Carmustine	GSR;	R_P45027A16M	Cytochrome P450 27	CYP27A1;	0.0864
DB00242	Cladribine	ADA;NP;	R_PTRCOX1	Putrescine:oxygen oxidoreductase (deaminating)	ABP1;AOC3;	0.0864
DB00352	Thioguanine	HPRT1;IMPDH1;PPAT;	R_ALAT2R	L-alanine reversible transport via proton symport	SLC36A1;	0.0863
DB00675	Tamoxifen	ECGF1;	R_LGTHL	lactoylglutathione lyase	GLO1;	0.0862
DB00441	Gemcitabine	RRM1;TYMS;	R_BILIRUBT2	bilirubin transport via bicarbonate countertransport	SLCO1B1;	0.0861
DB00631	Clofarabine	RRM1;	R_BILIRUBT2	bilirubin transport via bicarbonate countertransport	SLCO1B1;	0.0861
DB01005	Hydroxyurea	RRM1;	R_BILIRUBT2	bilirubin transport via bicarbonate countertransport	SLCO1B1;	0.0861
DB00262	Carmustine	GSR;	R_CSNAT2M	carnitine O-aceyltransferase, mitochondrial	CRAT;	0.0859
DB00262	Carmustine	GSR;	R_CSNAT3X	carnitine O-aceyltransferase, peroxisomal	CRAT;	0.0859
DB00352	Thioguanine	HPRT1;IMPDH1;PPAT;	R_PCM	pyruvate carboxylase	PC;	0.0858
DB00262	Carmustine	GSR;	R_AMY2E	alpha-amylase, extracellular (glygn2 -> glygn4)	AMY2A;	0.0857
DB00441	Gemcitabine	RRM1;TYMS;	R_GLUT2M	L-glutamate reversible transport via proton symport, mitochondrial	SLC25A12;SLC25A13;SLC25A18;SLC25A22;	0.0856
DB00631	Clofarabine	RRM1;	R_GLUT2M	L-glutamate reversible transport via proton symport, mitochondrial	SLC25A12;SLC25A13;SLC25A18;SLC25A22;	0.0856
DB01005	Hydroxyurea	RRM1;	R_GLUT2M	L-glutamate reversible transport via proton symport, mitochondrial	SLC25A12;SLC25A13;SLC25A18;SLC25A22;	0.0856
DB01073	Fludarabine	ADA;RRM1;	R_GLUT2M	L-glutamate reversible transport via proton symport, mitochondrial	SLC25A12;SLC25A13;SLC25A18;SLC25A22;	0.0856
DB00242	Cladribine	ADA;NP;	R_UDPGP	UDPglucose pyrophosphohydrolase	ENPP1;	0.0855
DB00262	Carmustine	GSR;	R_DOPACHRMISO	L-dopachrome isomerase 1	TYR;	0.0853
DB00262	Carmustine	GSR;	R_TYRDOPO3	Tyrosine:dopa oxidase (dopaquinone producing 2)	TYR;	0.0853
DB00352	Thioguanine	HPRT1;IMPDH1;PPAT;	R_MCCCRM	methylcrotonoyl-CoA carboxylase, mitochondrial	MCCC1;MCCC2;	0.0853
DB00352	Thioguanine	HPRT1;IMPDH1;PPAT;	R_OPAHIR	5-Oxoproline amidohydrolase (ATP-hydrolysing) (ir)	OPLAH;	0.0853
DB00352	Thioguanine	HPRT1;IMPDH1;PPAT;	R_ACGAMK	N-acetylglucosamine kinase	NAGK;	0.0853
DB00262	Carmustine	GSR;	R_CYSTHRNAEX	L-cysteine/L-threonine Na-dependent exchange (Cys-L in)	SLC1A5;	0.0852
DB00352	Thioguanine	HPRT1;IMPDH1;PPAT;	R_ACCOAC	acetyl-CoA carboxylase	ACACA;ACACB;	0.0849
DB00352	Thioguanine	HPRT1;IMPDH1;PPAT;	R_ASNS1	asparagine synthase (glutamine-hydrolysing)	ASNS;	0.0845
DB00262	Carmustine	GSR;	R_PTRCOX1	Putrescine:oxygen oxidoreductase (deaminating)	ABP1;AOC3;	0.0843
DB00262	Carmustine	GSR;	R_CSNATM	carnitine O-aceyltransferase, mitochondrial	CRAT;	0.084
DB00262	Carmustine	GSR;	R_NAT3_1	sodium proton antiporter (H:NA is 1:1)	SLC9A1;	0.084
DB00352	Thioguanine	HPRT1;IMPDH1;PPAT;	R_NCCT	Na+-Cl- cotransport	SLC12A3;	0.084
DB00352	Thioguanine	HPRT1;IMPDH1;PPAT;	R_BAAT4X	bile acid Coenzyme A: amino acid N-acyltransferase	BAAT;	0.084
DB00352	Thioguanine	HPRT1;IMPDH1;PPAT;	R_ASNSERNAEX	L-serine/L-asparagine Na-dependent exchange (Asn-L in)	SLC1A5;	0.0839
DB00675	Tamoxifen	ECGF1;	R_ALR	Aldose reductase	AKR1B1;	0.0839
DB01073	Fludarabine	ADA;RRM1;	R_SERHL	L-Serine hydro-lyase	SDS;	0.0839
DB00993	Azathioprine	ADSL;ADSS;AMPD1;AMPD2;AMPD3;GMPR;GMPR2;GMPS;HPRT1;IMPDH1;IMPDH2;PPAT;	R_GLYT2R	glycine reversible transport via proton symport	SLC36A1;	0.0839
DB01033	Mercaptopurine	ADSL;ADSS;AMPD1;AMPD2;AMPD3;GMPR;GMPR2;GMPS;HPRT1;IMPDH1;IMPDH2;PPAT;	R_GLYT2R	glycine reversible transport via proton symport	SLC36A1;	0.0839
DB00352	Thioguanine	HPRT1;IMPDH1;PPAT;	R_PROSTGE2T3	prostaglandine E2 transport (ATP-dependent)	ABCC4;	0.0837
DB01097	Leflunomide	ALOX5;DHODH;	R_ATPS4M	ATP synthase (four protons for one ATP)	ATP5D;	0.0836
DB00262	Carmustine	GSR;	R_PRDXL	Peroxidase (multiple substrates)	MPO;	0.0835
[truncated: 1,219 more rows]

## Sheet: TableS2 - Predicted Drug-Target
DrugName	Predicted Target	Score
Cladribine	GPX1	0.6145
Cladribine	GPX2	0.6145
Cladribine	GPX4	0.6145
Azathioprine	GGH	0.5692
Mercaptopurine	GGH	0.5692
Daunorubicin	GPX1	0.5631
Daunorubicin	GPX2	0.5631
Daunorubicin	GPX4	0.5631
Azathioprine	SLC25A15	0.5598
Azathioprine	SLC25A2	0.5598
Mercaptopurine	SLC25A15	0.5598
Mercaptopurine	SLC25A2	0.5598
Azathioprine	NT5C2	0.5477
Mercaptopurine	NT5C2	0.5477
Azathioprine	FPGS	0.545
Mercaptopurine	FPGS	0.545
Cladribine	GPX3	0.5359
Cladribine	GPX6	0.5359
Azathioprine	CTPS	0.4987
Mercaptopurine	CTPS	0.4987
Azathioprine	NT5C2	0.4725
Mercaptopurine	NT5C2	0.4725
Azathioprine	ASRGL1	0.4713
Mercaptopurine	ASRGL1	0.4713
Cladribine	SLC36A1	0.4711
Azathioprine	CYP27A1	0.4637
Mercaptopurine	CYP27A1	0.4637
Daunorubicin	SLCO1B1	0.4582
Daunorubicin	SLCO1B1	0.458
Daunorubicin	SLCO1B1	0.458
Cladribine	CKB	0.4539
Cladribine	CKM	0.4539
Azathioprine	LRAT	0.4533
Mercaptopurine	LRAT	0.4533
Daunorubicin	SLC36A1	0.4527
Azathioprine	CYP27A1	0.4512
Mercaptopurine	CYP27A1	0.4512
Cladribine	GOT1	0.4505
Cladribine	SLC38A3	0.4496
Cladribine	GPT2	0.4471
Cladribine	SLCO1B1	0.4455
Cladribine	SLCO1B1	0.4434
Cladribine	SLCO1B1	0.4434
Daunorubicin	GOT1	0.4416
Azathioprine	SLC1A5	0.4386
Mercaptopurine	SLC1A5	0.4386
Azathioprine	GLUD1	0.4358
Azathioprine	GLUD2	0.4358
Mercaptopurine	GLUD1	0.4358
Mercaptopurine	GLUD2	0.4358
Daunorubicin	GPX3	0.4344
Daunorubicin	GPX6	0.4344
Azathioprine	ALDH2	0.4336
Mercaptopurine	ALDH2	0.4336
Cladribine	GLUD1	0.433
Cladribine	GLUD2	0.433
Azathioprine	BCAT1	0.4326
Mercaptopurine	BCAT1	0.4326
Cladribine	SLC36A1	0.4296
Cladribine	RDH5	0.4295
Azathioprine	SLC1A5	0.4272
Mercaptopurine	SLC1A5	0.4272
Cladribine	SLC22A5	0.4252
Azathioprine	ODC1	0.4222
Mercaptopurine	ODC1	0.4222
Cladribine	GAMT	0.4219
Cladribine	SLC36A1	0.4202
Azathioprine	CHDH	0.4195
Mercaptopurine	CHDH	0.4195
Daunorubicin	SLC22A5	0.4193
Azathioprine	BAAT	0.4174
Mercaptopurine	BAAT	0.4174
Azathioprine	CYP2D6	0.4171
Mercaptopurine	CYP2D6	0.4171
Azathioprine	CYP27A1	0.4149
Azathioprine	CYP27A1	0.4149
Azathioprine	CYP27A1	0.4149
Mercaptopurine	CYP27A1	0.4149
Mercaptopurine	CYP27A1	0.4149
Mercaptopurine	CYP27A1	0.4149
Daunorubicin	CHAT	0.4135
Daunorubicin	SLC38A3	0.4134
Cladribine	CHAT	0.4115
Azathioprine	SLC25A4	0.4103
Azathioprine	SLC25A5	0.4103
Azathioprine	SLC25A6	0.4103
Mercaptopurine	SLC25A4	0.4103
Mercaptopurine	SLC25A5	0.4103
Mercaptopurine	SLC25A6	0.4103
Azathioprine	SLC22A5	0.4095
Mercaptopurine	SLC22A5	0.4095
Azathioprine	GCAT	0.4086
Mercaptopurine	GCAT	0.4086
Daunorubicin	GLUD1	0.4078
Daunorubicin	GLUD2	0.4078
Azathioprine	CRAT	0.4073
Azathioprine	CRAT	0.4073
Mercaptopurine	CRAT	0.4073
Mercaptopurine	CRAT	0.4073
Azathioprine	SLC1A5	0.4067
Mercaptopurine	SLC1A5	0.4067
Azathioprine	SLC2A1	0.406
Azathioprine	SLC2A1	0.406
Mercaptopurine	SLC2A1	0.406
Mercaptopurine	SLC2A1	0.406
Azathioprine	PAH	0.4058
Mercaptopurine	PAH	0.4058
Azathioprine	XDH	0.4057
Mercaptopurine	XDH	0.4057
Cladribine	RDH5	0.4037
Azathioprine	SDS	0.4035
Mercaptopurine	SDS	0.4035
Azathioprine	SLC1A5	0.4025
Mercaptopurine	SLC1A5	0.4025
Azathioprine	RDH5	0.4023
Mercaptopurine	RDH5	0.4023
Azathioprine	BCAT1	0.4017
Mercaptopurine	BCAT1	0.4017
Azathioprine	GLO1	0.399
Mercaptopurine	GLO1	0.399
Cladribine	ADH1A	0.3987
Cladribine	ADH1B	0.3987
Cladribine	ADH1C	0.3987
Azathioprine	SLC38A3	0.3971
Mercaptopurine	SLC38A3	0.3971
Azathioprine	SLC1A5	0.3966
Mercaptopurine	SLC1A5	0.3966
Daunorubicin	SLC36A1	0.3955
Azathioprine	ACY3	0.3951
Azathioprine	ASPA	0.3951
Mercaptopurine	ACY3	0.3951
Mercaptopurine	ASPA	0.3951
Azathioprine	AOC3	0.3951
Mercaptopurine	AOC3	0.3951
Azathioprine	ABP1	0.3942
Azathioprine	AOC3	0.3942
Mercaptopurine	ABP1	0.3942
Mercaptopurine	AOC3	0.3942
Azathioprine	CAT	0.3936
Mercaptopurine	CAT	0.3936
Azathioprine	CAT	0.3919
Mercaptopurine	CAT	0.3919
Azathioprine	OTC	0.3913
Mercaptopurine	OTC	0.3913
Azathioprine	OPLAH	0.3911
Mercaptopurine	OPLAH	0.3911
Azathioprine	NT5E	0.3889
Mercaptopurine	NT5E	0.3889
Azathioprine	CRAT	0.3883
Mercaptopurine	CRAT	0.3883
Azathioprine	CRAT	0.3872
Mercaptopurine	CRAT	0.3872
Azathioprine	SLC1A5	0.3862
Mercaptopurine	SLC1A5	0.3862
Azathioprine	TPO	0.386
Azathioprine	TPO	0.386
Azathioprine	TPO	0.386
Azathioprine	TPO	0.386
Mercaptopurine	TPO	0.386
Mercaptopurine	TPO	0.386
Mercaptopurine	TPO	0.386
Mercaptopurine	TPO	0.386
Azathioprine	SLC1A5	0.3854
Mercaptopurine	SLC1A5	0.3854
Azathioprine	HSD3B2	0.385
Mercaptopurine	HSD3B2	0.385
Azathioprine	MCCC1	0.3845
Azathioprine	MCCC2	0.3845
Mercaptopurine	MCCC1	0.3845
Mercaptopurine	MCCC2	0.3845
Azathioprine	SLC22A4	0.3841
Mercaptopurine	SLC22A4	0.3841
Azathioprine	SLC1A5	0.3839
Azathioprine	SLC1A5	0.3839
Mercaptopurine	SLC1A5	0.3839
Mercaptopurine	SLC1A5	0.3839
Azathioprine	FTCD	0.3834
Azathioprine	FTCD	0.3834
Mercaptopurine	FTCD	0.3834
Mercaptopurine	FTCD	0.3834
Cladribine	BCAT2	0.3741
Azathioprine	MPO	0.3741
Mercaptopurine	MPO	0.3741
Azathioprine	ALDH1A1	0.3737
Azathioprine	ALDH1A2	0.3737
Azathioprine	ALDH1A3	0.3737
Azathioprine	ALDH7A1	0.3737
Mercaptopurine	ALDH1A1	0.3737
Mercaptopurine	ALDH1A2	0.3737
Mercaptopurine	ALDH1A3	0.3737
Mercaptopurine	ALDH7A1	0.3737
Cladribine	SLC25A12	0.3737
Cladribine	SLC25A13	0.3737
Azathioprine	NT5C2	0.3725
Mercaptopurine	NT5C2	0.3725
Azathioprine	ADH1A	0.37
Azathioprine	ADH1B	0.37
Azathioprine	ADH1C	0.37
Mercaptopurine	ADH1A	0.37
Mercaptopurine	ADH1B	0.37
Mercaptopurine	ADH1C	0.37
Azathioprine	ABAT	0.3694
Mercaptopurine	ABAT	0.3694
Daunorubicin	CKB	0.3687
Daunorubicin	CKM	0.3687
Azathioprine	ACSL3	0.3678
Mercaptopurine	ACSL3	0.3678
Azathioprine	ALDH1A2	0.3676
Mercaptopurine	ALDH1A2	0.3676
Azathioprine	NT5E	0.3674
Mercaptopurine	NT5E	0.3674
Azathioprine	SLC1A5	0.3673
Mercaptopurine	SLC1A5	0.3673
Azathioprine	TKT	0.3668
Mercaptopurine	TKT	0.3668
Azathioprine	TKT	0.3668
Mercaptopurine	TKT	0.3668
Azathioprine	SOAT1	0.3664
Mercaptopurine	SOAT1	0.3664
Azathioprine	GSTM1	0.3643
Mercaptopurine	GSTM1	0.3643
Azathioprine	IMPA1	0.3634
Azathioprine	IMPA2	0.3634
Mercaptopurine	IMPA1	0.3634
Mercaptopurine	IMPA2	0.3634
Azathioprine	GAD1	0.3615
Azathioprine	GAD2	0.3615
Mercaptopurine	GAD1	0.3615
Mercaptopurine	GAD2	0.3615
Azathioprine	SLC1A1	0.3611
Azathioprine	SLC1A2	0.3611
Azathioprine	SLC1A3	0.3611
Azathioprine	SLC1A6	0.3611
Azathioprine	SLC1A7	0.3611
Mercaptopurine	SLC1A1	0.3611
Mercaptopurine	SLC1A2	0.3611
Mercaptopurine	SLC1A3	0.3611
Mercaptopurine	SLC1A6	0.3611
Mercaptopurine	SLC1A7	0.3611
Daunorubicin	SLC25A12	0.3579
Daunorubicin	SLC25A13	0.3579
Azathioprine	SLC7A11	0.357
Mercaptopurine	SLC7A11	0.357
Azathioprine	PCCA	0.357
Azathioprine	PCCB	0.357
Mercaptopurine	PCCA	0.357
Mercaptopurine	PCCB	0.357
Azathioprine	SLC7A1	0.3569
Azathioprine	SLC7A2	0.3569
Azathioprine	SLC7A3	0.3569
Azathioprine	SLC7A1	0.3569
Azathioprine	SLC7A2	0.3569
Azathioprine	SLC7A3	0.3569
Mercaptopurine	SLC7A1	0.3569
Mercaptopurine	SLC7A2	0.3569
Mercaptopurine	SLC7A3	0.3569
Mercaptopurine	SLC7A1	0.3569
Mercaptopurine	SLC7A2	0.3569
Mercaptopurine	SLC7A3	0.3569
Cladribine	RENBP	0.3564
Azathioprine	RDH5	0.3563
Mercaptopurine	RDH5	0.3563
Cladribine	GATM	0.3553
Azathioprine	ALDH1A3	0.354
Mercaptopurine	ALDH1A3	0.354
Azathioprine	PAICS	0.3538
Azathioprine	PAICS	0.3538
Mercaptopurine	PAICS	0.3538
Mercaptopurine	PAICS	0.3538
Azathioprine	FPGS	0.3533
Azathioprine	FPGS	0.3533
Mercaptopurine	FPGS	0.3533
Mercaptopurine	FPGS	0.3533
Azathioprine	CHAT	0.3527
Mercaptopurine	CHAT	0.3527
Azathioprine	ASL	0.3526
Mercaptopurine	ASL	0.3526
Azathioprine	SGPL1	0.3526
Mercaptopurine	SGPL1	0.3526
Azathioprine	ALDH1A3	0.3521
Mercaptopurine	ALDH1A3	0.3521
Azathioprine	ALDH1A3	0.352
Mercaptopurine	ALDH1A3	0.352
Azathioprine	MUT	0.3519
Mercaptopurine	MUT	0.3519
Azathioprine	GGH	0.3512
Mercaptopurine	GGH	0.3512
Azathioprine	SLC22A5	0.3504
Mercaptopurine	SLC22A5	0.3504
Daunorubicin	SLC36A1	0.3495
Azathioprine	SLC1A1	0.349
Azathioprine	SLC1A2	0.349
Azathioprine	SLC1A3	0.349
Azathioprine	SLC1A6	0.349
Azathioprine	SLC1A7	0.349
Mercaptopurine	SLC1A1	0.349
Mercaptopurine	SLC1A2	0.349
Mercaptopurine	SLC1A3	0.349
Mercaptopurine	SLC1A6	0.349
Mercaptopurine	SLC1A7	0.349
Azathioprine	GLS	0.3468
Mercaptopurine	GLS	0.3468
Daunorubicin	GPT2	0.3462
Azathioprine	SOAT1	0.3458
Mercaptopurine	SOAT1	0.3458
Azathioprine	SLC25A20	0.3453
Mercaptopurine	SLC25A20	0.3453
Azathioprine	TYR	0.3444
Azathioprine	TYR	0.3444
Mercaptopurine	TYR	0.3444
Mercaptopurine	TYR	0.3444
Azathioprine	ACHE	0.3442
Mercaptopurine	ACHE	0.3442
Azathioprine	GGH	0.3438
Mercaptopurine	GGH	0.3438
Azathioprine	ACAT1	0.343
Mercaptopurine	ACAT1	0.343
Azathioprine	SLC36A1	0.3426
Mercaptopurine	SLC36A1	0.3426
Azathioprine	TPI1	0.3425
Mercaptopurine	TPI1	0.3425
Azathioprine	SLC1A5	0.3417
Mercaptopurine	SLC1A5	0.3417
Azathioprine	SLC25A20	0.3408
Mercaptopurine	SLC25A20	0.3408
Azathioprine	SLC18A2	0.34
Mercaptopurine	SLC18A2	0.34
Azathioprine	AKR1B1	0.3365
Mercaptopurine	AKR1B1	0.3365
Azathioprine	HLCS	0.3354
Azathioprine	HLCS	0.3354
Mercaptopurine	HLCS	0.3354
Mercaptopurine	HLCS	0.3354
Azathioprine	PFAS	0.3351
Mercaptopurine	PFAS	0.3351
Azathioprine	SLC1A5	0.335
Mercaptopurine	SLC1A5	0.335
Azathioprine	NT5E	0.3343
Mercaptopurine	NT5E	0.3343
Azathioprine	GCSH	0.3333
Azathioprine	GLDC	0.3333
Azathioprine	GCSH	0.3333
Azathioprine	GLDC	0.3333
Azathioprine	GCSH	0.3333
Azathioprine	GLDC	0.3333
Mercaptopurine	GCSH	0.3333
Mercaptopurine	GLDC	0.3333
Mercaptopurine	GCSH	0.3333
Mercaptopurine	GLDC	0.3333
Mercaptopurine	GCSH	0.3333
Mercaptopurine	GLDC	0.3333
Azathioprine	SLC1A5	0.3331
Mercaptopurine	SLC1A5	0.3331
Azathioprine	NT5E	0.333
Mercaptopurine	NT5E	0.333
Azathioprine	FPGS	0.3327
Mercaptopurine	FPGS	0.3327
Azathioprine	ASS	0.3321
Mercaptopurine	ASS	0.3321
Azathioprine	SLC1A5	0.3318
Mercaptopurine	SLC1A5	0.3318
Azathioprine	PLA2G4A	0.3314
Mercaptopurine	PLA2G4A	0.3314
Cladribine	TPI1	0.3312
Azathioprine	MGAM	0.3308
Azathioprine	SI	0.3308
Mercaptopurine	MGAM	0.3308
Mercaptopurine	SI	0.3308
Azathioprine	BCAT1	0.3302
Mercaptopurine	BCAT1	0.3302
Azathioprine	CKMT2	0.33
Mercaptopurine	CKMT2	0.33
Azathioprine	ENPP1	0.3287
Mercaptopurine	ENPP1	0.3287
Azathioprine	SLC38A3	0.3286
Mercaptopurine	SLC38A3	0.3286
Azathioprine	GOT1	0.328
Mercaptopurine	GOT1	0.328
Azathioprine	HSD3B2	0.3277
Mercaptopurine	HSD3B2	0.3277
Azathioprine	SLC1A5	0.3266
Mercaptopurine	SLC1A5	0.3266
Azathioprine	ATP4A	0.3246
Azathioprine	ATP4B	0.3246
Mercaptopurine	ATP4A	0.3246
Mercaptopurine	ATP4B	0.3246
Fludarabine	GLRX	0.3243
Fludarabine	GLRX2	0.3243
Azathioprine	SLC5A7	0.3238
Mercaptopurine	SLC5A7	0.3238
Cladribine	SLC23A1	0.323
Azathioprine	SLC1A5	0.3209
Mercaptopurine	SLC1A5	0.3209
Azathioprine	SLC1A5	0.3194
Mercaptopurine	SLC1A5	0.3194
Azathioprine	SLC7A1	0.3192
Azathioprine	SLC7A2	0.3192
Azathioprine	SLC7A3	0.3192
Mercaptopurine	SLC7A1	0.3192
Mercaptopurine	SLC7A2	0.3192
Mercaptopurine	SLC7A3	0.3192
Azathioprine	GLUL	0.3184
Azathioprine	GLULD1	0.3184
Mercaptopurine	GLUL	0.3184
Mercaptopurine	GLULD1	0.3184
Azathioprine	ALDH1A1	0.3174
Azathioprine	ALDH1A2	0.3174
Azathioprine	ALDH1A3	0.3174
Azathioprine	ALDH7A1	0.3174
Mercaptopurine	ALDH1A1	0.3174
Mercaptopurine	ALDH1A2	0.3174
Mercaptopurine	ALDH1A3	0.3174
Mercaptopurine	ALDH7A1	0.3174
Azathioprine	UQCRC1	0.317
Mercaptopurine	UQCRC1	0.317
Azathioprine	TYR	0.3162
Mercaptopurine	TYR	0.3162
Pemetrexed	PAICS	0.3161
Pemetrexed	PAICS	0.3161
Cladribine	SLC25A12	0.3144
Cladribine	SLC25A13	0.3144
Cladribine	SLC25A18	0.3144
Cladribine	SLC25A22	0.3144
Azathioprine	SLC12A4	0.3139
Azathioprine	SLC12A5	0.3139
Azathioprine	SLC12A6	0.3139
Azathioprine	SLC12A7	0.3139
Mercaptopurine	SLC12A4	0.3139
Mercaptopurine	SLC12A5	0.3139
Mercaptopurine	SLC12A6	0.3139
Mercaptopurine	SLC12A7	0.3139
Azathioprine	GOT2	0.3133
Mercaptopurine	GOT2	0.3133
Cladribine	SLCO1B1	0.3112
Cladribine	SLCO1B1	0.3112
Cladribine	SLCO1B1	0.3112
Pemetrexed	PFAS	0.3106
Azathioprine	NOS2A	0.3103
Azathioprine	NOS2B	0.3103
Azathioprine	NOS2C	0.3103
Azathioprine	NOS3	0.3103
Azathioprine	NOS2A	0.3103
Azathioprine	NOS2B	0.3103
Azathioprine	NOS2C	0.3103
Azathioprine	NOS3	0.3103
Mercaptopurine	NOS2A	0.3103
Mercaptopurine	NOS2B	0.3103
Mercaptopurine	NOS2C	0.3103
Mercaptopurine	NOS3	0.3103
Mercaptopurine	NOS2A	0.3103
Mercaptopurine	NOS2B	0.3103
Mercaptopurine	NOS2C	0.3103
Mercaptopurine	NOS3	0.3103
Cladribine	SLC25A15	0.3096
Cladribine	SLC25A2	0.3096
Cladribine	RDH5	0.3095
Azathioprine	GATM	0.3092
Mercaptopurine	GATM	0.3092
Azathioprine	SLC12A3	0.3091
Mercaptopurine	SLC12A3	0.3091
Azathioprine	ADH1A	0.3086
Azathioprine	ADH1B	0.3086
Azathioprine	ADH1C	0.3086
Mercaptopurine	ADH1A	0.3086
Mercaptopurine	ADH1B	0.3086
Mercaptopurine	ADH1C	0.3086
Azathioprine	SLC1A5	0.3084
Mercaptopurine	SLC1A5	0.3084
Azathioprine	GCSH	0.3081
Azathioprine	GLDC	0.3081
Azathioprine	GCSH	0.3081
Azathioprine	GLDC	0.3081
Azathioprine	GCSH	0.3081
Azathioprine	GLDC	0.3081
Mercaptopurine	GCSH	0.3081
Mercaptopurine	GLDC	0.3081
Mercaptopurine	GCSH	0.3081
Mercaptopurine	GLDC	0.3081
Mercaptopurine	GCSH	0.3081
Mercaptopurine	GLDC	0.3081
Azathioprine	RENBP	0.3077
Mercaptopurine	RENBP	0.3077
Azathioprine	SLC38A3	0.3074
Mercaptopurine	SLC38A3	0.3074
Azathioprine	SLC1A5	0.3067
Mercaptopurine	SLC1A5	0.3067
Azathioprine	SLC25A12	0.3064
Azathioprine	SLC25A13	0.3064
Azathioprine	SLC25A18	0.3064
Azathioprine	SLC25A22	0.3064
Mercaptopurine	SLC25A12	0.3064
Mercaptopurine	SLC25A13	0.3064
Mercaptopurine	SLC25A18	0.3064
Mercaptopurine	SLC25A22	0.3064
Cladribine	SLC22A5	0.3038
Azathioprine	AMY2A	0.3035
Mercaptopurine	AMY2A	0.3035
Cladribine	RDH11	0.3023
Cladribine	RDH12	0.3023
Cladribine	RDH13	0.3023
Cladribine	RDH14	0.3023
Cladribine	RDH8	0.3023
Azathioprine	GSS	0.3018
Mercaptopurine	GSS	0.3018
Azathioprine	ACACA	0.3015
Azathioprine	ACACB	0.3015
Mercaptopurine	ACACA	0.3015
Mercaptopurine	ACACB	0.3015
Cladribine	RDH11	0.301
Cladribine	RDH12	0.301
Cladribine	RDH13	0.301
Cladribine	RDH14	0.301
Fludarabine	GNMT	0.3006
Azathioprine	NAGK	0.3005
Mercaptopurine	NAGK	0.3005
Azathioprine	AMY2A	0.3
Mercaptopurine	AMY2A	0.3
Cladribine	GSTM1	0.2996
Azathioprine	SLC2A1	0.2992
Mercaptopurine	SLC2A1	0.2992
Azathioprine	SLC1A5	0.2985
Mercaptopurine	SLC1A5	0.2985
Azathioprine	ABCC4	0.2976
Mercaptopurine	ABCC4	0.2976
Azathioprine	SLC1A5	0.2967
Mercaptopurine	SLC1A5	0.2967
Azathioprine	PC	0.2963
Mercaptopurine	PC	0.2963
Cladribine	SLC25A15	0.2962
Cladribine	SLC25A2	0.2962
Azathioprine	CA1	0.2959
Azathioprine	CA12	0.2959
Azathioprine	CA2	0.2959
Azathioprine	CA4	0.2959
Mercaptopurine	CA1	0.2959
Mercaptopurine	CA12	0.2959
Mercaptopurine	CA2	0.2959
Mercaptopurine	CA4	0.2959
Daunorubicin	SLC12A1	0.2957
Daunorubicin	SLC12A2	0.2957
Azathioprine	SLC1A5	0.2929
Mercaptopurine	SLC1A5	0.2929
Azathioprine	ARG1	0.2928
Mercaptopurine	ARG1	0.2928
Daunorubicin	SLC23A1	0.2901
Azathioprine	BCAT2	0.2895
Mercaptopurine	BCAT2	0.2895
Fludarabine	AMY2A	0.2894
Fludarabine	SLC19A3	0.2877
Azathioprine	SLC19A3	0.2874
Mercaptopurine	SLC19A3	0.2874
Fludarabine	GCLC	0.2868
Fludarabine	GCLM	0.2868
Azathioprine	OAT	0.2855
Mercaptopurine	OAT	0.2855
Cladribine	GPX4	0.2849
Fludarabine	DDC	0.284
Fludarabine	SLC7A1	0.284
Fludarabine	SLC7A2	0.284
Fludarabine	SLC7A3	0.284
Fludarabine	ASNS	0.284
Azathioprine	GGT1	0.2834
Mercaptopurine	GGT1	0.2834
Fludarabine	GSS	0.2831
Cladribine	SLCO1B1	0.2824
Fludarabine	ACSL3	0.282
Azathioprine	ACSL3	0.2819
Mercaptopurine	ACSL3	0.2819
Azathioprine	SLCO1B1	0.281
Azathioprine	SLCO1B1	0.281
Mercaptopurine	SLCO1B1	0.281
Mercaptopurine	SLCO1B1	0.281
Azathioprine	SLCO1B1	0.281
Mercaptopurine	SLCO1B1	0.281
Azathioprine	ABCB11	0.2805
Azathioprine	ABCC3	0.2805
Mercaptopurine	ABCB11	0.2805
Mercaptopurine	ABCC3	0.2805
Cladribine	SLC1A5	0.2802
Azathioprine	RDH11	0.2795
Azathioprine	RDH12	0.2795
Azathioprine	RDH13	0.2795
Azathioprine	RDH14	0.2795
Mercaptopurine	RDH11	0.2795
Mercaptopurine	RDH12	0.2795
Mercaptopurine	RDH13	0.2795
Mercaptopurine	RDH14	0.2795
Pemetrexed	ASS	0.2792
Azathioprine	RDH11	0.279
Azathioprine	RDH12	0.279
Azathioprine	RDH13	0.279
Azathioprine	RDH14	0.279
Azathioprine	RDH8	0.279
Mercaptopurine	RDH11	0.279
Mercaptopurine	RDH12	0.279
Mercaptopurine	RDH13	0.279
Mercaptopurine	RDH14	0.279
Mercaptopurine	RDH8	0.279
Fludarabine	ATP5D	0.2789
Fludarabine	ADH1A	0.2783
Fludarabine	ADH1B	0.2783
Fludarabine	ADH1C	0.2783
Azathioprine	SLC36A1	0.278
Mercaptopurine	SLC36A1	0.278
Fludarabine	GGT1	0.2773
Azathioprine	DDC	0.2766
Mercaptopurine	DDC	0.2766
Azathioprine	GCLC	0.2754
Azathioprine	GCLM	0.2754
Mercaptopurine	GCLC	0.2754
Mercaptopurine	GCLM	0.2754
Cladribine	BCAT2	0.2747
Azathioprine	SI	0.2746
Mercaptopurine	SI	0.2746
Azathioprine	GNMT	0.2733
Mercaptopurine	GNMT	0.2733
Cladribine	SLC1A5	0.2732
Azathioprine	ASNS	0.2718
Mercaptopurine	ASNS	0.2718
Thioguanine	GGH	0.2708
Daunorubicin	ADH1A	0.2702
Daunorubicin	ADH1B	0.2702
Daunorubicin	ADH1C	0.2702
Fludarabine	SLC1A5	0.2697
Cladribine	SLC12A1	0.2689
Cladribine	SLC12A2	0.2689
Cladribine	SLC5A7	0.2682
Daunorubicin	RDH5	0.2678
Cladribine	SDS	0.2671
Cladribine	SLC25A20	0.2656
Azathioprine	GAMT	0.2655
Mercaptopurine	GAMT	0.2655
Cladribine	SLC25A20	0.265
Azathioprine	SLC1A5	0.2639
Mercaptopurine	SLC1A5	0.2639
Cladribine	BCAT2	0.2637
Carmustine	GPX4	0.2635
Fludarabine	UQCRC1	0.2631
Thioguanine	NT5C2	0.263
Azathioprine	SLC8A1	0.263
Mercaptopurine	SLC8A1	0.263
Azathioprine	SLC12A4	0.2616
Azathioprine	SLC12A6	0.2616
Azathioprine	SLC12A7	0.2616
Mercaptopurine	SLC12A4	0.2616
Mercaptopurine	SLC12A6	0.2616
Mercaptopurine	SLC12A7	0.2616
Fludarabine	BCAT1	0.2602
Fludarabine	PC	0.26
Cladribine	SLC1A5	0.2589
Azathioprine	SLC1A5	0.2588
Mercaptopurine	SLC1A5	0.2588
Azathioprine	AGXT	0.2549
Azathioprine	AGXT	0.2549
Mercaptopurine	AGXT	0.2549
Mercaptopurine	AGXT	0.2549
Fludarabine	SLC1A5	0.2541
Cladribine	GGH	0.2533
Gemcitabine	SLC7A1	0.2524
Gemcitabine	SLC7A2	0.2524
Gemcitabine	SLC7A3	0.2524
Clofarabine	SLC7A1	0.2524
Clofarabine	SLC7A2	0.2524
Clofarabine	SLC7A3	0.2524
Hydroxyurea	SLC7A1	0.2524
Hydroxyurea	SLC7A2	0.2524
Hydroxyurea	SLC7A3	0.2524
Fludarabine	GGH	0.2524
Cladribine	SLC2A1	0.2523
Thioguanine	FPGS	0.252
Fludarabine	SLC1A5	0.2518
Azathioprine	SLC22A5	0.2514
Mercaptopurine	SLC22A5	0.2514
Azathioprine	ATP5D	0.2502
Mercaptopurine	ATP5D	0.2502
Azathioprine	SLC1A5	0.2491
Mercaptopurine	SLC1A5	0.2491
Fludarabine	GLS	0.2488
Fludarabine	NT5E	0.2479
Azathioprine	SLC9A1	0.2467
Mercaptopurine	SLC9A1	0.2467
Fludarabine	SLC1A5	0.2455
Cladribine	SLC1A5	0.2453
Pemetrexed	NOS2A	0.2453
Pemetrexed	NOS2B	0.2453
Pemetrexed	NOS2C	0.2453
Pemetrexed	NOS3	0.2453
Pemetrexed	NOS2A	0.2453
Pemetrexed	NOS2B	0.2453
Pemetrexed	NOS2C	0.2453
Pemetrexed	NOS3	0.2453
Azathioprine	BCAT2	0.2437
Mercaptopurine	BCAT2	0.2437
Fludarabine	PLA2G4A	0.2435
Fludarabine	SLC1A5	0.2425
Fludarabine	TYR	0.24
Cladribine	SLC1A5	0.2395
Fludarabine	ARG1	0.2391
Azathioprine	GGH	0.2373
Mercaptopurine	GGH	0.2373
Fludarabine	SLC1A5	0.2371
Azathioprine	SLC1A5	0.2363
Mercaptopurine	SLC1A5	0.2363
Cladribine	SLC38A3	0.2359
Fludarabine	SLC1A5	0.2354
Fludarabine	ACHE	0.2353
Daunorubicin	SLC12A1	0.2352
Daunorubicin	SLC12A2	0.2352
Fludarabine	SLC1A5	0.2352
Cladribine	SLC1A5	0.235
Gemcitabine	AMY2A	0.2348
Clofarabine	AMY2A	0.2348
Hydroxyurea	AMY2A	0.2348
Fludarabine	AMY2A	0.2348
Cladribine	SLC1A5	0.2347
Gemcitabine	ADH1A	0.2343
Gemcitabine	ADH1B	0.2343
Gemcitabine	ADH1C	0.2343
Clofarabine	ADH1A	0.2343
Clofarabine	ADH1B	0.2343
Clofarabine	ADH1C	0.2343
Hydroxyurea	ADH1A	0.2343
Hydroxyurea	ADH1B	0.2343
Hydroxyurea	ADH1C	0.2343
Fludarabine	CA1	0.2326
Fludarabine	CA12	0.2326
Fludarabine	CA2	0.2326
Fludarabine	CA4	0.2326
Gemcitabine	SLC1A5	0.2325
Clofarabine	SLC1A5	0.2325
Hydroxyurea	SLC1A5	0.2325
Fludarabine	SLC1A5	0.2317
Fludarabine	SLC1A5	0.2317
Pemetrexed	SLC12A4	0.2315
Pemetrexed	SLC12A5	0.2315
Pemetrexed	SLC12A6	0.2315
Pemetrexed	SLC12A7	0.2315
Cladribine	IMPA1	0.2308
Cladribine	IMPA2	0.2308
Daunorubicin	SLC9A1	0.2292
Azathioprine	BCAT2	0.2289
Mercaptopurine	BCAT2	0.2289
Pemetrexed	NT5C2	0.228
Fludarabine	SLC1A5	0.2276
Cladribine	SLC1A5	0.2271
Fludarabine	ACAT1	0.2265
Azathioprine	RDH5	0.2261
Mercaptopurine	RDH5	0.2261
Fludarabine	HSD3B2	0.226
Fludarabine	ALDH1A1	0.2259
Fludarabine	ALDH1A2	0.2259
Fludarabine	ALDH1A3	0.2259
Fludarabine	ALDH7A1	0.2259
Fludarabine	GLUL	0.2252
Fludarabine	GLULD1	0.2252
Pemetrexed	GCSH	0.2246
Pemetrexed	GLDC	0.2246
Pemetrexed	GCSH	0.2246
Pemetrexed	GLDC	0.2246
Pemetrexed	GCSH	0.2246
Pemetrexed	GLDC	0.2246
Pemetrexed	ASL	0.2243
Fludarabine	SLC1A5	0.2238
Fludarabine	ABAT	0.2227
Cladribine	SLC1A5	0.2217
Fludarabine	NT5E	0.2206
Fludarabine	NAGK	0.2197
Fludarabine	ADH1A	0.2195
Fludarabine	ADH1B	0.2195
Fludarabine	ADH1C	0.2195
Fludarabine	SLC1A5	0.2187
Gemcitabine	SLC19A3	0.2186
Clofarabine	SLC19A3	0.2186
Hydroxyurea	SLC19A3	0.2186
Fludarabine	CHAT	0.2179
Pemetrexed	OAT	0.2176
Fludarabine	SLC22A5	0.2176
Pemetrexed	SLC12A1	0.2176
Pemetrexed	SLC12A2	0.2176
Cladribine	ASS	0.217
Fludarabine	GOT1	0.2168
Fludarabine	SLC36A1	0.2154
Fludarabine	TPI1	0.2149
Pemetrexed	SLC1A1	0.2148
Pemetrexed	SLC1A2	0.2148
Pemetrexed	SLC1A3	0.2148
Pemetrexed	SLC1A6	0.2148
Pemetrexed	SLC1A7	0.2148
Gemcitabine	NT5E	0.2145
Clofarabine	NT5E	0.2145
Hydroxyurea	NT5E	0.2145
Cladribine	SLC1A5	0.2142
Cladribine	SLC36A1	0.2136
Gemcitabine	GGH	0.2132
Clofarabine	GGH	0.2132
Hydroxyurea	GGH	0.2132
Fludarabine	GLO1	0.2131
Gemcitabine	SLC1A5	0.2128
Clofarabine	SLC1A5	0.2128
Hydroxyurea	SLC1A5	0.2128
Daunorubicin	SLC9A1	0.2126
Fludarabine	ALDH1A3	0.2126
Daunorubicin	SLCO1B1	0.2123
Azathioprine	GLRX	0.2122
Azathioprine	GLRX2	0.2122
Mercaptopurine	GLRX	0.2122
Mercaptopurine	GLRX2	0.2122
Pemetrexed	SLC1A5	0.212
Fludarabine	ALDH1A3	0.212
Fludarabine	ALDH1A3	0.212
Fludarabine	SLC1A5	0.2111
Fludarabine	SLC1A5	0.211
Pemetrexed	PC	0.2099
Cladribine	HSD3B2	0.2098
Fludarabine	SLC1A5	0.2097
Thioguanine	NT5C2	0.2097
Cladribine	OAT	0.2096
Gemcitabine	PLA2G4A	0.2091
Clofarabine	PLA2G4A	0.2091
Hydroxyurea	PLA2G4A	0.2091
Cladribine	ASRGL1	0.209
Cladribine	SLC25A15	0.2088
Cladribine	SLC25A2	0.2088
Fludarabine	SLC22A4	0.2088
Fludarabine	CKMT2	0.2084
Azathioprine	SLC23A1	0.2079
Mercaptopurine	SLC23A1	0.2079
Cladribine	AGXT	0.2073
Cladribine	AGXT	0.2073
Fludarabine	CAT	0.2073
Pemetrexed	GCSH	0.2071
Pemetrexed	GLDC	0.2071
Pemetrexed	GCSH	0.2071
Pemetrexed	GLDC	0.2071
Pemetrexed	GCSH	0.2071
Pemetrexed	GLDC	0.2071
Gemcitabine	ACSL3	0.2066
Clofarabine	ACSL3	0.2066
Hydroxyurea	ACSL3	0.2066
Fludarabine	ACSL3	0.2066
Carmustine	AGXT	0.2062
Carmustine	AGXT	0.2062
Azathioprine	SLC9A1	0.2061
Mercaptopurine	SLC9A1	0.2061
Daunorubicin	BCAT2	0.2056
Cladribine	GLRX	0.2056
Cladribine	GLRX2	0.2056
Fludarabine	SLC22A5	0.2046
Pemetrexed	GAD1	0.2042
Pemetrexed	GAD2	0.2042
Gemcitabine	NT5E	0.2039
Clofarabine	NT5E	0.2039
Hydroxyurea	NT5E	0.2039
Fludarabine	NT5E	0.2039
Fludarabine	SLC1A5	0.2037
Daunorubicin	SLCO1B1	0.2034
Daunorubicin	SLCO1B1	0.2034
Daunorubicin	SLCO1B1	0.2034
Fludarabine	SLC38A3	0.2034
Gemcitabine	SLC1A5	0.2032
Clofarabine	SLC1A5	0.2032
Hydroxyurea	SLC1A5	0.2032
Gemcitabine	SLC1A5	0.2032
Clofarabine	SLC1A5	0.2032
Hydroxyurea	SLC1A5	0.2032
Gemcitabine	PC	0.203
Clofarabine	PC	0.203
Hydroxyurea	PC	0.203
Pemetrexed	SLC12A3	0.2029
Pemetrexed	SLC7A1	0.2029
Pemetrexed	SLC7A2	0.2029
Pemetrexed	SLC7A3	0.2029
Pemetrexed	SLC7A1	0.2029
Pemetrexed	SLC7A2	0.2029
Pemetrexed	SLC7A3	0.2029
Fludarabine	TKT	0.2027
Fludarabine	TKT	0.2027
Gemcitabine	ABCC4	0.2023
Clofarabine	ABCC4	0.2023
Hydroxyurea	ABCC4	0.2023
Fludarabine	ABCC4	0.2023
Pemetrexed	ATP4A	0.202
Pemetrexed	ATP4B	0.202
Gemcitabine	SGPL1	0.2018
Clofarabine	SGPL1	0.2018
Hydroxyurea	SGPL1	0.2018
Fludarabine	SGPL1	0.2018
Gemcitabine	SLC1A5	0.2016
Clofarabine	SLC1A5	0.2016
Hydroxyurea	SLC1A5	0.2016
Pemetrexed	SLC22A4	0.2016
Pemetrexed	ALDH1A2	0.2013
Pemetrexed	MUT	0.2006
Pemetrexed	ENPP1	0.2006
Daunorubicin	SLC12A4	0.2003
Daunorubicin	SLC12A6	0.2003
Daunorubicin	SLC12A7	0.2003
Cladribine	SLC18A2	0.2001
Gemcitabine	SLC1A5	0.2
Clofarabine	SLC1A5	0.2
Hydroxyurea	SLC1A5	0.2
